# Supplementary material for: A broad-spectrum anti-fungal effector dictates bacterial-fungal interkingdom interactions
Source: PLoS Pathog. 2025 Oct 27;21(10):e1013598. doi: 10.1371/journal.ppat.1013598 (PMC12574953; doi:10.1371/journal.ppat.1013598)
Supplement: S4 Data — (XLSX) [file ppat.1013598.s017.xlsx]

## Sheet: YCB885.WT vs YCB885.dtssM
Gene	log2FC	pvalue	FDR	YCB885.WT.1	YCB885.WT.2	YCB885.WT.3	YCB885.dtssM.1	YCB885.dtssM.2	YCB885.dtssM.3	NR	KO	PATTHWAY Level1	PATHWAY Level2	PATHWAY	BRITE Level2	BRITE	Uniprot	Biological Process	Cellular Component	Molecular Function	eggNOG_ACs	OG	Category
B9J08_004828	10.8462	0.00630129	0.0722466	56.59	48.97	70.07	0	0	0	KND96345.1 (hypothetical protein QG37_07477 [[Candida] auris])	caur:QG37_07477 (K17741;NADPH-dependent methylglyoxal reductase [EC:1.1.1.283])	Metabolism; Environmental Information Processing	Carbohydrate metabolism; Signal transduction	ko00620(Pyruvate metabolism); ko00640(Propanoate metabolism); ko04011(MAPK signaling pathway - yeast)	-	-	A0A2H0ZGP1 (Epimerase domain-containing protein)	-	-	GO:0003824(catalytic activity); GO:0003674(molecular_function)	340170.XP_007377476.1	47C0S (NADPH-dependent methylglyoxal reductase)	V
B9J08_002492	10.6932	0.00819192	0.0848411	37.5	0	146.56	0	0	0	PIS54713.1 (hypothetical protein B9J08_002492 [[Candida] auris])	-	-	-	-	-	-	A0A0L0NVI3 (-)	-	-	-	4959.XP_461894.1	47DNE (-)	S
B9J08_000389	10.3826	0.0114577	0.106888	25.46	116.82	55.94	0	0	0	KND95773.2 (hypothetical protein QG37_08106 [[Candida] auris])	npa:UCRNP2_2402 (K08726;soluble epoxide hydrolase / lipid-phosphate phosphatase [EC:3.3.2.10 3.1.3.76])	Cellular Processes; Metabolism; Human Diseases	Lipid metabolism; Cancer: overview; Transport and catabolism; Xenobiotics biodegradation and metabolism	ko00625(Chloroalkane and chloroalkene degradation); ko05208(Chemical carcinogenesis - reactive oxygen species); ko05207(Chemical carcinogenesis - receptor activation); ko00590(Arachidonic acid metabolism); ko04146(Peroxisome)	Protein families: metabolism	ko01009(Protein phosphatases and associated proteins); ko01002(Peptidases and inhibitors)	A0A0L0NP03 (AB hydrolase-1 domain-containing protein)	-	-	GO:0003824(catalytic activity); GO:0003674(molecular_function)	4929.XP_001483169.1	47E4F (Alpha/beta hydrolase family)	I
B9J08_004553	10.0463	0.0286547	0.194345	0	70.84	0	0	0	0	PIS49530.1 (hypothetical protein B9J08_004553 [[Candida] auris])	caur:QG37_03790 (K06013;STE24 endopeptidase [EC:3.4.24.84])	Metabolism	Metabolism of terpenoids and polyketides	ko00900(Terpenoid backbone biosynthesis)	Protein families: metabolism; Protein families: signaling and cellular processes	ko01002(Peptidases and inhibitors); ko04147(Exosome)	A0A2H0ZFT9 (CAAX prenyl protease)	GO:0016485(protein processing); GO:0051604(protein maturation); GO:0019538(protein metabolic process); GO:1901564(organonitrogen compound metabolic process); GO:0043170(macromolecule metabolic process); GO:0071704(organic substance metabolic process); GO:0071586(CAAX-box protein processing); GO:0006807(nitrogen compound metabolic process); GO:0080120(CAAX-box protein maturation); GO:0008152(metab…	GO:0043229(intracellular organelle); GO:0005783(endoplasmic reticulum); GO:0043226(organelle); GO:0005737(cytoplasm); GO:0031090(organelle membrane); GO:0043227(membrane-bounded organelle); GO:0005622(intracellular anatomical structure); GO:0016021(membrane); GO:0005789(endoplasmic reticulum membrane); GO:0031984(organelle subcompartment); GO:0012505(endomembrane system); GO:0005575(cellular_comp…	GO:0008233(peptidase activity); GO:0140096(catalytic activity, acting on a protein); GO:0008237(metallopeptidase activity); GO:0043167(ion binding); GO:0003674(molecular_function); GO:0004222(metalloendopeptidase activity); GO:0004175(endopeptidase activity); GO:0043169(cation binding); GO:0046872(metal ion binding); GO:0005488(binding); GO:0003824(catalytic activity); GO:0016787(hydrolase activi…	5480.G8BIF7	479VT (CAAX prenyl protease N-terminal, five membrane helices)	O
B9J08_004161	9.97609	0.0239625	0.174837	47.79	0	9.77	0	0	0	KND99077.2 (hypothetical protein QG37_04140 [[Candida] auris])	pic:PICST_35590 (K00493;unspecific monooxygenase [EC:1.14.14.1])	-	-	-	-	-	A0A0L0NY06 (-)	-	-	GO:0016712(oxidoreductase activity, acting on paired donors, with incorporation or reduction of molecular oxygen, reduced flavin or flavoprotein as one donor, and incorporation of one atom of oxygen); GO:0046914(transition metal ion binding); GO:0046906(tetrapyrrole binding); GO:0097159(organic cyclic compound binding); GO:0004497(monooxygenase activity); GO:0016491(oxidoreductase activity); GO:0…	4959.XP_457727.2	3RRNE (Belongs to the cytochrome P450 family)	Q
B9J08_001530	9.88008	0.0131632	0.117581	45.32	0	0	0	0	0	XP_028892407.1 (uncharacterized protein CJI97_001779 [[Candida] auris])	caur:QG37_03385 (K16261;yeast amino acid transporter)	-	-	-	Protein families: signaling and cellular processes	ko02000(Transporters)	A0A0L0P0V5 (-)	GO:0055085(transmembrane transport); GO:0051179(localization); GO:0009987(cellular process); GO:0006810(transport); GO:0008150(biological_process); GO:0051234(establishment of localization)	GO:0110165(cellular anatomical entity); GO:0016021(membrane); GO:0005575(cellular_component)	-	4920.XP_004202340.1	47AH6 (Dicarboxylic amino acid permease)	E
B9J08_000321	9.85269	0.0270579	0.188835	39.9	0	0	0	0	0	KNE00431.2 (hypothetical protein QG37_02461 [[Candida] auris])	dha:DEHA2C11374g (K08139;MFS transporter, SP family, sugar:H+ symporter)	Cellular Processes	Cell growth and death	ko04113(Meiosis - yeast)	Protein families: signaling and cellular processes	ko02000(Transporters)	A0A0L0P313 (MFS domain-containing protein)	-	GO:0110165(cellular anatomical entity); GO:0016021(membrane); GO:0005575(cellular_component)	GO:0022857(transmembrane transporter activity); GO:0005215(transporter activity); GO:0003674(molecular_function)	5480.G8BKV1	47AXS (Belongs to the major facilitator superfamily. Sugar transporter (TC 2.A.1.1) family)	P
B9J08_003293	9.62107	0.0286347	0.194345	14.95	0	53.24	0	0	0	XP_028890600.1 (cytoplasmic tRNA 2-thiolation protein 1 [[Candida] auris])	caur:QG37_01966 (K14168;cytoplasmic tRNA 2-thiolation protein 1 [EC:2.7.7.-])	Genetic Information Processing	Folding, sorting and degradation	ko04122(Sulfur relay system)	Protein families: genetic information processing	ko03016(Transfer RNA biogenesis)	A0A0L0P400 (Cytoplasmic tRNA 2-thiolation protein 1)	GO:0032446(protein modification by small protein conjugation); GO:0006807(nitrogen compound metabolic process); GO:0006396(RNA processing); GO:0046483(heterocycle metabolic process); GO:0034227(tRNA thio-modification); GO:0044238(primary metabolic process); GO:0032447(protein urmylation); GO:0043170(macromolecule metabolic process); GO:0006399(tRNA metabolic process); GO:0016070(RNA metabolic pro…	GO:0005737(cytoplasm); GO:0005622(intracellular anatomical structure); GO:0005575(cellular_component); GO:0005829(cytosol); GO:0110165(cellular anatomical entity)	GO:0016779(nucleotidyltransferase activity); GO:0000049(tRNA binding); GO:0097159(organic cyclic compound binding); GO:0016772(transferase activity, transferring phosphorus-containing groups); GO:0003674(molecular_function); GO:0003723(RNA binding); GO:0016740(transferase activity); GO:0005488(binding); GO:1901363(heterocyclic compound binding); GO:0003676(nucleic acid binding); GO:0003824(cataly…	340170.XP_007376814.1	479W1 (Plays a central role in 2-thiolation of mcm(5)S(2)U at tRNA wobble positions of tRNA(Lys), tRNA(Glu) and tRNA(Gln). Directly binds tRNAs and probably acts by catalyzing adenylation of tRNAs, an intermediate required for 2-thiolation. It is unclear whether it acts as a sulfurtransferase that transfers sulfur from thiocarboxylated URM1 onto the uridine of tRNAs at wobble position. Prior mcm(…	J
B9J08_003159	9.33228	0.0280841	0.193438	0	0	33.97	0	0	0	KNE01278.2 (hypothetical protein QG37_02170 [[Candida] auris])	caur:QG37_02170 (K11215;transcription factor STE12)	Environmental Information Processing	Signal transduction	ko04011(MAPK signaling pathway - yeast)	Protein families: genetic information processing	ko03000(Transcription factors)	A0A0L0P4H8 (-)	-	GO:0043229(intracellular organelle); GO:0043227(membrane-bounded organelle); GO:0043226(organelle); GO:0005622(intracellular anatomical structure); GO:0005634(nucleus); GO:0005575(cellular_component); GO:0043231(intracellular membrane-bounded organelle); GO:0110165(cellular anatomical entity)	GO:0003700(DNA-binding transcription factor activity); GO:0140110(transcription regulator activity); GO:0003674(molecular_function)	4924.XP_001385724.2	47BBR (Transcription factor)	K
B9J08_000958	9.30587	0.00932358	0.0933591	7.96	0	27.47	0	0	0	PIS58459.1 (hypothetical protein B9J08_000958 [[Candida] auris])	caur:QG37_02953 (K22833;1,3-beta-glucanosyltransferase GAS2 [EC:2.4.1.-])	-	-	-	Protein families: metabolism; Protein families: genetic information processing	ko01003(Glycosyltransferases); ko03036(Chromosome and associated proteins)	A0A0L0P195 (1,3-beta-glucanosyltransferase)	GO:0048856(anatomical structure development); GO:0032502(developmental process); GO:0009272(fungal-type cell wall biogenesis); GO:0042244(spore wall assembly); GO:0070726(cell wall assembly); GO:1903046(meiotic cell cycle process); GO:0030154(cell differentiation); GO:0044085(cellular component biogenesis); GO:0022402(cell cycle process); GO:0030435(sporulation resulting in formation of a cellula…	GO:0005886(plasma membrane); GO:0071944(cell periphery); GO:0005575(cellular_component); GO:0016020(membrane); GO:0110165(cellular anatomical entity)	GO:0042124(1,3-beta-glucanosyltransferase activity); GO:0042123(glucanosyltransferase activity); GO:0003674(molecular_function); GO:0016740(transferase activity); GO:0003824(catalytic activity)	5482.XP_002550337.1	47A3Y (Splits internally a 1,3-beta-glucan molecule and transfers the newly generated reducing end (the donor) to the non- reducing end of another 1,3-beta-glucan molecule (the acceptor) forming a 1,3-beta linkage, resulting in the elongation of 1,3- beta-glucan chains in the cell wall)	G
B9J08_002584	9.13835	0.0181139	0.145378	0	9.67	14.72	0	0	0	PIS54804.1 (hypothetical protein B9J08_002584 [[Candida] auris])	-	-	-	-	-	-	A0A0L0NUJ9 (-)	-	-	-	-	-	-
B9J08_004284	8.79037	0.0421766	0.243897	10.06	0	20.14	0	0	0	PIS50460.1 (hypothetical protein B9J08_004284 [[Candida] auris])	-	-	-	-	-	-	A0A0L0NXQ1 (-)	-	-	-	-	-	-
B9J08_001194	8.7759	0.0463259	0.258576	27.04	0	0.67	0	0	0	KND98938.2 (hypothetical protein QG37_04284 [[Candida] auris])	caur:QG37_04284 (K12773;sporulation-regulated protein 3)	Cellular Processes	Cell growth and death	ko04113(Meiosis - yeast)	Protein families: signaling and cellular processes	ko04812(Cytoskeleton proteins)	A0A0L0NY73 (Septin-type G domain-containing protein)	GO:0048856(anatomical structure development); GO:0032502(developmental process); GO:1903046(meiotic cell cycle process); GO:0030154(cell differentiation); GO:0022402(cell cycle process); GO:0030435(sporulation resulting in formation of a cellular spore); GO:0009653(anatomical structure morphogenesis); GO:0003006(developmental process involved in reproduction); GO:0048869(cellular developmental pr…	GO:0042763(intracellular immature spore); GO:0005933(cellular bud); GO:0043226(organelle); GO:0005622(intracellular anatomical structure); GO:0071944(cell periphery); GO:0016020(membrane); GO:0005856(cytoskeleton); GO:0043228(non-membrane-bounded organelle); GO:0009277(fungal-type cell wall); GO:0043232(intracellular non-membrane-bounded organelle); GO:0110165(cellular anatomical entity); GO:0005…	GO:0097159(organic cyclic compound binding); GO:0005488(binding); GO:0035639(purine ribonucleoside triphosphate binding); GO:0000166(nucleotide binding); GO:1901265(nucleoside phosphate binding); GO:0043167(ion binding); GO:0003674(molecular_function); GO:0097367(carbohydrate derivative binding); GO:0043168(anion binding); GO:0032555(purine ribonucleotide binding); GO:0032553(ribonucleotide bindi…	4924.XP_001384423.2	47BGA (Belongs to the TRAFAC class TrmE-Era-EngA-EngB-Septin- like GTPase superfamily. Septin GTPase family)	DUZ
B9J08_003827	8.65982	0.0560116	0.288957	0	0	44.12	0	0	0	KNE02096.2 (hypothetical protein QG37_00777 [[Candida] auris])	-	-	-	-	-	-	A0A0L0P7X6 (-)	-	-	-	4924.XP_001385261.2	47CS9 (to Saccharomyces cerevisiae SSP2 (YOR242C))	S
B9J08_003491	8.5693	0.0581299	0.294655	53.3	0	0	0	0	0	PIS51887.1 (hypothetical protein B9J08_003491 [[Candida] auris])	-	-	-	-	-	-	A0A0L0NMS8 (-)	-	-	-	-	-	-
B9J08_004525	8.55459	0.035452	0.219925	0	21.47	25.59	0	0	0	XP_028888974.1 (uncharacterized protein CJI97_004927 [[Candida] auris])	caur:QG37_03832 (K18097;glycerol 2-dehydrogenase (NADP+) [EC:1.1.1.156])	Metabolism	Lipid metabolism	ko00561(Glycerolipid metabolism)	-	-	A0A0L0NYM9 (Aldo_ket_red domain-containing protein)	-	-	GO:0047834(D-threo-aldose 1-dehydrogenase activity); GO:0016491(oxidoreductase activity); GO:0003674(molecular_function); GO:0016616(oxidoreductase activity, acting on the CH-OH group of donors, NAD or NADP as acceptor); GO:0016614(oxidoreductase activity, acting on CH-OH group of donors); GO:0003824(catalytic activity)	340170.XP_007376611.1	479H8 (NADP( ) coupled glycerol dehydrogenase proposed to be involved in an alternative pathway for glycerol catabolism)	S
B9J08_003568	8.45246	0.0467188	0.26014	0	45.77	4.97	0	0	0	KND98373.1 (hypothetical protein QG37_04724 [[Candida] auris])	caur:QG37_04724 (K18097;glycerol 2-dehydrogenase (NADP+) [EC:1.1.1.156])	Metabolism	Lipid metabolism	ko00561(Glycerolipid metabolism)	-	-	A0A5C1DPN1 (-)	-	-	GO:0047834(D-threo-aldose 1-dehydrogenase activity); GO:0016491(oxidoreductase activity); GO:0003674(molecular_function); GO:0016616(oxidoreductase activity, acting on the CH-OH group of donors, NAD or NADP as acceptor); GO:0016614(oxidoreductase activity, acting on CH-OH group of donors); GO:0003824(catalytic activity)	4920.XP_004201787.1	479H8 (NADP( ) coupled glycerol dehydrogenase proposed to be involved in an alternative pathway for glycerol catabolism)	S
B9J08_002377	8.23654	0.0418926	0.243874	10.24	0	5.74	0	0	0	PIS54601.1 (hypothetical protein B9J08_002377 [[Candida] auris])	slb:AWJ20_1066 (K11768;actin-related protein 9)	-	-	-	Protein families: genetic information processing	ko03036(Chromosome and associated proteins); ko03021(Transcription machinery)	A0A0L0NUA5 (-)	GO:0071704(organic substance metabolic process); GO:0009056(catabolic process); GO:0016042(lipid catabolic process); GO:0008152(metabolic process); GO:0008150(biological_process); GO:0006629(lipid metabolic process); GO:1901575(organic substance catabolic process); GO:0044238(primary metabolic process)	GO:0110165(cellular anatomical entity); GO:0005576(extracellular region); GO:0016021(membrane); GO:0005575(cellular_component)	GO:0052689(carboxylic ester hydrolase activity); GO:0016298(lipase activity); GO:0004806(triglyceride lipase activity); GO:0003674(molecular_function); GO:0016788(hydrolase activity, acting on ester bonds); GO:0003824(catalytic activity); GO:0016787(hydrolase activity)	4959.XP_458997.2	47ATB (lipase 1)	G
B9J08_001519	8.18697	0.0557109	0.288184	3.26	0	7.79	0	0	0	KND97063.2 (hypothetical protein QG37_06523 [[Candida] auris])	caur:QG37_06523 (K08197;MFS transporter, SIT family, siderophore-iron:H+ symporter)	-	-	-	Protein families: signaling and cellular processes	ko02000(Transporters)	A0A0L0NSQ5 (-)	-	GO:0110165(cellular anatomical entity); GO:0016021(membrane); GO:0005575(cellular_component)	-	4929.XP_001484560.1	479BS (Transporter, member of the ARN family of transporters that specifically recognize siderophore-iron chelates responsible for uptake of iron bound to)	U
B9J08_002295	8.12928	0.0313474	0.204206	0	16.13	29.07	0	0	0	XP_028891437.1 (uncharacterized protein CJI97_001838 [[Candida] auris])	-	-	-	-	-	-	A0A0L0NTE5 (-)	-	-	-	-	-	-
B9J08_000699	7.86232	0.0401566	0.238807	242.65	0	0	0	0	0.45	XP_028893081.1 (U3 small nucleolar ribonucleoprotein IMP3 [[Candida] auris])	caur:QG37_01537 (K14560;U3 small nucleolar ribonucleoprotein protein IMP3)	Genetic Information Processing	Translation	ko03008(Ribosome biogenesis in eukaryotes)	Protein families: genetic information processing	ko03009(Ribosome biogenesis)	A0A5C1DVB2 (-)	-	GO:0043229(intracellular organelle); GO:0043226(organelle); GO:0005840(ribosome); GO:0005622(intracellular anatomical structure); GO:0005575(cellular_component); GO:0043228(non-membrane-bounded organelle); GO:0043232(intracellular non-membrane-bounded organelle); GO:0110165(cellular anatomical entity)	GO:0019843(rRNA binding); GO:0097159(organic cyclic compound binding); GO:0003674(molecular_function); GO:1901363(heterocyclic compound binding); GO:0005488(binding); GO:0003723(RNA binding); GO:0003676(nucleic acid binding)	4924.XP_001388041.1	47BBM (U3 small nucleolar ribonucleoprotein protein)	A
B9J08_004195	7.70148	0.0801124	0.354812	25.86	0	0	0	0	0	KND98260.2 (hypothetical protein QG37_05027 [[Candida] auris])	-	-	-	-	-	-	A0A0L0NX76 (-)	-	-	-	-	-	-
B9J08_001986	7.52985	0.0553866	0.288184	1815.26	0	0	5.82	0	0	KND95548.1 (hypothetical protein QG37_08165 [[Candida] auris])	caur:QG37_08165 (K12661;L-rhamnonate dehydratase [EC:4.2.1.90])	Metabolism	Carbohydrate metabolism	ko00051(Fructose and mannose metabolism)	-	-	A0A0L0NND5 (-)	-	-	-	4959.XP_459374.2	47AFD (Mandelate racemase / muconate lactonizing enzyme, C-terminal domain)	M
B9J08_003690	7.45794	0.0709448	0.329067	0	0	8.07	0	0	0	XP_028890983.1 (uncharacterized protein CJI97_003765 [[Candida] auris])	caur:QG37_04920 (K16261;yeast amino acid transporter)	-	-	-	Protein families: signaling and cellular processes	ko02000(Transporters)	A0A0L0NWY5 (-)	GO:0055085(transmembrane transport); GO:0051179(localization); GO:0009987(cellular process); GO:0006810(transport); GO:0008150(biological_process); GO:0051234(establishment of localization)	GO:0110165(cellular anatomical entity); GO:0016021(membrane); GO:0005575(cellular_component)	-	4924.XP_001383382.2	47BRA (Amino acid permease)	E
B9J08_001985	7.39659	0.0843833	0.364583	0	0	4.93	0	0	0	KND95546.2 (hypothetical protein QG37_08163 [[Candida] auris])	caur:QG37_08163 (K05349;beta-glucosidase [EC:3.2.1.21])	Metabolism	Metabolism of other amino acids; Carbohydrate metabolism; Biosynthesis of other secondary metabolites	ko00460(Cyanoamino acid metabolism); ko00500(Starch and sucrose metabolism); ko00999(Biosynthesis of various plant secondary metabolites)	-	-	A0A0L0NN45 (Beta-glucosidase)	GO:0071704(organic substance metabolic process); GO:0008152(metabolic process); GO:0008150(biological_process); GO:0005975(carbohydrate metabolic process); GO:0044238(primary metabolic process)	-	GO:0004553(hydrolase activity, hydrolyzing O-glycosyl compounds); GO:0008422(beta-glucosidase activity); GO:0015926(glucosidase activity); GO:0003674(molecular_function); GO:0016798(hydrolase activity, acting on glycosyl bonds); GO:0102483(scopolin beta-glucosidase activity); GO:0003824(catalytic activity); GO:0016787(hydrolase activity)	4952.CAG77673	3RTU7 (Belongs to the glycosyl hydrolase 3 family)	G
B9J08_005182	7.36627	0.0604088	0.301021	0	0	8.63	0	0	0	PIS48488.1 (hypothetical protein B9J08_005182 [[Candida] auris])	-	-	-	-	-	-	A0A0L0P5J5 (-)	-	-	-	-	-	-
B9J08_005554	7.29131	0.0421159	0.243897	2.19	0	16.08	0	0	0	KND98472.2 (hypothetical protein QG37_04362 [[Candida] auris])	pdp:PDIP_32070 (K14715;solute carrier family 39 (zinc transporter), member 9)	Human Diseases	Neurodegenerative disease	ko05010(Alzheimer disease); ko05012(Parkinson disease)	Protein families: signaling and cellular processes	ko02000(Transporters)	A0A0L0NWD7 (-)	-	GO:0110165(cellular anatomical entity); GO:0016021(membrane); GO:0005575(cellular_component)	-	4929.XP_001483916.1	47DAV (to uniprot P40100 Saccharomyces cerevisiae YER185W)	S
B9J08_005050	7.11804	0.0922395	0.383812	0	0	45.3	0	0	0	XP_028888133.1 (uncharacterized protein CJI97_005134 [[Candida] auris])	caur:QG37_01198 (K22243;biogenesis of lysosome-related organelles complex 1 subunit KXD1)	-	-	-	Protein families: genetic information processing	ko04131(Membrane trafficking)	A0A510P0Q6 (Biogenesis of lysosome-related organelles complex 1 subunit KXD1)	-	GO:0031982(vesicle); GO:0043229(intracellular organelle); GO:0031410(cytoplasmic vesicle); GO:0097708(intracellular vesicle); GO:0005737(cytoplasm); GO:0043226(organelle); GO:0043227(membrane-bounded organelle); GO:0005622(intracellular anatomical structure); GO:0012505(endomembrane system); GO:0005768(endosome); GO:0005575(cellular_component); GO:0043231(intracellular membrane-bounded organelle)…	-	42374.XP_002419191.1	47DNS (Uncharacterized conserved protein)	U
B9J08_002388	6.83059	0.0195285	0.152955	31.59	150.49	0.78	0	0	1.26	PIS54611.1 (hypothetical protein B9J08_002388 [[Candida] auris])	caur:QG37_05976 (K05658;ATP-binding cassette, subfamily B (MDR/TAP), member 1 [EC:7.6.2.2])	Environmental Information Processing; Organismal Systems; Human Diseases	Cancer: overview; Digestive system; Membrane transport; Cancer: specific types	ko04976(Bile secretion); ko02010(ABC transporters); ko05226(Gastric cancer); ko05206(MicroRNAs in cancer)	Protein families: signaling and cellular processes	ko02000(Transporters); ko04090(CD molecules); ko04147(Exosome)	A0A0L0NV70 (ABC transmembrane type-1 domain-containing protein)	GO:0051234(establishment of localization); GO:0000770(peptide pheromone export); GO:0006810(transport); GO:0071705(nitrogen compound transport); GO:0042886(amide transport); GO:0008150(biological_process); GO:0071702(organic substance transport); GO:0051179(localization); GO:0015833(peptide transport)	GO:0110165(cellular anatomical entity); GO:0016021(membrane); GO:0005575(cellular_component)	GO:0000166(nucleotide binding); GO:0097367(carbohydrate derivative binding); GO:0003674(molecular_function); GO:0032553(ribonucleotide binding); GO:0005488(binding); GO:0030554(adenyl nucleotide binding); GO:0035639(purine ribonucleoside triphosphate binding); GO:0140657(ATP-dependent activity); GO:0036094(small molecule binding); GO:0017076(purine nucleotide binding); GO:0032555(purine ribonucle…	4959.XP_461110.2	479PW (ABC transporter transmembrane region)	Q
B9J08_002255	6.65394	0.0612443	0.301941	463.66	0	439.47	0	0	6.63	XP_028891397.1 (uncharacterized protein CJI97_001798 [[Candida] auris])	-	-	-	-	-	-	A0A2H0ZV06 (-)	-	-	-	-	-	-
B9J08_000502	6.35901	0.00816845	0.0848411	1176.46	1158.65	93.59	0	6.48	18.57	XP_028892888.1 (uncharacterized protein CJI97_000503 [[Candida] auris])	-	-	-	-	-	-	A0A0L0P0Y0 (-)	-	GO:0110165(cellular anatomical entity); GO:0016021(membrane); GO:0005575(cellular_component)	-	-	-	-
B9J08_005535	6.31135	0.0296881	0.198558	245.23	1405.67	0	16.46	0	0	PIS48181.1 (hypothetical protein B9J08_005535 [[Candida] auris])	caur:QG37_07339 (K20304;trafficking protein particle complex subunit 6)	-	-	-	Protein families: genetic information processing	ko04131(Membrane trafficking)	A0A2H0ZBZ5 (-)	GO:0016192(vesicle-mediated transport); GO:0043087(regulation of GTPase activity); GO:0051336(regulation of hydrolase activity); GO:0048193(Golgi vesicle transport); GO:0065009(regulation of molecular function); GO:0051179(localization); GO:0006810(transport); GO:0008150(biological_process); GO:0065007(biological regulation); GO:0051234(establishment of localization); GO:0050790(regulation of cat…	-	-	5476.C4YTS3	47B9Y (Transport protein particle (TRAPP) component)	U
B9J08_000333	6.1841	0.0852381	0.366919	0	0	81.61	0	0	0.69	KNE00417.1 (pre-mrna-splicing factor 38 [[Candida] auris])	clu:CLUG_03844 (K12851;pre-mRNA-splicing factor 38)	Genetic Information Processing	Transcription	ko03040(Spliceosome)	Protein families: genetic information processing	ko03041(Spliceosome)	A0A2H1A7N3 (Pre-mRNA-splicing factor 38)	GO:0000377(RNA splicing, via transesterification reactions with bulged adenosine as nucleophile); GO:0006807(nitrogen compound metabolic process); GO:0016071(mRNA metabolic process); GO:0006396(RNA processing); GO:0046483(heterocycle metabolic process); GO:0000375(RNA splicing, via transesterification reactions); GO:0044238(primary metabolic process); GO:0043170(macromolecule metabolic process); …	GO:0043231(intracellular membrane-bounded organelle); GO:1990904(ribonucleoprotein complex); GO:0071011(precatalytic spliceosome); GO:0043229(intracellular organelle); GO:0043227(membrane-bounded organelle); GO:0043226(organelle); GO:0005622(intracellular anatomical structure); GO:0140513(nuclear protein-containing complex); GO:0005634(nucleus); GO:0005575(cellular_component); GO:0005681(spliceos…	-	42374.XP_002417687.1	47CMI (PRP38 family)	S
B9J08_004291	5.88387	0.00516454	0.0642645	45.9	48.47	26.85	1.97	0	0	KND98769.2 (hypothetical protein QG37_04679 [[Candida] auris])	-	-	-	-	-	-	A0A0L0NXP1 (-)	-	-	-	-	-	-
B9J08_001534	5.85708	0.119768	0.440957	0	0	4.32	0	0	0	XP_028892404.1 (uncharacterized protein CJI97_001775 [[Candida] auris])	caur:QG37_03391 (K06005;candidapepsin [EC:3.4.23.24])	Organismal Systems	Immune system	ko04613(Neutrophil extracellular trap formation)	Protein families: metabolism	ko01002(Peptidases and inhibitors)	A0A0L0NZQ1 (Peptidase A1 domain-containing protein)	-	-	GO:0004190(aspartic-type endopeptidase activity); GO:0140096(catalytic activity, acting on a protein); GO:0008233(peptidase activity); GO:0070001(aspartic-type peptidase activity); GO:0003674(molecular_function); GO:0004175(endopeptidase activity); GO:0003824(catalytic activity); GO:0016787(hydrolase activity)	4924.XP_001386187.2	47D3Z (Belongs to the peptidase A1 family)	O
B9J08_004498	5.77034	0.0759001	0.343787	18.79	0	13.5	0	0.16	0.35	PIS49475.1 (hypothetical protein B9J08_004498 [[Candida] auris])	caur:QG37_06265 (K22493;agglutinin-like protein)	-	-	-	Protein families: signaling and cellular processes	ko00537(Glycosylphosphatidylinositol (GPI)-anchored proteins)	A0A2H0ZFP2 (Candida_ALS_N domain-containing protein)	GO:0008150(biological_process); GO:0007155(cell adhesion); GO:0009987(cellular process)	GO:0030312(external encapsulating structure); GO:0071944(cell periphery); GO:0005618(cell wall); GO:0005575(cellular_component); GO:0005576(extracellular region); GO:0110165(cellular anatomical entity)	-	4929.XP_001484573.1	3RR2V (Agglutinin-like protein)	S
B9J08_001614	5.68728	0.144762	0.481832	0	0	20.86	0.34	0	0	KND97889.1 (hypothetical protein QG37_05304 [[Candida] auris])	caur:QG37_05304 (K03787;5'-nucleotidase [EC:3.1.3.5])	Metabolism	Nucleotide metabolism; Metabolism of cofactors and vitamins	ko00230(Purine metabolism); ko00240(Pyrimidine metabolism); ko00760(Nicotinate and nicotinamide metabolism)	-	-	A0A0L0NV50 (SurE domain-containing protein)	-	-	GO:0043167(ion binding); GO:0003674(molecular_function); GO:0042578(phosphoric ester hydrolase activity); GO:0016788(hydrolase activity, acting on ester bonds); GO:0043169(cation binding); GO:0046872(metal ion binding); GO:0008252(nucleotidase activity); GO:0005488(binding); GO:0003824(catalytic activity); GO:0016787(hydrolase activity); GO:0016791(phosphatase activity)	273371.XP_003866595.1	47EIC (Survival protein SurE)	S
B9J08_005293	5.56585	0.00558249	0.0667407	528.46	300.12	589.9	23.91	0	0	PIS48595.1 (hypothetical protein B9J08_005293 [[Candida] auris])	-	-	-	-	-	-	A0A0L0P0Q3 (-)	-	-	-	-	-	-
B9J08_005494	5.53122	0.0407566	0.240946	16.25	7.5	3.5	0	0.52	0	PIS48789.1 (hypothetical protein B9J08_005494 [[Candida] auris])	-	-	-	-	-	-	A0A2H0ZDT6 (-)	-	-	-	-	-	-
B9J08_004177	5.28115	0.125203	0.449322	0	0	7.92	0	0	0.13	KND99102.2 (hypothetical protein QG37_04166 [[Candida] auris])	slb:AWJ20_1066 (K11768;actin-related protein 9)	-	-	-	Protein families: genetic information processing	ko03036(Chromosome and associated proteins); ko03021(Transcription machinery)	A0A0L0NY35 (-)	GO:0071704(organic substance metabolic process); GO:0009056(catabolic process); GO:0016042(lipid catabolic process); GO:0008152(metabolic process); GO:0008150(biological_process); GO:0006629(lipid metabolic process); GO:1901575(organic substance catabolic process); GO:0044238(primary metabolic process)	GO:0110165(cellular anatomical entity); GO:0005576(extracellular region); GO:0005575(cellular_component)	GO:0052689(carboxylic ester hydrolase activity); GO:0016298(lipase activity); GO:0004806(triglyceride lipase activity); GO:0003674(molecular_function); GO:0016788(hydrolase activity, acting on ester bonds); GO:0003824(catalytic activity); GO:0016787(hydrolase activity)	4959.XP_458997.2	47ATB (lipase 1)	G
B9J08_000407	5.19649	0.156178	0.499269	0	0	96.38	2.34	0	0	XP_028892798.1 (uncharacterized protein CJI97_000407 [[Candida] auris])	-	-	-	-	-	-	A0A0L0NNY3 (-)	-	-	-	-	-	-
B9J08_001465	5.16105	0.0359274	0.221545	277.91	222.07	6.43	0	2.22	10.21	KND97226.2 (hypothetical protein QG37_06443 [[Candida] auris])	caur:QG37_06443 (K18693;diacylglycerol diphosphate phosphatase / phosphatidate phosphatase [EC:3.1.3.81 3.1.3.4])	Metabolism	Lipid metabolism	ko00561(Glycerolipid metabolism); ko00564(Glycerophospholipid metabolism)	-	-	A0A0L0NST5 (acidPPc domain-containing protein)	GO:0006793(phosphorus metabolic process); GO:0071704(organic substance metabolic process); GO:0006796(phosphate-containing compound metabolic process); GO:0044237(cellular metabolic process); GO:0006644(phospholipid metabolic process); GO:0008152(metabolic process); GO:0019637(organophosphate metabolic process); GO:0009987(cellular process); GO:0006629(lipid metabolic process); GO:0044255(cellula…	GO:0110165(cellular anatomical entity); GO:0016021(membrane); GO:0005575(cellular_component)	GO:0042577(lipid phosphatase activity); GO:0003674(molecular_function); GO:0042578(phosphoric ester hydrolase activity); GO:0016788(hydrolase activity, acting on ester bonds); GO:0003824(catalytic activity); GO:0016787(hydrolase activity); GO:0016791(phosphatase activity)	5476.C4YCQ6	47CB5 (diacylglycerol pyrophosphate phosphatase)	I
B9J08_004531	5.14522	0.0990057	0.399416	51.5	0	0.53	0	0	1.23	KND99279.2 (hypothetical protein QG37_03822 [[Candida] auris])	caur:QG37_03822 (K01480;agmatinase [EC:3.5.3.11])	Metabolism	Amino acid metabolism	ko00330(Arginine and proline metabolism)	-	-	A0A0L0NZ46 (-)	-	-	GO:0043167(ion binding); GO:0003674(molecular_function); GO:0043169(cation binding); GO:0046872(metal ion binding); GO:0005488(binding); GO:0003824(catalytic activity); GO:0016787(hydrolase activity)	340170.XP_007377603.1	47AHD (Belongs to the arginase family)	E
B9J08_004765	5.01002	0.154148	0.496915	71.04	0	0	2.05	0	0	PIS49738.1 (hypothetical protein B9J08_004765 [[Candida] auris])	-	-	-	-	-	-	A0A0L0NSU9 (-)	-	-	-	-	-	-
B9J08_002006	4.96018	0.156474	0.499604	4.95	0	34.61	0	1.14	0	XP_028889465.1 (uncharacterized protein CJI97_002197 [[Candida] auris])	ctp:CTRG_05725 (K12386;cystinosin)	Cellular Processes	Transport and catabolism	ko04142(Lysosome)	Protein families: signaling and cellular processes	ko04147(Exosome)	A0A2H0ZPG6 (-)	-	GO:0110165(cellular anatomical entity); GO:0016021(membrane); GO:0005575(cellular_component)	-	4924.XP_001382609.2	47AF2 (Repeated motif present between transmembrane helices in cystinosin, yeast ERS1p, mannose-P-dolichol utilization defect 1, and other hypothetical proteins.)	S
B9J08_000562	4.95178	0.135146	0.464547	0	0	23.76	0	0	0.66	PIS58076.1 (hypothetical protein B9J08_000562 [[Candida] auris])	-	-	-	-	-	-	A0A2H1A579 (-)	-	-	-	-	-	-
B9J08_001268	4.94493	0.0872864	0.370775	0	105.05	52.24	4.61	0	0	PIS56728.1 (hypothetical protein B9J08_001268 [[Candida] auris])	-	-	-	-	-	-	A0A2H1A1K0 (-)	-	-	-	-	-	-
B9J08_002774	4.83847	0.0429111	0.246529	16.18	28.11	7.55	0	1.6	0	XP_028890084.1 (uncharacterized protein CJI97_002829 [[Candida] auris])	caur:QG37_07057 (K00276;primary-amine oxidase [EC:1.4.3.21])	Metabolism	Metabolism of other amino acids; Amino acid metabolism; Biosynthesis of other secondary metabolites	ko00350(Tyrosine metabolism); ko00410(beta-Alanine metabolism); ko00260(Glycine, serine and threonine metabolism); ko00360(Phenylalanine metabolism); ko00960(Tropane, piperidine and pyridine alkaloid biosynthesis); ko00950(Isoquinoline alkaloid biosynthesis)	-	-	A0A0L0NRE2 (Amine oxidase)	GO:1901564(organonitrogen compound metabolic process); GO:0071704(organic substance metabolic process); GO:0009308(amine metabolic process); GO:0006807(nitrogen compound metabolic process); GO:0008152(metabolic process); GO:0008150(biological_process)	-	GO:0046914(transition metal ion binding); GO:0005507(copper ion binding); GO:0048038(quinone binding); GO:0016491(oxidoreductase activity); GO:0043167(ion binding); GO:0003674(molecular_function); GO:0016641(oxidoreductase activity, acting on the CH-NH2 group of donors, oxygen as acceptor); GO:0043169(cation binding); GO:0003824(catalytic activity); GO:0046872(metal ion binding); GO:0005488(bindi…	4924.XP_001382852.2	479N0 (amine oxidase)	Q
B9J08_001535	4.72565	0.201751	0.566937	0	0	20.21	0	0.68	0	KND99602.1 (hypothetical protein QG37_03392 [[Candida] auris])	caur:QG37_03392 (K11517;(S)-2-hydroxy-acid oxidase [EC:1.1.3.15])	Cellular Processes; Metabolism	Carbohydrate metabolism; Transport and catabolism	ko00630(Glyoxylate and dicarboxylate metabolism); ko04146(Peroxisome)	-	-	A0A0L0NZL1 (-)	-	-	GO:0097159(organic cyclic compound binding); GO:0000166(nucleotide binding); GO:1901265(nucleoside phosphate binding); GO:0043167(ion binding); GO:0003674(molecular_function); GO:0097367(carbohydrate derivative binding); GO:0016491(oxidoreductase activity); GO:0010181(FMN binding); GO:0043168(anion binding); GO:0032553(ribonucleotide binding); GO:0036094(small molecule binding); GO:0005488(bindin…	4929.XP_001483775.1	47E0P (IMP dehydrogenase / GMP reductase domain)	C
B9J08_005292	4.67744	0.00236084	0.0373295	68.81	207.03	158.93	14.44	0.93	0.32	XP_028888367.1 (uncharacterized protein CJI97_005376 [[Candida] auris])	-	-	-	-	-	-	A0A0L0NZF0 (-)	-	-	-	4920.XP_004203519.1	47DZ2 (-)	S
B9J08_005519	4.60731	0.0947544	0.388178	48.59	0	105.83	2.35	1.66	1.73	PIS48813.1 (hypothetical protein B9J08_005519 [[Candida] auris])	-	-	-	-	-	-	A0A2H0ZF68 (-)	-	-	-	-	-	-
B9J08_003824	4.56632	0.167834	0.519284	0	34.8	21.63	2.21	0	0	XP_028891113.1 (uncharacterized protein CJI97_003897 [[Candida] auris])	caur:QG37_00780 (K16794;platelet-activating factor acetylhydrolase IB subunit alpha)	Metabolism	Lipid metabolism	ko00565(Ether lipid metabolism)	Protein families: signaling and cellular processes; Protein families: genetic information processing	ko03036(Chromosome and associated proteins); ko04147(Exosome)	A0A0L0P710 (Nuclear distribution protein PAC1)	GO:0051301(cell division); GO:0051294(establishment of spindle orientation); GO:0000132(establishment of mitotic spindle orientation); GO:0051640(organelle localization); GO:0006996(organelle organization); GO:0040001(establishment of mitotic spindle localization); GO:0000226(microtubule cytoskeleton organization); GO:0022402(cell cycle process); GO:0007018(microtubule-based movement); GO:0051656…	GO:0015630(microtubule cytoskeleton); GO:0043226(organelle); GO:0005622(intracellular anatomical structure); GO:0099513(polymeric cytoskeletal fiber); GO:0005875(microtubule associated complex); GO:0005819(spindle); GO:0000922(spindle pole); GO:0005856(cytoskeleton); GO:0043228(non-membrane-bounded organelle); GO:0043232(intracellular non-membrane-bounded organelle); GO:0110165(cellular anatomica…	GO:0005488(binding); GO:0044877(protein-containing complex binding); GO:0070840(dynein complex binding); GO:0003674(molecular_function)	4959.XP_458213.2	47C7N (Positively regulates the activity of the minus-end directed microtubule motor protein dynein. Plays a central role in positioning the mitotic spindle at the bud neck during cell division. Targets cytoplasmic dynein to microtubule plus ends, thereby promoting dynein-mediated microtubule sliding along the bud cortex and consequently the movement of the mitotic spindle to the bud neck)	Z
B9J08_003327	4.39222	0.199522	0.563964	10.45	15.3	0	1.02	0	0.07	XP_028890634.1 (tRNA modification GTPase TrmE [[Candida] auris])	caur:QG37_01913 (K03650;tRNA modification GTPase [EC:3.6.-.-])	-	-	-	Protein families: genetic information processing	ko03016(Transfer RNA biogenesis)	A0A0L0P4A0 (TrmE-type G domain-containing protein)	GO:0000963(mitochondrial RNA processing); GO:0070900(mitochondrial tRNA modification); GO:0006807(nitrogen compound metabolic process); GO:0006396(RNA processing); GO:0046483(heterocycle metabolic process); GO:0140053(mitochondrial gene expression); GO:0044238(primary metabolic process); GO:0043170(macromolecule metabolic process); GO:0006399(tRNA metabolic process); GO:0016070(RNA metabolic proc…	GO:0031975(envelope); GO:0005739(mitochondrion); GO:0043229(intracellular organelle); GO:0031090(organelle membrane); GO:0043226(organelle); GO:0019866(organelle inner membrane); GO:0005737(cytoplasm); GO:0043227(membrane-bounded organelle); GO:0005622(intracellular anatomical structure); GO:0031966(mitochondrial membrane); GO:0031967(organelle envelope); GO:0005575(cellular_component); GO:001602…	GO:0000166(nucleotide binding); GO:0097367(carbohydrate derivative binding); GO:0003674(molecular_function); GO:0032553(ribonucleotide binding); GO:0005488(binding); GO:0005525(GTP binding); GO:0016787(hydrolase activity); GO:0035639(purine ribonucleoside triphosphate binding); GO:0036094(small molecule binding); GO:0017076(purine nucleotide binding); GO:0032555(purine ribonucleotide binding); GO…	4959.XP_002770353.1	47B6D (Belongs to the TRAFAC class TrmE-Era-EngA-EngB-Septin- like GTPase superfamily. TrmE GTPase family)	J
B9J08_003399	4.34803	0.0974107	0.395257	11.09	52.7	40.42	0	1.84	2.79	XP_028890704.1 (uncharacterized protein CJI97_003474 [[Candida] auris])	-	-	-	-	-	-	A0A0L0P3J6 (-)	-	-	-	5479.M3IK55	47D2Y (-)	S
B9J08_000708	4.24194	0.241295	0.615788	0	828.49	0	0	0	35.95	KNE01474.2 (hypothetical protein QG37_01550 [[Candida] auris])	caur:QG37_01550 (K15325;tRNA-splicing endonuclease subunit Sen15, fungi type)	-	-	-	Protein families: genetic information processing	ko03016(Transfer RNA biogenesis)	A0A0L0P584 (Sen15 domain-containing protein)	GO:0000379(tRNA-type intron splice site recognition and cleavage); GO:0006807(nitrogen compound metabolic process); GO:0006396(RNA processing); GO:0046483(heterocycle metabolic process); GO:0044238(primary metabolic process); GO:0043170(macromolecule metabolic process); GO:0008380(RNA splicing); GO:0006399(tRNA metabolic process); GO:0016070(RNA metabolic process); GO:0006725(cellular aromatic co…	GO:1902555(endoribonuclease complex); GO:0043231(intracellular membrane-bounded organelle); GO:0000214(tRNA-intron endonuclease complex); GO:0140535(intracellular protein-containing complex); GO:1905348(endonuclease complex); GO:0043229(intracellular organelle); GO:0043226(organelle); GO:0043227(membrane-bounded organelle); GO:1902494(catalytic complex); GO:0140513(nuclear protein-containing comp…	GO:0016894(endonuclease activity, active with either ribo- or deoxyribonucleic acids and producing 3'-phosphomonoesters); GO:0003674(molecular_function); GO:0016892(RNA endonuclease activity, producing 3'-phosphomonoesters); GO:0004540(RNA nuclease activity); GO:0005488(binding); GO:0140101(catalytic activity, acting on a tRNA); GO:0016787(hydrolase activity); GO:0140098(catalytic activity, actin…	4924.XP_001385843.2	47DVB (Sen15 protein)	J
B9J08_002950	4.21161	0.0943985	0.388178	0	90.71	69.85	6.66	0.83	0.61	KND98081.2 (hypothetical protein QG37_05060 [[Candida] auris])	caur:QG37_05060 (K22733;magnesium transporter)	-	-	-	Protein families: signaling and cellular processes	ko02000(Transporters)	A0A0L0NVA2 (-)	-	GO:0110165(cellular anatomical entity); GO:0016021(membrane); GO:0005575(cellular_component)	GO:0022890(inorganic cation transmembrane transporter activity); GO:0005215(transporter activity); GO:0046873(metal ion transmembrane transporter activity); GO:0022857(transmembrane transporter activity); GO:0015075(monoatomic ion transmembrane transporter activity); GO:0003674(molecular_function); GO:0015318(inorganic molecular entity transmembrane transporter activity); GO:0015095(magnesium ion…	42374.XP_002418411.1	47BM3 (DUF803 domain-containing protein)	U
B9J08_001458	4.20557	0.153565	0.495978	36.22	0	23.83	3.12	0	0	PIS56912.1 (hypothetical protein B9J08_001458 [[Candida] auris])	clus:A9F13_09g00682 (K19720;collagen, type III, alpha)	Organismal Systems; Human Diseases	Cardiovascular disease; Immune system; Infectious disease: parasitic; Endocrine system; Digestive system; Endocrine and metabolic disease	ko05415(Diabetic cardiomyopathy); ko04611(Platelet activation); ko05146(Amoebiasis); ko04926(Relaxin signaling pathway); ko04974(Protein digestion and absorption); ko04933(AGE-RAGE signaling pathway in diabetic complications)	Protein families: signaling and cellular processes	ko00536(Glycosaminoglycan binding proteins)	A0A0L0NSS5 (Flo11 domain-containing protein)	-	-	-	4924.XP_001384463.1	47E51 (Flo11 domain)	S
B9J08_001673	4.18635	0.000164146	0.00509294	118.17	424.21	48.64	3.96	5.07	19.87	XP_028889600.1 (uncharacterized protein CJI97_002335 [[Candida] auris])	caur:QG37_05370 (K16261;yeast amino acid transporter)	-	-	-	Protein families: signaling and cellular processes	ko02000(Transporters)	A0A0L0NV06 (-)	GO:0071702(organic substance transport); GO:0051234(establishment of localization); GO:0015849(organic acid transport); GO:0006865(amino acid transport); GO:0055085(transmembrane transport); GO:0009987(cellular process); GO:0006810(transport); GO:0071705(nitrogen compound transport); GO:0008150(biological_process); GO:0015711(organic anion transport); GO:0051179(localization); GO:0046942(carboxyl…	GO:0110165(cellular anatomical entity); GO:0016021(membrane); GO:0005575(cellular_component)	-	4924.XP_001382976.1	47ACB (general amino acid permease)	E
B9J08_001932	4.16804	0.0273794	0.189828	41.79	38.19	188.38	1.99	11.71	0	KND95998.1 (hypothetical protein QG37_07710 [[Candida] auris])	-	-	-	-	-	-	A0A2H0ZYW0 (-)	-	-	-	45596.XP_006689196.1	47D33 (-)	S
B9J08_004451	4.0634	0.226661	0.595821	0	13.86	6.84	1.13	0	0	PIS50623.1 (hypothetical protein B9J08_004451 [[Candida] auris])	pic:PICST_3402 (K01186;sialidase-1 [EC:3.2.1.18])	Cellular Processes; Metabolism	Lipid metabolism; Transport and catabolism; Glycan biosynthesis and metabolism	ko04142(Lysosome); ko00600(Sphingolipid metabolism); ko00511(Other glycan degradation)	-	-	A0A0L0NX05 (Hyphal_reg_CWP domain-containing protein)	-	-	-	4959.XP_462630.1	47E27 (Candida DB at Institut Pasteur)	S
B9J08_000447	4.03967	0.0140379	0.1223	95.81	135.36	127.55	7.22	0	12.94	KND95667.2 (hypothetical protein QG37_07990 [[Candida] auris])	caur:QG37_07990 (K21543;transcription factor CRZ1)	-	-	-	Protein families: genetic information processing	ko03000(Transcription factors)	A0A0L0NNF0 (-)	-	-	-	5482.XP_002548837.1	47CPD (C2H2-type zinc finger)	K
B9J08_001538	3.9825	0.0871543	0.370579	210.99	0	58.76	0	2.51	13.35	KND99606.2 (hypothetical protein QG37_03396 [[Candida] auris])	-	-	-	-	-	-	A0A0L0NZQ5 (NAD(P)-bd_dom domain-containing protein)	-	-	-	4929.XP_001486467.1	3P425 (nad-p-binding protein)	S
B9J08_001546	3.96868	0.209457	0.57696	0	0	49.59	3	0	0	KND99617.2 (aspartic protease [[Candida] auris])	caur:QG37_03391 (K06005;candidapepsin [EC:3.4.23.24])	Organismal Systems	Immune system	ko04613(Neutrophil extracellular trap formation)	Protein families: metabolism	ko01002(Peptidases and inhibitors)	A0A0L0NZM3 (-)	-	-	GO:0004190(aspartic-type endopeptidase activity); GO:0140096(catalytic activity, acting on a protein); GO:0008233(peptidase activity); GO:0070001(aspartic-type peptidase activity); GO:0003674(molecular_function); GO:0004175(endopeptidase activity); GO:0003824(catalytic activity); GO:0016787(hydrolase activity)	4924.XP_001386187.2	47D3Z (Belongs to the peptidase A1 family)	O
B9J08_004097	3.94895	0.0871703	0.370579	69.01	45.07	35.87	7.36	0	1.81	XP_028891377.1 (uncharacterized protein CJI97_004165 [[Candida] auris])	caur:QG37_00002 (K08197;MFS transporter, SIT family, siderophore-iron:H+ symporter)	-	-	-	Protein families: signaling and cellular processes	ko02000(Transporters)	A0A0L0P9S2 (-)	-	GO:0110165(cellular anatomical entity); GO:0016021(membrane); GO:0005575(cellular_component)	GO:0022857(transmembrane transporter activity); GO:0005215(transporter activity); GO:0003674(molecular_function)	4929.XP_001484560.1	479BS (Transporter, member of the ARN family of transporters that specifically recognize siderophore-iron chelates responsible for uptake of iron bound to)	U
B9J08_000361	3.94774	0.0877465	0.371862	326.89	851.74	539.56	53.32	0	35.46	XP_028892754.1 (uncharacterized protein CJI97_000361 [[Candida] auris])	-	-	-	-	-	-	A0A0L0P1X2 (-)	-	-	-	-	-	-
B9J08_002824	3.92858	0.0372401	0.226517	193.64	0	159.68	11.69	7.26	2.43	PIS51249.1 (hypothetical protein B9J08_002824 [[Candida] auris])	-	-	-	-	-	-	A0A0L0P370 (CDT1_C domain-containing protein)	GO:0008150(biological_process); GO:0007049(cell cycle); GO:0009987(cellular process)	-	-	4959.XP_002770460.1	47CXY (DNA replication factor Cdt1 C-terminal domain)	S
B9J08_005287	3.82744	0.251967	0.627785	22.31	0	15.35	2.46	0	0	XP_028888363.1 (uncharacterized protein CJI97_005371 [[Candida] auris])	caur:QG37_03391 (K06005;candidapepsin [EC:3.4.23.24])	Organismal Systems	Immune system	ko04613(Neutrophil extracellular trap formation)	Protein families: metabolism	ko01002(Peptidases and inhibitors)	A0A0L0NZF3 (-)	-	-	GO:0004190(aspartic-type endopeptidase activity); GO:0140096(catalytic activity, acting on a protein); GO:0008233(peptidase activity); GO:0070001(aspartic-type peptidase activity); GO:0003674(molecular_function); GO:0004175(endopeptidase activity); GO:0003824(catalytic activity); GO:0016787(hydrolase activity)	4920.XP_004202453.1	47D3Z (Belongs to the peptidase A1 family)	O
B9J08_004917	3.79042	0.20318	0.56914	5.22	0	39	0	0	2.96	XP_028888005.1 (DNA repair protein [[Candida] auris])	caur:QG37_01009 (K10847;DNA-repair protein complementing XP-A cells)	Genetic Information Processing; Human Diseases	Replication and repair; Drug resistance: antineoplastic	ko01524(Platinum drug resistance); ko03420(Nucleotide excision repair)	Protein families: genetic information processing	ko03400(DNA repair and recombination proteins)	A0A2H0ZE04 (-)	GO:0006807(nitrogen compound metabolic process); GO:0051716(cellular response to stimulus); GO:0006289(nucleotide-excision repair); GO:0006281(DNA repair); GO:0046483(heterocycle metabolic process); GO:0044238(primary metabolic process); GO:0006950(response to stress); GO:0043170(macromolecule metabolic process); GO:0006725(cellular aromatic compound metabolic process); GO:0034641(cellular nitrog…	GO:0043229(intracellular organelle); GO:0043227(membrane-bounded organelle); GO:0043226(organelle); GO:0005622(intracellular anatomical structure); GO:0005634(nucleus); GO:0005575(cellular_component); GO:0043231(intracellular membrane-bounded organelle); GO:0110165(cellular anatomical entity)	GO:0003677(DNA binding); GO:0097159(organic cyclic compound binding); GO:0003684(damaged DNA binding); GO:0043167(ion binding); GO:0003674(molecular_function); GO:0043169(cation binding); GO:0046872(metal ion binding); GO:0005488(binding); GO:1901363(heterocyclic compound binding); GO:0003676(nucleic acid binding)	4959.XP_458919.2	47BK4 (DNA repair protein)	L
B9J08_001804	3.76823	0.0767859	0.345863	140.8	0	117.09	9.38	4.44	4	XP_028889729.1 (uncharacterized protein CJI97_002465 [[Candida] auris])	-	-	-	-	-	-	A0A2H0ZRM2 (-)	-	GO:0005794(Golgi apparatus); GO:0043229(intracellular organelle); GO:0098588(bounding membrane of organelle); GO:0031090(organelle membrane); GO:0005737(cytoplasm); GO:0043226(organelle); GO:0043227(membrane-bounded organelle); GO:0005622(intracellular anatomical structure); GO:0016021(membrane); GO:0012505(endomembrane system); GO:0005575(cellular_component); GO:0000139(Golgi membrane); GO:00160…	GO:0005215(transporter activity); GO:0015932(nucleobase-containing compound transmembrane transporter activity); GO:0005338(nucleotide-sugar transmembrane transporter activity); GO:0022857(transmembrane transporter activity); GO:1901505(carbohydrate derivative transmembrane transporter activity); GO:0015165(pyrimidine nucleotide-sugar transmembrane transporter activity); GO:0003674(molecular_func…	340170.XP_007373183.1	47CCU (Nucleotide-sugar transporter)	EG
B9J08_004987	3.7558	0.281582	0.659974	0	0	13.07	0	0.89	0	QRG39359.1 (hypothetical protein FDK38_003797 [[Candida] auris])	-	-	-	-	-	-	A0A2H0ZFI3 (-)	-	-	-	4959.XP_002770018.1	47CKK (-)	S
B9J08_002055	3.75263	0.000167591	0.00513139	904.26	2793.41	1171.73	33.35	33.91	258.48	KNE02475.2 (hypothetical protein QG37_00280 [[Candida] auris])	-	-	-	-	-	-	A0A0L0P8A7 (-)	-	-	-	-	-	-
B9J08_004960	3.63374	0.0820177	0.358455	41.09	29.33	7.79	3.51	2.26	0	XP_028888048.1 (uncharacterized protein CJI97_005044 [[Candida] auris])	clus:A9F13_01g03223 (K03458;nucleobase:cation symporter-2, NCS2 family)	-	-	-	-	-	A0A0L0P6R5 (-)	-	GO:0110165(cellular anatomical entity); GO:0016021(membrane); GO:0005575(cellular_component)	GO:0022857(transmembrane transporter activity); GO:0005215(transporter activity); GO:0003674(molecular_function)	4959.XP_457127.2	479IQ (Permease family)	F
B9J08_004790	3.62609	0.0591898	0.297278	5.76	83.08	46.06	5.45	0	4.56	PIS49763.1 (hypothetical protein B9J08_004790 [[Candida] auris])	-	-	-	-	-	-	A0A2H0ZHS3 (-)	-	-	-	-	-	-
B9J08_001220	3.62578	0.0183058	0.146253	463.03	359.53	360.74	41.51	0	44.68	XP_028892023.1 (uncharacterized protein CJI97_001386 [[Candida] auris])	caur:QG37_04253 (K10998;replication fork protection complex subunit Csm3/Swi3)	-	-	-	Protein families: genetic information processing	ko03036(Chromosome and associated proteins); ko03400(DNA repair and recombination proteins)	A0A0L0NY38 (Swi3 domain-containing protein)	GO:0006807(nitrogen compound metabolic process); GO:0051716(cellular response to stimulus); GO:0006281(DNA repair); GO:0046483(heterocycle metabolic process); GO:0044238(primary metabolic process); GO:0006950(response to stress); GO:0043170(macromolecule metabolic process); GO:0006725(cellular aromatic compound metabolic process); GO:0034641(cellular nitrogen compound metabolic process); GO:00903…	GO:0043229(intracellular organelle); GO:0043227(membrane-bounded organelle); GO:0043226(organelle); GO:0005622(intracellular anatomical structure); GO:0005634(nucleus); GO:0005575(cellular_component); GO:0043231(intracellular membrane-bounded organelle); GO:0110165(cellular anatomical entity)	-	4959.XP_002770747.1	47D1R (Forms a fork protection complex (FPC) with TOF1 and which is required for chromosome segregation during meiosis and DNA damage repair. FPC coordinates leading and lagging strand synthesis and moves with the replication fork. FPC stabilizes replication forks in a configuration that is recognized by replication checkpoint sensors (By similarity))	L
B9J08_003704	3.61808	0.174094	0.529683	0	0	125.17	0	0	9.64	KND98184.2 (hypothetical protein QG37_04940 [[Candida] auris])	-	-	-	-	-	-	A0A0L0NVZ4 (-)	-	-	-	-	-	-
B9J08_004100	3.6101	0.141877	0.477309	48.13	0	23.81	0.12	2.88	2.43	PSK79348.1 (hypothetical protein CJJ07_000851 [[Candida] auris])	pic:PICST_3529 (K01186;sialidase-1 [EC:3.2.1.18])	Cellular Processes; Metabolism	Lipid metabolism; Transport and catabolism; Glycan biosynthesis and metabolism	ko04142(Lysosome); ko00600(Sphingolipid metabolism); ko00511(Other glycan degradation)	-	-	A0A2H0ZQQ9 (Hyphal_reg_CWP domain-containing protein)	-	-	-	4959.XP_462630.1	47E27 (Candida DB at Institut Pasteur)	S
B9J08_002389	3.59904	0.138234	0.470885	0	66.88	8.72	1.68	0	3.96	QEO24024.1 (hypothetical_protein [[Candida] auris])	caur:QG37_05977 (K05658;ATP-binding cassette, subfamily B (MDR/TAP), member 1 [EC:7.6.2.2])	Environmental Information Processing; Organismal Systems; Human Diseases	Cancer: overview; Digestive system; Membrane transport; Cancer: specific types	ko04976(Bile secretion); ko02010(ABC transporters); ko05226(Gastric cancer); ko05206(MicroRNAs in cancer)	Protein families: signaling and cellular processes	ko02000(Transporters); ko04090(CD molecules); ko04147(Exosome)	A0A0L0NTU2 (-)	GO:0051234(establishment of localization); GO:0000770(peptide pheromone export); GO:0006810(transport); GO:0071705(nitrogen compound transport); GO:0042886(amide transport); GO:0008150(biological_process); GO:0071702(organic substance transport); GO:0051179(localization); GO:0015833(peptide transport)	GO:0110165(cellular anatomical entity); GO:0016021(membrane); GO:0005575(cellular_component)	GO:0000166(nucleotide binding); GO:0097367(carbohydrate derivative binding); GO:0003674(molecular_function); GO:0032553(ribonucleotide binding); GO:0005488(binding); GO:0030554(adenyl nucleotide binding); GO:0035639(purine ribonucleoside triphosphate binding); GO:0140657(ATP-dependent activity); GO:0036094(small molecule binding); GO:0017076(purine nucleotide binding); GO:0032555(purine ribonucle…	340170.XP_007376539.1	479PW (ABC transporter transmembrane region)	Q
B9J08_002267	3.52652	0.0402144	0.238807	133.48	5.72	38.78	2.02	0	12.64	KND97058.2 (hypothetical protein QG37_06610 [[Candida] auris])	caur:QG37_06610 (K18158;nuclear control of ATPase protein 2)	-	-	-	Protein families: genetic information processing	ko03029(Mitochondrial biogenesis)	A0A0L0NSQ0 (-)	-	GO:0005739(mitochondrion); GO:0043229(intracellular organelle); GO:0043227(membrane-bounded organelle); GO:0043226(organelle); GO:0005737(cytoplasm); GO:0005622(intracellular anatomical structure); GO:0016021(membrane); GO:0005575(cellular_component); GO:0043231(intracellular membrane-bounded organelle); GO:0110165(cellular anatomical entity)	-	4924.XP_001383129.2	47AZI (ATP synthase regulation protein NCA2)	S
B9J08_004096	3.50033	0.0163737	0.135943	151.35	78.03	90.32	0	19.54	6.48	XP_028891376.1 (uncharacterized protein CJI97_004164 [[Candida] auris])	cci:CC1G_15525 (K01640;hydroxymethylglutaryl-CoA lyase [EC:4.1.3.4])	Cellular Processes; Metabolism	Amino acid metabolism; Transport and catabolism; Carbohydrate metabolism; Metabolism of terpenoids and polyketides	ko00650(Butanoate metabolism); ko04146(Peroxisome); ko00281(Geraniol degradation); ko00280(Valine, leucine and isoleucine degradation)	-	-	A0A2H0ZPB1 (AB hydrolase-1 domain-containing protein)	-	-	-	4959.XP_459710.2	47CB2 (Alpha/beta hydrolase family)	S
B9J08_000266	3.47009	0.210474	0.578859	0	77.62	19.72	6.79	0.31	0.66	PIS58812.1 (hypothetical protein B9J08_000266 [[Candida] auris])	-	-	-	-	-	-	A0A2H1A8A3 (-)	-	-	-	4929.XP_001487510.1	47DGW (-)	S
B9J08_005156	3.46995	0.289926	0.670043	45.24	0	24.98	5.73	0	0	KNE01519.2 (hypothetical protein QG37_01345 [[Candida] auris])	-	-	-	-	-	-	A0A0L0P5G2 (-)	-	-	-	4924.XP_001387249.2	47DTC (-)	S
B9J08_004019	3.45347	0.0656654	0.314493	84.86	88.47	50.45	5.6	0	13.38	XP_028891219.1 (uncharacterized protein CJI97_004004 [[Candida] auris])	cmt:CCM_04585 (K04499;RuvB-like protein 1 (pontin 52))	Environmental Information Processing	Signal transduction	ko04310(Wnt signaling pathway)	Protein families: signaling and cellular processes; Protein families: genetic information processing	ko03036(Chromosome and associated proteins); ko03037(Cilium and associated proteins)	A0A0L0NP10 (-)	-	GO:0110165(cellular anatomical entity); GO:0016021(membrane); GO:0005575(cellular_component)	-	273371.XP_003867626.1	47AY1 (EamA-like transporter family)	EG
B9J08_003179	3.39332	0.0113334	0.106631	18.69	180.2	43.03	5.5	5.47	9.76	PIS51585.1 (hypothetical protein B9J08_003179 [[Candida] auris])	cdu:CD36_01630 (K06649;regulatory protein SWI4)	Cellular Processes; Environmental Information Processing	Cell growth and death; Signal transduction	ko04111(Cell cycle - yeast); ko04113(Meiosis - yeast); ko04011(MAPK signaling pathway - yeast)	Protein families: genetic information processing	ko03000(Transcription factors)	A0A2H0ZLR7 (HTH APSES-type domain-containing protein)	-	-	GO:0003677(DNA binding); GO:0097159(organic cyclic compound binding); GO:0003674(molecular_function); GO:0005488(binding); GO:1901363(heterocyclic compound binding); GO:0003676(nucleic acid binding)	5476.C4YIQ6	47EDH (Apses transcription factor xbp1)	S
B9J08_001940	3.34438	1.5832e-07	1.95029e-05	6811.1	7983.2	8485.32	584.64	552.92	796.24	XP_028889864.1 (uncharacterized protein CJI97_002601 [[Candida] auris])	clus:A9F13_10g01771 (K00560;thymidylate synthase [EC:2.1.1.45])	Metabolism; Human Diseases	Drug resistance: antineoplastic; Nucleotide metabolism; Metabolism of cofactors and vitamins	ko01523(Antifolate resistance); ko00240(Pyrimidine metabolism); ko00670(One carbon pool by folate)	-	-	A0A510P574 (-)	-	-	-	28985.XP_453403.1	3S1SK (to Saccharomyces cerevisiae HSP12 (YFL014W))	S
B9J08_002032	3.31172	0.163822	0.513116	132.46	0	49.15	9.33	7.48	0	XP_028889491.1 (uncharacterized protein CJI97_002223 [[Candida] auris])	caur:QG37_00254 (K00966;mannose-1-phosphate guanylyltransferase [EC:2.7.7.13])	Metabolism	Carbohydrate metabolism	ko00520(Amino sugar and nucleotide sugar metabolism); ko00051(Fructose and mannose metabolism)	-	-	A0A0L0P8W6 (-)	GO:0008150(biological_process); GO:0009058(biosynthetic process); GO:0008152(metabolic process)	-	GO:0016779(nucleotidyltransferase activity); GO:0016772(transferase activity, transferring phosphorus-containing groups); GO:0003674(molecular_function); GO:0016740(transferase activity); GO:0003824(catalytic activity)	340170.XP_007375752.1	47BMC (Nucleotidyl transferase)	GMO
B9J08_000656	3.24039	8.96374e-07	6.59457e-05	510.75	590.99	347.24	60.82	32.47	48.17	KND99709.2 (hypothetical protein QG37_03122 [[Candida] auris])	caur:QG37_03122 (K17741;NADPH-dependent methylglyoxal reductase [EC:1.1.1.283])	Metabolism; Environmental Information Processing	Carbohydrate metabolism; Signal transduction	ko00620(Pyruvate metabolism); ko00640(Propanoate metabolism); ko04011(MAPK signaling pathway - yeast)	-	-	A0A0L0P0D0 (Epimerase domain-containing protein)	-	-	GO:0003824(catalytic activity); GO:0003674(molecular_function)	340170.XP_007377476.1	47C0S (NADPH-dependent methylglyoxal reductase)	V
B9J08_001571	3.23896	0.180491	0.540827	0	0	0.6	0	0	0	XP_028892368.1 (uncharacterized protein CJI97_001739 [[Candida] auris])	caur:QG37_03440 (K19245;sulfonate dioxygenase [EC:1.14.11.-])	-	-	-	-	-	A0A0L0NZQ8 (TauD domain-containing protein)	-	-	GO:0016491(oxidoreductase activity); GO:0003824(catalytic activity); GO:0003674(molecular_function)	4929.XP_001482070.1	47BIN (dioxygenase)	E
B9J08_004287	3.23412	0.359955	0.734186	25.8	0	0	0	2.39	0	XP_028889199.1 (uncharacterized protein CJI97_004349 [[Candida] auris])	-	-	-	-	-	-	A0A0L0NXP6 (-)	-	-	-	-	-	-
B9J08_000675	3.21337	1.15487e-06	8.15647e-05	112.47	144.37	92.61	6.99	16.48	11.12	QEO22553.1 (hypothetical_protein [[Candida] auris])	-	-	-	-	-	-	A0A510P690 (-)	-	GO:0110165(cellular anatomical entity); GO:0009986(cell surface); GO:0005575(cellular_component)	-	4950.XP_003682041.1	3S2IP (Pfam:PA14_2)	S
B9J08_002282	3.19988	0.207016	0.573218	0	42.29	62	2.63	7.79	0	KND97429.2 (hypothetical protein QG37_05812 [[Candida] auris])	-	-	-	-	-	-	A0A0L0NTU1 (-)	-	-	-	4959.XP_461501.2	47DS0 (-)	S
B9J08_004180	3.19257	0.219892	0.590652	712.13	0	47.02	43.04	19.74	0	KND99109.2 (hypothetical protein QG37_04173 [[Candida] auris])	-	-	-	-	-	-	A0A0L0NYM0 (-)	-	-	-	-	-	-
B9J08_003937	3.16905	0.00581978	0.0683533	57.38	51.58	61.17	6.76	3.99	7.02	XP_028891298.1 (AAA family ATPase CDC6 [[Candida] auris])	caur:QG37_00133 (K02213;cell division control protein 6)	Cellular Processes; Human Diseases	Cancer: overview; Cell growth and death	ko04111(Cell cycle - yeast); ko04110(Cell cycle); ko04113(Meiosis - yeast); ko05207(Chemical carcinogenesis - receptor activation)	Protein families: genetic information processing	ko03032(DNA replication proteins)	A0A0L0P8U6 (Cell division control protein)	GO:0051301(cell division); GO:0006807(nitrogen compound metabolic process); GO:0046483(heterocycle metabolic process); GO:0044238(primary metabolic process); GO:0043170(macromolecule metabolic process); GO:0006261(DNA-templated DNA replication); GO:0006725(cellular aromatic compound metabolic process); GO:0034641(cellular nitrogen compound metabolic process); GO:0090304(nucleic acid metabolic pro…	-	-	4959.XP_461978.2	47CEM (Belongs to the CDC6 cdc18 family)	L
B9J08_001507	3.16622	0.0985596	0.398513	17.93	59.74	46.05	9.46	0	3.45	QWW23804.1 (hypothetical protein CA7LBN_002638 [[Candida] auris])	caur:QG37_06504 (K22835;1,3-beta-glucanosyltransferase GAS4 [EC:2.4.1.-])	-	-	-	Protein families: metabolism; Protein families: genetic information processing	ko01003(Glycosyltransferases); ko03036(Chromosome and associated proteins)	A0A2H1A279 (1,3-beta-glucanosyltransferase)	-	GO:0005886(plasma membrane); GO:0071944(cell periphery); GO:0005575(cellular_component); GO:0016020(membrane); GO:0110165(cellular anatomical entity)	GO:0016740(transferase activity); GO:0003824(catalytic activity); GO:0003674(molecular_function)	4924.XP_001384322.2	47CKZ (Splits internally a 1,3-beta-glucan molecule and transfers the newly generated reducing end (the donor) to the non- reducing end of another 1,3-beta-glucan molecule (the acceptor) forming a 1,3-beta linkage, resulting in the elongation of 1,3- beta-glucan chains in the cell wall)	G
B9J08_005094	3.15085	0.350996	0.725821	612.3	0	0	50.21	0	0	KNE01915.2 (ste18 protein [[Candida] auris])	caur:QG37_01263 (K07973;guanine nucleotide-binding protein subunit gamma, other)	Environmental Information Processing	Signal transduction	ko04011(MAPK signaling pathway - yeast)	Protein families: signaling and cellular processes	ko04031(GTP-binding proteins)	A0A0L0P6P4 (-)	GO:0007165(signal transduction); GO:0070887(cellular response to chemical stimulus); GO:0071444(cellular response to pheromone); GO:0051716(cellular response to stimulus); GO:0065007(biological regulation); GO:0007186(G protein-coupled receptor signaling pathway); GO:0032005(signal transduction involved in positive regulation of conjugation with cellular fusion); GO:0031139(positive regulation of…	GO:0031234(extrinsic component of cytoplasmic side of plasma membrane); GO:0005622(intracellular anatomical structure); GO:0005834(heterotrimeric G-protein complex); GO:0098552(side of membrane); GO:0019898(extrinsic component of membrane); GO:0071944(cell periphery); GO:0016020(membrane); GO:0098797(plasma membrane protein complex); GO:1902494(catalytic complex); GO:0098796(membrane protein comp…	GO:0005488(binding); GO:0005515(protein binding); GO:0003674(molecular_function); GO:0031681(G-protein beta-subunit binding)	273371.XP_003871078.1	47DTG (GGL domain)	J
B9J08_002285	3.12572	0.0710867	0.329149	107.35	2371.78	297.99	176.06	46.01	7.43	XP_028891427.1 (uncharacterized protein CJI97_001828 [[Candida] auris])	-	-	-	-	-	-	A0A0L0NTR1 (-)	-	-	-	4959.XP_461499.1	47DX3 (-)	S
B9J08_004885	3.08982	0.23897	0.611806	63.48	0	0.65	0	3.2	3.66	XP_028888618.1 (uncharacterized protein CJI97_004567 [[Candida] auris])	caur:QG37_06633 (K00493;unspecific monooxygenase [EC:1.14.14.1])	-	-	-	-	-	A0A0L0NTE7 (-)	GO:0048856(anatomical structure development); GO:0032502(developmental process); GO:0009272(fungal-type cell wall biogenesis); GO:0042244(spore wall assembly); GO:0070726(cell wall assembly); GO:1901576(organic substance biosynthetic process); GO:1903046(meiotic cell cycle process); GO:0030154(cell differentiation); GO:0006629(lipid metabolic process); GO:0044085(cellular component biogenesis); G…	GO:0043229(intracellular organelle); GO:0005783(endoplasmic reticulum); GO:0043226(organelle); GO:0005737(cytoplasm); GO:0043227(membrane-bounded organelle); GO:0005622(intracellular anatomical structure); GO:0012505(endomembrane system); GO:0005575(cellular_component); GO:0043231(intracellular membrane-bounded organelle); GO:0110165(cellular anatomical entity)	GO:0046906(tetrapyrrole binding); GO:0016651(oxidoreductase activity, acting on NAD(P)H); GO:0046914(transition metal ion binding); GO:0097159(organic cyclic compound binding); GO:0004497(monooxygenase activity); GO:0016491(oxidoreductase activity); GO:0005506(iron ion binding); GO:0003674(molecular_function); GO:0043167(ion binding); GO:1901363(heterocyclic compound binding); GO:0020037(heme bin…	340170.XP_007373738.1	47AVQ (cytochrome P450)	Q
B9J08_002020	3.08452	0.00493403	0.0621222	1242.48	512.5	1364.68	108.53	118.58	88.32	XP_028889479.1 (deoxyuridine 5'-triphosphate nucleotidohydrolase [[Candida] auris])	caur:QG37_00237 (K01520;dUTP pyrophosphatase [EC:3.6.1.23])	Metabolism	Nucleotide metabolism; Xenobiotics biodegradation and metabolism	ko00240(Pyrimidine metabolism); ko00983(Drug metabolism - other enzymes)	Protein families: genetic information processing	ko03400(DNA repair and recombination proteins)	A0A5C1DWL4 (Deoxyuridine 5'-triphosphate nucleotidohydrolase)	GO:0006807(nitrogen compound metabolic process); GO:1901576(organic substance biosynthetic process); GO:1901137(carbohydrate derivative biosynthetic process); GO:0009177(pyrimidine deoxyribonucleoside monophosphate biosynthetic process); GO:0006793(phosphorus metabolic process); GO:1901566(organonitrogen compound biosynthetic process); GO:0009265(2'-deoxyribonucleotide biosynthetic process); GO:0…	-	GO:0016818(hydrolase activity, acting on acid anhydrides, in phosphorus-containing anhydrides); GO:0000287(magnesium ion binding); GO:0016462(pyrophosphatase activity); GO:0003674(molecular_function); GO:0043167(ion binding); GO:0043169(cation binding); GO:0046872(metal ion binding); GO:0005488(binding); GO:0004170(dUTP diphosphatase activity); GO:0016817(hydrolase activity, acting on acid anhydr…	5482.XP_002550136.1	47CU3 (Deoxyuridine 5'-triphosphate nucleotidohydrolase)	F
B9J08_003474	3.08363	0.0156925	0.131733	3608.57	2411.09	1208.16	85.48	94.15	584.51	XP_028890774.1 (uncharacterized protein CJI97_003548 [[Candida] auris])	caur:QG37_01704 (K14528;ribonuclease P/MRP protein subunit POP8 [EC:3.1.26.5])	Genetic Information Processing	Translation	ko03008(Ribosome biogenesis in eukaryotes)	Protein families: genetic information processing	ko03029(Mitochondrial biogenesis); ko03016(Transfer RNA biogenesis); ko03009(Ribosome biogenesis)	A0A5Q7YFD7 (-)	GO:0090305(nucleic acid phosphodiester bond hydrolysis); GO:0006807(nitrogen compound metabolic process); GO:0016071(mRNA metabolic process); GO:0006396(RNA processing); GO:0046483(heterocycle metabolic process); GO:0044238(primary metabolic process); GO:0043170(macromolecule metabolic process); GO:0006399(tRNA metabolic process); GO:0006725(cellular aromatic compound metabolic process); GO:00160…	GO:1902555(endoribonuclease complex); GO:0043227(membrane-bounded organelle); GO:0043226(organelle); GO:0005622(intracellular anatomical structure); GO:0000172(ribonuclease MRP complex); GO:0005732(sno(s)RNA-containing ribonucleoprotein complex); GO:0030677(ribonuclease P complex); GO:0043231(intracellular membrane-bounded organelle); GO:1990904(ribonucleoprotein complex); GO:0070013(intracellula…	-	4959.XP_460038.2	47DUR (-)	S
B9J08_000215	3.07964	0.324629	0.703585	15.22	778.28	0	0	0	111.43	KNE00547.1 (dna-directed rna polymerase ii subunit l [[Candida] auris])	caur:QG37_02580 (K03007;DNA-directed RNA polymerases I, II, and III subunit RPABC5)	Organismal Systems; Genetic Information Processing; Human Diseases	Immune system; Neurodegenerative disease; Transcription	ko05016(Huntington disease); ko04623(Cytosolic DNA-sensing pathway); ko03020(RNA polymerase)	Protein families: genetic information processing	ko03021(Transcription machinery); ko03400(DNA repair and recombination proteins)	A0A2H1A7A6 (-)	GO:0006807(nitrogen compound metabolic process); GO:1901576(organic substance biosynthetic process); GO:0046483(heterocycle metabolic process); GO:0097659(nucleic acid-templated transcription); GO:0044238(primary metabolic process); GO:0018130(heterocycle biosynthetic process); GO:0006351(DNA-templated transcription); GO:0043170(macromolecule metabolic process); GO:0034654(nucleobase-containing c…	-	GO:0008270(zinc ion binding); GO:0003674(molecular_function); GO:0003899(DNA-directed 5'-3' RNA polymerase activity); GO:0005488(binding); GO:0016779(nucleotidyltransferase activity); GO:0140098(catalytic activity, acting on RNA); GO:0097747(RNA polymerase activity); GO:0046872(metal ion binding); GO:0046914(transition metal ion binding); GO:0003677(DNA binding); GO:0097159(organic cyclic compoun…	45596.XP_006689754.1	47DGY (DNA-directed RNA)	K
B9J08_004032	3.04922	0.00419952	0.0556122	217.96	243.72	317.74	59.75	6.97	19.46	XP_028891207.1 (bifunctional 4-hydroxy-4-methyl-2-oxoglutarate aldolase/oxaloacetate decarboxylase [[Candida] auris])	-	-	-	-	-	-	A0A0L0NNY7 (-)	GO:0019614(catechol-containing compound catabolic process); GO:0016054(organic acid catabolic process); GO:0019439(aromatic compound catabolic process); GO:1901575(organic substance catabolic process); GO:0046395(carboxylic acid catabolic process); GO:0044281(small molecule metabolic process); GO:1901615(organic hydroxy compound metabolic process); GO:0009712(catechol-containing compound metaboli…	-	GO:0008948(oxaloacetate decarboxylase activity); GO:0047443(4-hydroxy-4-methyl-2-oxoglutarate aldolase activity); GO:0016829(lyase activity); GO:0016831(carboxy-lyase activity); GO:0003674(molecular_function); GO:0016833(oxo-acid-lyase activity); GO:0016830(carbon-carbon lyase activity); GO:0003824(catalytic activity)	4920.XP_004199703.1	47EMB (Pfam:Methyltransf_6)	H
B9J08_001382	3.03227	0.0231013	0.171928	3673.81	2114.67	1916.21	559.47	136	174.42	XP_028891865.1 (uncharacterized protein CJI97_001222 [[Candida] auris])	-	-	-	-	-	-	A0A5C1DXR6 (-)	-	-	-	45596.XP_006688712.1	47DVM (Peptidase inhibitor I9)	S
B9J08_003981	3.02021	5.85293e-05	0.00224659	270.78	344.84	206.06	38.38	46.68	7.69	KNE02831.2 (hypothetical protein QG37_00213 [[Candida] auris])	caur:QG37_00213 (K08158;MFS transporter, DHA1 family, multidrug resistance protein)	-	-	-	Protein families: signaling and cellular processes	ko02000(Transporters)	A0A0L0P9R3 (-)	-	GO:0110165(cellular anatomical entity); GO:0016021(membrane); GO:0005575(cellular_component)	GO:0022857(transmembrane transporter activity); GO:0005215(transporter activity); GO:0042910(xenobiotic transmembrane transporter activity); GO:0003674(molecular_function)	4959.XP_458522.1	479DT (resistance protein)	S
B9J08_004302	3.01629	0.294923	0.673656	129.57	320.91	53.33	0	7.44	47.98	XP_028889213.1 (uncharacterized protein CJI97_004364 [[Candida] auris])	-	-	-	-	-	-	A0A0L0NX26 (-)	GO:0016233(telomere capping); GO:0006807(nitrogen compound metabolic process); GO:0006996(organelle organization); GO:0000723(telomere maintenance); GO:0046483(heterocycle metabolic process); GO:0044238(primary metabolic process); GO:0043170(macromolecule metabolic process); GO:0006725(cellular aromatic compound metabolic process); GO:0051276(chromosome organization); GO:0032200(telomere organiza…	GO:0000783(nuclear telomere cap complex); GO:0000781(chromosome, telomeric region); GO:0140445(chromosome, telomeric repeat region); GO:0043227(membrane-bounded organelle); GO:0043226(organelle); GO:0005622(intracellular anatomical structure); GO:0005694(chromosome); GO:1990879(CST complex); GO:0140513(nuclear protein-containing complex); GO:0005634(nucleus); GO:0043228(non-membrane-bounded organ…	GO:0042162(telomeric DNA binding); GO:0043565(sequence-specific DNA binding); GO:0003677(DNA binding); GO:0097159(organic cyclic compound binding); GO:0098847(sequence-specific single stranded DNA binding); GO:0003674(molecular_function); GO:0003697(single-stranded DNA binding); GO:0043047(single-stranded telomeric DNA binding); GO:0005488(binding); GO:1901363(heterocyclic compound binding); GO:0…	4959.XP_462449.1	47DRG (Telomere capping, CST complex subunit)	S
B9J08_001469	2.99999	3.73433e-06	0.000227365	90.45	65.53	108.16	10.72	11.8	8.33	PIS56923.1 (hypothetical protein B9J08_001469 [[Candida] auris])	caur:QG37_06448 (K11272;mediator of replication checkpoint protein 1)	Cellular Processes	Cell growth and death	ko04111(Cell cycle - yeast)	Protein families: genetic information processing	ko03036(Chromosome and associated proteins)	A0A0L0NU77 (MRC1 domain-containing protein)	-	-	-	4959.XP_459922.2	47BIV (MRC1-like domain)	S
B9J08_005559	2.99982	0.131335	0.456109	839.99	0	80.43	42.45	54.27	0	KND98463.1 (hypothetical protein QG37_04353 [[Candida] auris])	-	-	-	-	-	-	A0A0L0NWS8 (-)	-	-	-	-	-	-
B9J08_000456	2.99171	0.0759355	0.343787	80.13	620.47	97.8	29.34	9.93	49.1	KND95656.2 (hypothetical protein QG37_07977 [[Candida] auris])	-	-	-	-	-	-	A0A0L0NNC9 (-)	-	-	-	5482.XP_002551230.1	47E91 (-)	S
B9J08_004970	2.99066	0.118743	0.438315	17.77	2.85	20.71	0.53	0.95	3.44	PIS48285.1 (hypothetical protein B9J08_004970 [[Candida] auris])	caur:QG37_01084 (K10401;kinesin family member 18/19)	-	-	-	Protein families: signaling and cellular processes	ko04812(Cytoskeleton proteins)	A0A2H0ZCB2 (Kinesin-like protein)	GO:0007018(microtubule-based movement); GO:0008150(biological_process); GO:0009987(cellular process); GO:0007017(microtubule-based process)	GO:0015630(microtubule cytoskeleton); GO:0099080(supramolecular complex); GO:0005874(microtubule); GO:0043229(intracellular organelle); GO:0043226(organelle); GO:0099512(supramolecular fiber); GO:0005622(intracellular anatomical structure); GO:0099081(supramolecular polymer); GO:0005856(cytoskeleton); GO:0099513(polymeric cytoskeletal fiber); GO:0005575(cellular_component); GO:0043228(non-membran…	GO:0000166(nucleotide binding); GO:0097367(carbohydrate derivative binding); GO:0003674(molecular_function); GO:0032553(ribonucleotide binding); GO:0005488(binding); GO:0030554(adenyl nucleotide binding); GO:0035639(purine ribonucleoside triphosphate binding); GO:0140657(ATP-dependent activity); GO:1990939(microtubule motor activity); GO:0036094(small molecule binding); GO:0017076(purine nucleoti…	4959.XP_002770021.1	479BI (Belongs to the TRAFAC class myosin-kinesin ATPase superfamily. Kinesin family)	Z
B9J08_001741	2.96123	0.0628541	0.306082	44.24	48.5	21.32	0	6.4	7.05	PIS55637.1 (hypothetical protein B9J08_001741 [[Candida] auris])	clu:CLUG_00696 (K00232;acyl-CoA oxidase [EC:1.3.3.6])	Cellular Processes; Metabolism; Organismal Systems; Human Diseases; Environmental Information Processing	Endocrine and metabolic disease; Carbohydrate metabolism; Transport and catabolism; Lipid metabolism; Metabolism of other amino acids; Endocrine system; Signal transduction	ko00410(beta-Alanine metabolism); ko03320(PPAR signaling pathway); ko00640(Propanoate metabolism); ko00592(alpha-Linolenic acid metabolism); ko00071(Fatty acid degradation); ko04936(Alcoholic liver disease); ko04146(Peroxisome); ko04024(cAMP signaling pathway); ko01040(Biosynthesis of unsaturated fatty acids)	-	-	A0A510P518 (Acyl-coenzyme A oxidase)	GO:0006635(fatty acid beta-oxidation); GO:0016054(organic acid catabolic process); GO:0006629(lipid metabolic process); GO:1901575(organic substance catabolic process); GO:0009062(fatty acid catabolic process); GO:0046395(carboxylic acid catabolic process); GO:0044238(primary metabolic process); GO:0044281(small molecule metabolic process); GO:0019752(carboxylic acid metabolic process); GO:004343…	GO:0043229(intracellular organelle); GO:0043227(membrane-bounded organelle); GO:0043226(organelle); GO:0005737(cytoplasm); GO:0005777(peroxisome); GO:0005622(intracellular anatomical structure); GO:0005575(cellular_component); GO:0042579(microbody); GO:0043231(intracellular membrane-bounded organelle); GO:0110165(cellular anatomical entity)	GO:0071949(FAD binding); GO:0003997(acyl-CoA oxidase activity); GO:0016634(oxidoreductase activity, acting on the CH-CH group of donors, oxygen as acceptor); GO:0050660(flavin adenine dinucleotide binding); GO:0097159(organic cyclic compound binding); GO:0000166(nucleotide binding); GO:0016491(oxidoreductase activity); GO:0043167(ion binding); GO:0003674(molecular_function); GO:1901265(nucleoside…	4929.XP_001487268.1	479H5 (Belongs to the acyl-CoA oxidase family)	I
B9J08_004249	2.93837	0.000265767	0.00760956	41.42	120.87	40.25	10.27	8.38	5.6	PIS50429.1 (hypothetical protein B9J08_004249 [[Candida] auris])	-	-	-	-	-	-	A0A2H0ZIE2 (-)	-	-	-	-	-	-
B9J08_004892	2.93365	5.52756e-10	4.18278e-07	414.77	558.66	357.96	60.77	54.07	46.79	XP_028888611.1 (uncharacterized protein CJI97_004560 [[Candida] auris])	pic:PICST_61722 (K01186;sialidase-1 [EC:3.2.1.18])	Cellular Processes; Metabolism	Lipid metabolism; Transport and catabolism; Glycan biosynthesis and metabolism	ko04142(Lysosome); ko00600(Sphingolipid metabolism); ko00511(Other glycan degradation)	-	-	A0A2H0ZGW1 (Hyphal_reg_CWP domain-containing protein)	-	GO:0110165(cellular anatomical entity); GO:0016020(membrane); GO:0005575(cellular_component)	-	4959.XP_462630.1	47E27 (Candida DB at Institut Pasteur)	S
B9J08_004739	2.92618	0.0312681	0.204206	54.37	448.95	267.46	56.74	21	9.64	XP_028888764.1 (septum formation protein Maf [[Candida] auris])	caur:QG37_06903 (K06287;septum formation protein)	Metabolism	Nucleotide metabolism	ko00240(Pyrimidine metabolism)	-	-	A0A0L0NRW8 (-)	-	-	GO:0016818(hydrolase activity, acting on acid anhydrides, in phosphorus-containing anhydrides); GO:0016462(pyrophosphatase activity); GO:0003674(molecular_function); GO:0016817(hydrolase activity, acting on acid anhydrides); GO:0003824(catalytic activity); GO:0047429(nucleoside triphosphate diphosphatase activity); GO:0016787(hydrolase activity)	4924.XP_001383571.2	47CYC (Maf-like protein)	D
B9J08_004036	2.92275	0.350926	0.725821	62.6	0	0	7.53	0	0	XP_028891203.1 (uncharacterized protein CJI97_003988 [[Candida] auris])	-	-	-	-	-	-	A0A0L0NNY1 (-)	-	-	-	-	-	-
B9J08_002225	2.91157	9.56042e-05	0.00333168	124.89	185.01	248.86	11.37	17	40.88	XP_028892192.1 (DNA primase subunit PRI2 [[Candida] auris])	caur:QG37_00535 (K02685;DNA primase large subunit)	Genetic Information Processing	Replication and repair	ko03030(DNA replication)	Protein families: genetic information processing	ko03032(DNA replication proteins)	A0A0L0P7E4 (DNA primase large subunit)	GO:0006807(nitrogen compound metabolic process); GO:0051716(cellular response to stimulus); GO:0006281(DNA repair); GO:0046483(heterocycle metabolic process); GO:0044238(primary metabolic process); GO:0006950(response to stress); GO:0043170(macromolecule metabolic process); GO:0006725(cellular aromatic compound metabolic process); GO:0034641(cellular nitrogen compound metabolic process); GO:00903…	GO:0043227(membrane-bounded organelle); GO:0043226(organelle); GO:0005622(intracellular anatomical structure); GO:0061695(transferase complex, transferring phosphorus-containing groups); GO:0000428(DNA-directed RNA polymerase complex); GO:0012505(endomembrane system); GO:0030880(RNA polymerase complex); GO:0043601(nuclear replisome); GO:0005694(chromosome); GO:0030894(replisome); GO:0043231(intra…	GO:0003674(molecular_function); GO:0003899(DNA-directed 5'-3' RNA polymerase activity); GO:0005488(binding); GO:0016779(nucleotidyltransferase activity); GO:0140098(catalytic activity, acting on RNA); GO:0097747(RNA polymerase activity); GO:0051540(metal cluster binding); GO:0046872(metal ion binding); GO:0003677(DNA binding); GO:0097159(organic cyclic compound binding); GO:0034062(5'-3' RNA poly…	4959.XP_457125.2	47C4W (DNA primase is the polymerase that synthesizes small RNA primers for the Okazaki fragments made during discontinuous DNA replication)	L
B9J08_002103	2.91111	0.143035	0.478821	0	1170.19	1253.31	120.36	72.5	65.65	KNE02537.2 (hypothetical protein QG37_00347 [[Candida] auris])	-	-	-	-	-	-	A0A0L0P859 (-)	GO:0051382(kinetochore assembly); GO:0065003(protein-containing complex assembly); GO:0006807(nitrogen compound metabolic process); GO:0006996(organelle organization); GO:0051716(cellular response to stimulus); GO:0006281(DNA repair); GO:0046483(heterocycle metabolic process); GO:0044085(cellular component biogenesis); GO:0044238(primary metabolic process); GO:0065004(protein-DNA complex assembly…	-	GO:0003677(DNA binding); GO:0097159(organic cyclic compound binding); GO:0003674(molecular_function); GO:0005488(binding); GO:1901363(heterocyclic compound binding); GO:0003676(nucleic acid binding)	45596.XP_006683636.1	47DMQ (CENP-S associating Centromere protein X)	S
B9J08_003232	2.88744	0.045912	0.25735	23.77	309.22	21.26	30.73	0	13.02	PIS51635.1 (gamma-glutamyltransferase [[Candida] auris])	caur:QG37_02066 (K00681;gamma-glutamyltranspeptidase / glutathione hydrolase [EC:2.3.2.2 3.4.19.13])	Metabolism	Metabolism of other amino acids	ko00430(Taurine and hypotaurine metabolism); ko00460(Cyanoamino acid metabolism); ko00480(Glutathione metabolism)	Protein families: metabolism	ko01002(Peptidases and inhibitors)	A0A0L0P473 (-)	GO:0006751(glutathione catabolic process); GO:0042221(response to chemical); GO:0071704(organic substance metabolic process); GO:0070887(cellular response to chemical stimulus); GO:0009056(catabolic process); GO:0009410(response to xenobiotic stimulus); GO:0071466(cellular response to xenobiotic stimulus); GO:0044237(cellular metabolic process); GO:0006749(glutathione metabolic process); GO:00081…	GO:0043231(intracellular membrane-bounded organelle); GO:0043229(intracellular organelle); GO:0043227(membrane-bounded organelle); GO:0043226(organelle); GO:0005737(cytoplasm); GO:0005622(intracellular anatomical structure); GO:0000322(storage vacuole); GO:0000323(lytic vacuole); GO:0005773(vacuole); GO:0005575(cellular_component); GO:0000324(fungal-type vacuole); GO:0110165(cellular anatomical e…	GO:0103068(leukotriene C4 gamma-glutamyl transferase activity); GO:0008233(peptidase activity); GO:0140096(catalytic activity, acting on a protein); GO:0070003(threonine-type peptidase activity); GO:0003674(molecular_function); GO:0016740(transferase activity); GO:0036374(glutathione hydrolase activity); GO:0008242(omega peptidase activity); GO:0016755(aminoacyltransferase activity); GO:0016746(a…	4959.XP_458861.2	47AGM (Gamma-glutamyltranspeptidase)	E
B9J08_003024	2.85119	0.0149991	0.127734	327.07	159.94	140.98	26.88	2.15	52.19	XP_028890343.1 (uncharacterized protein CJI97_003095 [[Candida] auris])	cput:CONPUDRAFT_80110 (K23050;phenylcoumaran benzylic ether reductase [EC:1.3.1.-])	-	-	-	-	-	A0A0L0NVA3 (-)	-	-	-	4920.XP_004196815.1	47AKZ (CIP1 protein)	S
B9J08_003775	2.84778	0.29518	0.67374	0	25.69	45.08	9	0	0	KNE02171.2 (hypothetical protein QG37_00859 [[Candida] auris])	caur:QG37_00859 (K06883;uncharacterized protein)	-	-	-	-	-	A0A0L0P830 (GPN-loop GTPase 3)	-	-	GO:0000166(nucleotide binding); GO:0097367(carbohydrate derivative binding); GO:0003674(molecular_function); GO:0032553(ribonucleotide binding); GO:0005488(binding); GO:0005525(GTP binding); GO:0016787(hydrolase activity); GO:0035639(purine ribonucleoside triphosphate binding); GO:0036094(small molecule binding); GO:0017076(purine nucleotide binding); GO:0032555(purine ribonucleotide binding); GO…	45596.XP_006688042.1	47BIB (Small GTPase required for proper nuclear import of RNA polymerase II and III (RNAPII and RNAPIII). May act at an RNAP assembly step prior to nuclear import)	K
B9J08_000624	2.83738	0.156614	0.499749	239.13	10.7	85.31	18.02	0.91	21.89	XP_028893009.1 (uncharacterized protein CJI97_000626 [[Candida] auris])	-	-	-	-	-	-	A0A0L0P034 (PCI domain-containing protein)	-	-	-	4920.XP_004200590.1	47DQ6 (-)	S
B9J08_004521	2.82602	0.040163	0.238807	23.3	28.89	12.28	2.45	0	6.01	XP_028888978.1 (uncharacterized protein CJI97_004931 [[Candida] auris])	caur:QG37_03836 (K11118;RAP1-interacting factor 1)	-	-	-	Protein families: genetic information processing	ko03032(DNA replication proteins)	A0A2H0ZFS1 (Rif1_N domain-containing protein)	GO:0008150(biological_process); GO:0007049(cell cycle); GO:0009987(cellular process)	GO:0000781(chromosome, telomeric region); GO:0043229(intracellular organelle); GO:0043227(membrane-bounded organelle); GO:0043226(organelle); GO:0005622(intracellular anatomical structure); GO:0098687(chromosomal region); GO:0005694(chromosome); GO:0005634(nucleus); GO:0005575(cellular_component); GO:0043228(non-membrane-bounded organelle); GO:0043232(intracellular non-membrane-bounded organelle)…	-	4959.XP_002769956.1	47AWN (Rap1-interacting factor 1 N terminal)	S
B9J08_005560	2.82597	0.268442	0.645575	70.19	0	265.85	38.12	0	0.51	XP_028889396.1 (uncharacterized protein CJI97_004551 [[Candida] auris])	-	-	-	-	-	-	A0A2H0ZJZ9 (-)	-	-	-	-	-	-
B9J08_002499	2.81918	5.25197e-05	0.00204556	399.79	531.9	285.49	21.34	93.04	43.52	XP_028891637.1 (uncharacterized protein CJI97_002043 [[Candida] auris])	caur:QG37_06146 (K22745;apoptosis-inducing factor 2)	Cellular Processes	Cell growth and death	ko04115(p53 signaling pathway)	-	-	A0A0L0NU81 (Pyr_redox_2 domain-containing protein)	-	-	GO:0016491(oxidoreductase activity); GO:0003824(catalytic activity); GO:0003674(molecular_function)	4959.XP_462471.2	479YC (to CA3328 IPF10564 Candida albicans)	C
B9J08_001336	2.81829	0.0610817	0.301941	1149.32	2709.75	697.03	181.84	335.72	20	KND95793.2 (hypothetical protein QG37_07894 [[Candida] auris])	psco:LY89DRAFT_390534 (K13201;nucleolysin TIA-1/TIAR)	-	-	-	Protein families: genetic information processing	ko03019(Messenger RNA biogenesis); ko03041(Spliceosome)	A0A0L0NP18 (RRM domain-containing protein)	-	-	GO:0097159(organic cyclic compound binding); GO:0003674(molecular_function); GO:0003723(RNA binding); GO:0005488(binding); GO:1901363(heterocyclic compound binding); GO:0003676(nucleic acid binding)	4959.XP_459632.1	47D0X (RNA recognition motif)	A
B9J08_001667	2.80107	0.00905588	0.0917189	24.66	164.35	55.91	8.39	21.44	2.12	KND97873.2 (hypothetical protein QG37_05365 [[Candida] auris])	caur:QG37_05365 (K02325;DNA polymerase epsilon subunit 2 [EC:2.7.7.7])	Genetic Information Processing	Replication and repair	ko03420(Nucleotide excision repair); ko03410(Base excision repair); ko03030(DNA replication)	Protein families: genetic information processing	ko03032(DNA replication proteins); ko03400(DNA repair and recombination proteins)	A0A0L0NV04 (DNA polymerase II subunit 2)	GO:0006139(nucleobase-containing compound metabolic process); GO:0043170(macromolecule metabolic process); GO:0006261(DNA-templated DNA replication); GO:0071704(organic substance metabolic process); GO:0006260(DNA replication); GO:0044237(cellular metabolic process); GO:0006807(nitrogen compound metabolic process); GO:0008152(metabolic process); GO:0006725(cellular aromatic compound metabolic pro…	GO:0043227(membrane-bounded organelle); GO:0043226(organelle); GO:0005622(intracellular anatomical structure); GO:0061695(transferase complex, transferring phosphorus-containing groups); GO:0005694(chromosome); GO:0008622(epsilon DNA polymerase complex); GO:0070013(intracellular organelle lumen); GO:1902494(catalytic complex); GO:0140513(nuclear protein-containing complex); GO:0005634(nucleus); G…	GO:0003677(DNA binding); GO:0097159(organic cyclic compound binding); GO:0003674(molecular_function); GO:0005488(binding); GO:1901363(heterocyclic compound binding); GO:0003676(nucleic acid binding)	4959.XP_459452.1	47B53 (DNA polymerase epsilon subunit)	L
B9J08_000642	2.78913	0.0335257	0.214292	33.58	28.02	120.32	1.61	15.8	7.05	PIS58153.1 (hypothetical protein B9J08_000642 [[Candida] auris])	-	-	-	-	-	-	A0A2H1A6H0 (-)	-	-	-	4924.XP_001387177.2	47DBZ (Saccharomyces cerevisiae YBL029W)	S
B9J08_004206	2.78897	0.0103108	0.100214	23.48	153.25	35.81	15.9	6.04	6.31	KND98241.2 (hypothetical protein QG37_05008 [[Candida] auris])	caur:QG37_05008 (K08054;calnexin)	Cellular Processes; Organismal Systems; Genetic Information Processing; Human Diseases	Transport and catabolism; Immune system; Infectious disease: viral; Endocrine system; Folding, sorting and degradation	ko04145(Phagosome); ko04918(Thyroid hormone synthesis); ko05166(Human T-cell leukemia virus 1 infection); ko04612(Antigen processing and presentation); ko04141(Protein processing in endoplasmic reticulum)	Protein families: signaling and cellular processes; Protein families: genetic information processing	ko04091(Lectins); ko03110(Chaperones and folding catalysts); ko04131(Membrane trafficking)	A0A0L0NVP3 (-)	GO:0008150(biological_process); GO:0006457(protein folding); GO:0009987(cellular process)	GO:0043229(intracellular organelle); GO:0005783(endoplasmic reticulum); GO:0043226(organelle); GO:0005737(cytoplasm); GO:0043227(membrane-bounded organelle); GO:0005622(intracellular anatomical structure); GO:0016021(membrane); GO:0012505(endomembrane system); GO:0005575(cellular_component); GO:0043231(intracellular membrane-bounded organelle); GO:0110165(cellular anatomical entity)	GO:0005509(calcium ion binding); GO:0051082(unfolded protein binding); GO:0043167(ion binding); GO:0003674(molecular_function); GO:0043169(cation binding); GO:0046872(metal ion binding); GO:0005488(binding); GO:0005515(protein binding)	4959.XP_459463.2	47BKY (Calreticulin family)	O
B9J08_002587	2.78052	0.374151	0.743826	32.72	0	0	0	0	4.41	KND96395.2 (hypothetical protein QG37_07281 [[Candida] auris])	caur:QG37_07281 (K01480;agmatinase [EC:3.5.3.11])	Metabolism	Amino acid metabolism	ko00330(Arginine and proline metabolism)	-	-	A0A0L0NRU0 (-)	-	-	GO:0043167(ion binding); GO:0003674(molecular_function); GO:0043169(cation binding); GO:0016813(hydrolase activity, acting on carbon-nitrogen (but not peptide) bonds, in linear amidines); GO:0046872(metal ion binding); GO:0005488(binding); GO:0016810(hydrolase activity, acting on carbon-nitrogen (but not peptide) bonds); GO:0003824(catalytic activity); GO:0016787(hydrolase activity)	4929.XP_001486019.1	479P1 (Belongs to the arginase family)	G
B9J08_001987	2.78002	0.13335	0.460464	39.18	48.7	5.63	8.75	0	3.78	KND95549.2 (hypothetical protein QG37_08166 [[Candida] auris])	caur:QG37_08166 (K00101;L-lactate dehydrogenase (cytochrome) [EC:1.1.2.3])	Metabolism	Carbohydrate metabolism	ko00620(Pyruvate metabolism)	-	-	A0A0L0NNG2 (-)	GO:0044281(small molecule metabolic process); GO:0071704(organic substance metabolic process); GO:0006082(organic acid metabolic process); GO:0032787(monocarboxylic acid metabolic process); GO:1901615(organic hydroxy compound metabolic process); GO:0044237(cellular metabolic process); GO:0019752(carboxylic acid metabolic process); GO:0008152(metabolic process); GO:0043436(oxoacid metabolic proces…	GO:0043233(organelle lumen); GO:0031975(envelope); GO:0005739(mitochondrion); GO:0005758(mitochondrial intermembrane space); GO:0043229(intracellular organelle); GO:0070013(intracellular organelle lumen); GO:0043226(organelle); GO:0005737(cytoplasm); GO:0031970(organelle envelope lumen); GO:0043227(membrane-bounded organelle); GO:0005622(intracellular anatomical structure); GO:0031974(membrane-en…	GO:0046906(tetrapyrrole binding); GO:0004457(lactate dehydrogenase activity); GO:0016898(oxidoreductase activity, acting on the CH-OH group of donors, cytochrome as acceptor); GO:0097159(organic cyclic compound binding); GO:0016491(oxidoreductase activity); GO:0043167(ion binding); GO:0003674(molecular_function); GO:0004460(L-lactate dehydrogenase (cytochrome) activity); GO:0020037(heme binding);…	4959.XP_459365.2	47B02 (Cytochrome)	C
B9J08_005140	2.77809	0.00104657	0.0206086	1064.45	545.63	894.55	88.94	50.38	180.85	XP_028888220.1 (uncharacterized protein CJI97_005224 [[Candida] auris])	caur:QG37_01322 (K03574;8-oxo-dGTP diphosphatase [EC:3.6.1.55])	-	-	-	Protein families: genetic information processing	ko03400(DNA repair and recombination proteins)	A0A0L0P636 (Nudix hydrolase domain-containing protein)	-	-	GO:0003824(catalytic activity); GO:0016787(hydrolase activity); GO:0003674(molecular_function)	4959.XP_459203.1	47DAR (NUDIX domain)	L
B9J08_001450	2.77805	0.394428	0.75836	26.2	0	0	0	0	3.47	PIS56904.1 (hypothetical protein B9J08_001450 [[Candida] auris])	cfj:CFIO01_05928 (K01887;arginyl-tRNA synthetase [EC:6.1.1.19])	Genetic Information Processing	Translation	ko00970(Aminoacyl-tRNA biosynthesis)	Protein families: metabolism; Protein families: genetic information processing	ko03029(Mitochondrial biogenesis); ko03016(Transfer RNA biogenesis); ko01007(Amino acid related enzymes)	A0A2H1A204 (FAD-binding FR-type domain-containing protein)	GO:0006811(monoatomic ion transport); GO:0051179(localization); GO:0006810(transport); GO:0008150(biological_process); GO:0051234(establishment of localization)	GO:0110165(cellular anatomical entity); GO:0016021(membrane); GO:0005575(cellular_component)	GO:0016491(oxidoreductase activity); GO:0003824(catalytic activity); GO:0003674(molecular_function)	4920.XP_004197227.1	47BQY (Ferric reductase)	PQ
B9J08_001550	2.77792	0.307414	0.687366	23.98	48.54	0.61	0	0	9.67	KND99621.2 (hypothetical protein QG37_03412 [[Candida] auris])	-	-	-	-	-	-	A0A0L0NZR5 (-)	GO:0006811(monoatomic ion transport); GO:0051179(localization); GO:0006810(transport); GO:0008150(biological_process); GO:0051234(establishment of localization)	GO:0110165(cellular anatomical entity); GO:0016021(membrane); GO:0005575(cellular_component)	GO:0016491(oxidoreductase activity); GO:0003824(catalytic activity); GO:0003674(molecular_function)	4959.XP_460762.2	47AFK (cell surface metalloreductase. May be involved in iron or copper homeostasis (By similarity))	PQ
B9J08_001495	2.7758	0.197895	0.560262	3732.53	2948.34	58.81	0	592.25	294.84	XP_028891754.1 (DNA-directed RNA polymerase III core subunit RPC11 [[Candida] auris])	clu:CLUG_04874 (K03019;DNA-directed RNA polymerase III subunit RPC11)	Organismal Systems; Genetic Information Processing	Immune system; Transcription	ko04623(Cytosolic DNA-sensing pathway); ko03020(RNA polymerase)	Protein families: genetic information processing	ko03021(Transcription machinery)	A0A2H1A267 (DNA-directed RNA polymerase subunit)	GO:0090305(nucleic acid phosphodiester bond hydrolysis); GO:0006807(nitrogen compound metabolic process); GO:0006396(RNA processing); GO:1901576(organic substance biosynthetic process); GO:0046483(heterocycle metabolic process); GO:0097659(nucleic acid-templated transcription); GO:0044238(primary metabolic process); GO:0018130(heterocycle biosynthetic process); GO:0006351(DNA-templated transcript…	GO:0043233(organelle lumen); GO:0070013(intracellular organelle lumen); GO:0043229(intracellular organelle); GO:0043227(membrane-bounded organelle); GO:0043226(organelle); GO:0005730(nucleolus); GO:0005622(intracellular anatomical structure); GO:0031974(membrane-enclosed lumen); GO:0005634(nucleus); GO:0005575(cellular_component); GO:0043228(non-membrane-bounded organelle); GO:0043232(intracellul…	GO:0008270(zinc ion binding); GO:0003674(molecular_function); GO:0003899(DNA-directed 5'-3' RNA polymerase activity); GO:0005488(binding); GO:0016779(nucleotidyltransferase activity); GO:0140098(catalytic activity, acting on RNA); GO:0097747(RNA polymerase activity); GO:0046872(metal ion binding); GO:0046914(transition metal ion binding); GO:0097159(organic cyclic compound binding); GO:0034062(5'…	4959.XP_460643.2	47CZR (DNA-dependent RNA polymerase catalyzes the transcription of DNA into RNA using the four ribonucleoside triphosphates as substrates)	K
B9J08_002979	2.77037	0.00132215	0.0248348	222.02	21.81	228.64	21.59	16.67	27.21	KND98118.2 (hypothetical protein QG37_05102 [[Candida] auris])	caur:QG37_05102 (K10729;DNA replication regulator SLD2)	-	-	-	Protein families: genetic information processing	ko03032(DNA replication proteins)	A0A0L0NVT0 (DNA replication regulator SLD2)	GO:0006807(nitrogen compound metabolic process); GO:0046483(heterocycle metabolic process); GO:0044238(primary metabolic process); GO:0043170(macromolecule metabolic process); GO:0006261(DNA-templated DNA replication); GO:0006725(cellular aromatic compound metabolic process); GO:0034641(cellular nitrogen compound metabolic process); GO:0090304(nucleic acid metabolic process); GO:0006139(nucleobas…	GO:0043229(intracellular organelle); GO:0043227(membrane-bounded organelle); GO:0043226(organelle); GO:0005622(intracellular anatomical structure); GO:0005634(nucleus); GO:0005575(cellular_component); GO:0043231(intracellular membrane-bounded organelle); GO:0110165(cellular anatomical entity)	-	4959.XP_457030.2	47D4G (DNA replication)	L
B9J08_000440	2.76669	0.0352192	0.219663	106.02	232.51	140.77	29.31	0	35.14	PIS58979.1 (hypothetical protein B9J08_000440 [[Candida] auris])	-	-	-	-	-	-	A0A2H1A7X3 (-)	-	-	-	4924.XP_001386169.1	47DNB (-)	S
B9J08_002497	2.7449	1.9852e-05	0.000891154	454.61	411.43	341.64	78.48	28.68	58.38	XP_028891635.1 (cyclin-dependent kinase 1 [[Candida] auris])	caur:QG37_06144 (K04563;cyclin-dependent kinase [EC:2.7.11.22])	Cellular Processes; Environmental Information Processing	Cell growth and death; Signal transduction	ko04111(Cell cycle - yeast); ko04113(Meiosis - yeast); ko04011(MAPK signaling pathway - yeast)	Protein families: genetic information processing	ko03019(Messenger RNA biogenesis)	A0A5C1E534 (-)	-	-	GO:0140096(catalytic activity, acting on a protein); GO:0000166(nucleotide binding); GO:0097367(carbohydrate derivative binding); GO:0003674(molecular_function); GO:0032553(ribonucleotide binding); GO:0005488(binding); GO:0016301(kinase activity); GO:0030554(adenyl nucleotide binding); GO:0035639(purine ribonucleoside triphosphate binding); GO:0036094(small molecule binding); GO:0017076(purine nu…	4924.XP_001385919.1	47AJY (Belongs to the protein kinase superfamily)	T
B9J08_001482	2.7422	0.0230143	0.171928	4269.56	973.42	4629.99	422.09	248.83	675.36	PIS56936.1 (hypothetical protein B9J08_001482 [[Candida] auris])	-	-	-	-	-	-	A0A2H1A227 (-)	-	GO:0110165(cellular anatomical entity); GO:0016021(membrane); GO:0005575(cellular_component)	-	-	-	-
B9J08_000989	2.73299	0.189846	0.552077	26.61	68.25	57.81	15.43	3.06	2.49	KNE00060.2 (hypothetical protein QG37_03007 [[Candida] auris])	cfj:CFIO01_02521 (K16261;yeast amino acid transporter)	-	-	-	Protein families: signaling and cellular processes	ko02000(Transporters)	A0A0L0P1B5 (-)	GO:0006807(nitrogen compound metabolic process); GO:1901576(organic substance biosynthetic process); GO:0044281(small molecule metabolic process); GO:1901566(organonitrogen compound biosynthetic process); GO:0006575(cellular modified amino acid metabolic process); GO:0019752(carboxylic acid metabolic process); GO:0043436(oxoacid metabolic process); GO:0034641(cellular nitrogen compound metabolic …	-	GO:0016491(oxidoreductase activity); GO:0003674(molecular_function); GO:0016616(oxidoreductase activity, acting on the CH-OH group of donors, NAD or NADP as acceptor); GO:0016614(oxidoreductase activity, acting on CH-OH group of donors); GO:0008677(2-dehydropantoate 2-reductase activity); GO:0003824(catalytic activity)	4929.XP_001486643.1	47E15 (Catalyzes the NADPH-dependent reduction of ketopantoate into pantoic acid)	E
B9J08_004978	2.72828	0.0259402	0.182719	29.24	529.51	45.5	38.01	23.04	20.72	KNE01762.2 (hypothetical protein QG37_01100 [[Candida] auris])	kla:KLLA0_D10978g (K07059;uncharacterized protein)	-	-	-	-	-	A0A0L0P5W5 (AN1-type domain-containing protein)	-	-	GO:0046914(transition metal ion binding); GO:0008270(zinc ion binding); GO:0043167(ion binding); GO:0003674(molecular_function); GO:0043169(cation binding); GO:0046872(metal ion binding); GO:0005488(binding)	4924.XP_001385833.2	47C89 (AN1-like Zinc finger)	S
B9J08_000478	2.72035	0.188019	0.550845	913.49	1327.85	298.59	210.06	52.46	12.38	PIS59013.1 (hypothetical protein B9J08_000478 [[Candida] auris])	caur:QG37_07943 (K09780;uncharacterized protein)	-	-	-	-	-	A0A2H1A991 (YCII domain-containing protein)	-	-	-	4929.XP_001483704.1	47DK7 (YCII-related domain)	S
B9J08_004020	2.71964	0.393769	0.757938	1787.26	0	0	215.18	0	16.15	KND95891.2 (hypothetical protein QG37_07847 [[Candida] auris])	cten:CANTEDRAFT_129012 (K07019;uncharacterized protein)	-	-	-	-	-	A0A0L0NP19 (-)	-	-	-	4959.XP_458033.1	47DYS (-)	S
B9J08_004113	2.71921	0.160495	0.507045	117.34	0	22.89	5.62	13.76	0.11	PIS50300.1 (hypothetical protein B9J08_004113 [[Candida] auris])	pic:PICST_59685 (K08158;MFS transporter, DHA1 family, multidrug resistance protein)	-	-	-	Protein families: signaling and cellular processes	ko02000(Transporters)	A0A2H0ZI02 (MFS domain-containing protein)	-	GO:0110165(cellular anatomical entity); GO:0016021(membrane); GO:0005575(cellular_component)	GO:0022857(transmembrane transporter activity); GO:0005215(transporter activity); GO:0003674(molecular_function)	4929.XP_001485016.1	47CCT (Major Facilitator Superfamily)	S
B9J08_000408	2.71278	0.103821	0.407663	19.13	40.69	3.79	3.57	5.28	0	PIS58949.1 (hypothetical protein B9J08_000408 [[Candida] auris])	caur:QG37_08080 (K11718;UDP-glucose:glycoprotein glucosyltransferase [EC:2.4.1.-])	Genetic Information Processing	Folding, sorting and degradation	ko04141(Protein processing in endoplasmic reticulum)	Protein families: metabolism	ko01003(Glycosyltransferases)	A0A0L0NNM4 (-)	GO:0006807(nitrogen compound metabolic process); GO:1901576(organic substance biosynthetic process); GO:1901137(carbohydrate derivative biosynthetic process); GO:0044238(primary metabolic process); GO:1901566(organonitrogen compound biosynthetic process); GO:0043170(macromolecule metabolic process); GO:0009100(glycoprotein metabolic process); GO:0009059(macromolecule biosynthetic process); GO:004…	GO:0043233(organelle lumen); GO:0070013(intracellular organelle lumen); GO:0005788(endoplasmic reticulum lumen); GO:0043229(intracellular organelle); GO:0005783(endoplasmic reticulum); GO:0005737(cytoplasm); GO:0043226(organelle); GO:0043227(membrane-bounded organelle); GO:0005622(intracellular anatomical structure); GO:0012505(endomembrane system); GO:0031974(membrane-enclosed lumen); GO:0005575…	GO:0046527(glucosyltransferase activity); GO:0003980(UDP-glucose:glycoprotein glucosyltransferase activity); GO:0003674(molecular_function); GO:0016740(transferase activity); GO:0016757(glycosyltransferase activity); GO:0008194(UDP-glycosyltransferase activity); GO:0016758(hexosyltransferase activity); GO:0035251(UDP-glucosyltransferase activity); GO:0003824(catalytic activity)	4959.XP_461591.2	47AYB (UDP-glucose:Glycoprotein Glucosyltransferase)	G
B9J08_001914	2.70678	0.143512	0.479309	160.1	129.68	12.25	11.43	30.21	0	QRG36045.1 (hypothetical protein FDK38_000372 [[Candida] auris])	pan:PODANSg2297 (K14404;cleavage and polyadenylation specificity factor subunit 4)	Genetic Information Processing; Human Diseases	Infectious disease: viral; Translation	ko03015(mRNA surveillance pathway); ko05164(Influenza A)	Protein families: genetic information processing	ko03019(Messenger RNA biogenesis); ko03021(Transcription machinery)	A0A2H0ZYX7 (-)	-	-	GO:0043167(ion binding); GO:0003674(molecular_function); GO:0043169(cation binding); GO:0046872(metal ion binding); GO:0005488(binding)	4959.XP_459176.2	47D6P (Zinc finger C-x8-C-x5-C-x3-H type (and similar))	O
B9J08_000194	2.70134	0.313097	0.69386	0	113.96	17.36	10.82	0	7.4	KNE00574.2 (hypothetical protein QG37_02607 [[Candida] auris])	caur:QG37_02607 (K13095;splicing factor 1)	-	-	-	Protein families: genetic information processing	ko03041(Spliceosome)	A0A0L0P2R1 (Branchpoint-bridging protein)	GO:0000377(RNA splicing, via transesterification reactions with bulged adenosine as nucleophile); GO:0006807(nitrogen compound metabolic process); GO:0016071(mRNA metabolic process); GO:0006396(RNA processing); GO:0046483(heterocycle metabolic process); GO:0000375(RNA splicing, via transesterification reactions); GO:0044238(primary metabolic process); GO:0043170(macromolecule metabolic process); …	GO:0043231(intracellular membrane-bounded organelle); GO:0005829(cytosol); GO:1990904(ribonucleoprotein complex); GO:0043229(intracellular organelle); GO:0043227(membrane-bounded organelle); GO:0043226(organelle); GO:0005737(cytoplasm); GO:0000243(commitment complex); GO:0005622(intracellular anatomical structure); GO:0140513(nuclear protein-containing complex); GO:0005684(U2-type spliceosomal co…	GO:0046914(transition metal ion binding); GO:0097159(organic cyclic compound binding); GO:0008270(zinc ion binding); GO:0043167(ion binding); GO:0003674(molecular_function); GO:0036002(pre-mRNA binding); GO:1901363(heterocyclic compound binding); GO:0045131(pre-mRNA branch point binding); GO:0043169(cation binding); GO:0046872(metal ion binding); GO:0005488(binding); GO:0003723(RNA binding); GO:0…	4929.XP_001484714.1	47B9R (Necessary for the splicing of pre-mRNA. Has a role in the recognition of the branch site (5'-UACUAAC-3'), the pyrimidine tract and the 3'-splice site at the 3'-end of introns (By similarity))	A
B9J08_002309	2.69955	0.195758	0.556292	519.03	1726.61	552.42	59.52	0	301.41	XP_028891451.1 (uncharacterized protein CJI97_001852 [[Candida] auris])	-	-	-	-	-	-	A0A2H0ZV51 (-)	-	-	-	42374.XP_002418981.1	47DU8 (-)	S
B9J08_003753	2.68892	0.0612774	0.301941	34.5	145.97	75.93	13.18	2.09	21.16	XP_028891045.1 (uncharacterized protein CJI97_003827 [[Candida] auris])	pdp:PDIP_80560 (K14792;rRNA biogenesis protein RRP5)	-	-	-	Protein families: genetic information processing	ko03009(Ribosome biogenesis)	A0A0L0P6T9 (-)	-	-	-	4959.XP_462127.2	479YY (Saccharomyces cerevisiae YDL237w)	S
B9J08_002297	2.66046	0.190373	0.552362	22.13	0	59.5	5.25	0	7.2	PIS54523.1 (hypothetical protein B9J08_002297 [[Candida] auris])	afv:AFLA_048740 (K13336;peroxin-3)	Cellular Processes	Transport and catabolism	ko04146(Peroxisome)	Protein families: genetic information processing	ko04131(Membrane trafficking)	A0A0L0NUW5 (MFS domain-containing protein)	-	GO:0110165(cellular anatomical entity); GO:0016021(membrane); GO:0005575(cellular_component)	GO:0022857(transmembrane transporter activity); GO:0005215(transporter activity); GO:0003674(molecular_function)	5518.FGSG_01986P0	1FPRD (Major Facilitator Superfamily)	G
B9J08_000892	2.64633	0.328369	0.705849	177.19	0	111.99	10.16	32.66	0	PIS58395.1 (hypothetical protein B9J08_000892 [[Candida] auris])	-	-	-	-	-	-	A0A0L0P1Z2 (-)	-	GO:0110165(cellular anatomical entity); GO:0016021(membrane); GO:0005575(cellular_component)	-	-	-	-
B9J08_001208	2.64327	0.334491	0.709149	9.5	0	24.23	5.23	0.1	0	XP_028892034.1 (uncharacterized protein CJI97_001398 [[Candida] auris])	-	-	-	-	-	-	A0A0L0NXI8 (-)	-	-	-	4924.XP_001387257.2	47AF8 (-)	S
B9J08_004760	2.64029	0.361264	0.735157	19.47	0	34.38	2.26	0	5.96	PSK77417.1 (hypothetical protein CJJ07_002755 [[Candida] auris])	-	-	-	-	-	-	A0A2H0ZH87 (-)	-	-	-	4924.XP_001386370.2	47DK2 (magnesium-dependent)	S
B9J08_004893	2.63601	0.0313294	0.204206	55.94	263.15	24.34	0.55	20.52	28.56	XP_028888610.1 (uncharacterized protein CJI97_004559 [[Candida] auris])	ani:AN8745.2 (K01078;acid phosphatase [EC:3.1.3.2])	Metabolism	Metabolism of cofactors and vitamins	ko00730(Thiamine metabolism); ko00740(Riboflavin metabolism)	-	-	A0A0L0NRY7 (MFS domain-containing protein)	-	GO:0110165(cellular anatomical entity); GO:0016021(membrane); GO:0005575(cellular_component)	GO:0022857(transmembrane transporter activity); GO:0005215(transporter activity); GO:0003674(molecular_function)	4929.XP_001483117.1	479XU (Major Facilitator Superfamily)	G
B9J08_004965	2.63469	1.04338e-10	2.7634e-07	6654.63	6680.13	6495.73	902.47	1172.76	897.27	XP_028888052.1 (ribonucleoside-diphosphate reductase small chain [[Candida] auris])	caur:QG37_01077 (K10808;ribonucleoside-diphosphate reductase subunit M2 [EC:1.17.4.1])	Cellular Processes; Metabolism	Metabolism of other amino acids; Nucleotide metabolism; Cell growth and death; Xenobiotics biodegradation and metabolism	ko00230(Purine metabolism); ko00480(Glutathione metabolism); ko04115(p53 signaling pathway); ko00240(Pyrimidine metabolism); ko00983(Drug metabolism - other enzymes)	Protein families: genetic information processing	ko03400(DNA repair and recombination proteins)	A0A510P0I2 (-)	GO:0009165(nucleotide biosynthetic process); GO:0006807(nitrogen compound metabolic process); GO:1901576(organic substance biosynthetic process); GO:1901137(carbohydrate derivative biosynthetic process); GO:0046483(heterocycle metabolic process); GO:0009263(deoxyribonucleotide biosynthetic process); GO:0044238(primary metabolic process); GO:0018130(heterocycle biosynthetic process); GO:0044281(sm…	-	GO:0016491(oxidoreductase activity); GO:0003824(catalytic activity); GO:0003674(molecular_function)	4959.XP_461732.2	47AJ2 (ribonucleoside-diphosphate reductase)	F
B9J08_002696	2.62631	0.000709388	0.0155274	452.18	415.76	263.29	92.24	18.08	58.71	KND99171.2 (hypothetical protein QG37_03968 [[Candida] auris])	mrr:Moror_6535 (K09529;DnaJ homolog subfamily C member 9)	-	-	-	Protein families: genetic information processing	ko03110(Chaperones and folding catalysts)	A0A0L0NYA7 (J domain-containing protein)	-	GO:0110165(cellular anatomical entity); GO:0016021(membrane); GO:0005575(cellular_component)	-	4959.XP_462376.1	47BKE (DnaJ molecular chaperone homology domain)	O
B9J08_000073	2.62187	0.279369	0.657988	268.81	0	171.95	17.75	5.46	40.77	KND95529.2 (hypothetical protein QG37_08195 [[Candida] auris])	caur:QG37_08195 (K13348;protein Mpv17)	Cellular Processes	Transport and catabolism	ko04146(Peroxisome)	-	-	A0A0L0NNE2 (-)	GO:0044281(small molecule metabolic process); GO:0071704(organic substance metabolic process); GO:1901615(organic hydroxy compound metabolic process); GO:0008152(metabolic process); GO:0008150(biological_process); GO:0034308(primary alcohol metabolic process); GO:0006067(ethanol metabolic process); GO:0006066(alcohol metabolic process)	GO:0031975(envelope); GO:0005739(mitochondrion); GO:0043229(intracellular organelle); GO:0031090(organelle membrane); GO:0043226(organelle); GO:0019866(organelle inner membrane); GO:0005737(cytoplasm); GO:0043227(membrane-bounded organelle); GO:0005622(intracellular anatomical structure); GO:0016021(membrane); GO:0031966(mitochondrial membrane); GO:0031967(organelle envelope); GO:0005575(cellular…	-	4924.XP_001384901.2	47D28 (Belongs to the peroxisomal membrane protein PXMP2 4 family)	S
B9J08_005009	2.61934	0.257985	0.635308	2.47	73.92	46.1	7.8	6.06	4.16	PIS48319.1 (hypothetical protein B9J08_005009 [[Candida] auris])	-	-	-	-	-	-	A0A2H0ZCF2 (DUF1746 domain-containing protein)	-	GO:0140535(intracellular protein-containing complex); GO:0031090(organelle membrane); GO:0043227(membrane-bounded organelle); GO:0043226(organelle); GO:1902494(catalytic complex); GO:0044695(Dsc E3 ubiquitin ligase complex); GO:0016021(membrane); GO:1990234(transferase complex); GO:0098796(membrane protein complex); GO:0005575(cellular_component); GO:0016020(membrane); GO:0000151(ubiquitin ligase…	-	4959.XP_457933.1	47CYV (Fungal domain of unknown function (DUF1746))	S
B9J08_002619	2.61654	0.316006	0.694584	16.06	0	66.04	0	0	12.87	KND96487.2 (hypothetical protein QG37_07224 [[Candida] auris])	caur:QG37_07224 (K18162;NADH dehydrogenase [ubiquinone] 1 alpha subcomplex assembly factor 5 [EC:2.1.1.-])	Organismal Systems	Environmental adaptation	ko04714(Thermogenesis)	Protein families: genetic information processing	ko03029(Mitochondrial biogenesis)	A0A0L0NQQ5 (-)	-	-	-	4924.XP_001384610.2	47B88 (Methyltransferase domain)	Q
B9J08_003099	2.61365	0.0190208	0.149708	46.34	150.2	257.61	37.32	30.05	1.52	XP_028890411.1 (thiamine thiazole synthase [[Candida] auris])	caur:QG37_05249 (K03146;cysteine-dependent adenosine diphosphate thiazole synthase [EC:2.4.2.60])	Metabolism	Metabolism of cofactors and vitamins	ko00730(Thiamine metabolism)	-	-	A0A5C1DQU0 (Thiamine thiazole synthase)	GO:0006807(nitrogen compound metabolic process); GO:1901576(organic substance biosynthetic process); GO:0046483(heterocycle metabolic process); GO:0018131(oxazole or thiazole biosynthetic process); GO:0034308(primary alcohol metabolic process); GO:0072527(pyrimidine-containing compound metabolic process); GO:1901617(organic hydroxy compound biosynthetic process); GO:0018130(heterocycle biosynthet…	GO:0005829(cytosol); GO:0043229(intracellular organelle); GO:0043227(membrane-bounded organelle); GO:0043226(organelle); GO:0005737(cytoplasm); GO:0005622(intracellular anatomical structure); GO:0005634(nucleus); GO:0005575(cellular_component); GO:0043231(intracellular membrane-bounded organelle); GO:0110165(cellular anatomical entity)	GO:0046914(transition metal ion binding); GO:0005506(iron ion binding); GO:0016763(pentosyltransferase activity); GO:0003674(molecular_function); GO:0043167(ion binding); GO:0016740(transferase activity); GO:0043169(cation binding); GO:0016757(glycosyltransferase activity); GO:0046872(metal ion binding); GO:0005488(binding); GO:0003824(catalytic activity)	4924.XP_001386426.1	47CAG (Involved in biosynthesis of the thiamine precursor thiazole. Catalyzes the conversion of NAD and glycine to adenosine diphosphate 5-(2-hydroxyethyl)-4-methylthiazole-2-carboxylic acid (ADT), an adenylated thiazole intermediate. The reaction includes an iron-dependent sulfide transfer from a conserved cysteine residue of the protein to a thiazole intermediate. The enzyme can only undergo a …	H
B9J08_004435	2.60322	0.093448	0.386111	221.79	239.8	76.96	46.63	0.35	27.29	KND98556.2 (hypothetical protein QG37_04452 [[Candida] auris])	-	-	-	-	-	-	A0A0L0NWL5 (-)	-	-	-	5479.M3J0U8	47DME (-)	S
B9J08_000817	2.57617	0.44143	0.7876	380.62	0	0	0	0	55.72	XP_028893196.1 (uncharacterized protein CJI97_000819 [[Candida] auris])	-	-	-	-	-	-	A0A0L0P198 (-)	-	-	-	-	-	-
B9J08_004601	2.57287	2.15716e-09	1.03877e-06	1114.51	1279.39	965.78	215.9	145.69	167.42	PSK77373.1 (ribonucleoside-diphosphate reductase large chain 1 [[Candida] auris])	clu:CLUG_01593 (K10807;ribonucleoside-diphosphate reductase subunit M1 [EC:1.17.4.1])	Metabolism	Metabolism of other amino acids; Nucleotide metabolism; Xenobiotics biodegradation and metabolism	ko00230(Purine metabolism); ko00240(Pyrimidine metabolism); ko00480(Glutathione metabolism); ko00983(Drug metabolism - other enzymes)	Protein families: genetic information processing	ko03400(DNA repair and recombination proteins)	A0A510P960 (Ribonucleoside-diphosphate reductase)	GO:0006139(nucleobase-containing compound metabolic process); GO:0071704(organic substance metabolic process); GO:0043170(macromolecule metabolic process); GO:0006260(DNA replication); GO:0044237(cellular metabolic process); GO:0006807(nitrogen compound metabolic process); GO:0006725(cellular aromatic compound metabolic process); GO:0008152(metabolic process); GO:0090304(nucleic acid metabolic pr…	-	GO:0000166(nucleotide binding); GO:0097367(carbohydrate derivative binding); GO:0003674(molecular_function); GO:0032553(ribonucleotide binding); GO:0005488(binding); GO:0030554(adenyl nucleotide binding); GO:0035639(purine ribonucleoside triphosphate binding); GO:0016725(oxidoreductase activity, acting on CH or CH2 groups); GO:0004748(ribonucleoside-diphosphate reductase activity, thioredoxin dis…	4920.XP_004203399.1	479QX (Provides the precursors necessary for DNA synthesis. Catalyzes the biosynthesis of deoxyribonucleotides from the corresponding ribonucleotides)	F
B9J08_003914	2.558	0.248586	0.623638	0	0	85.07	5.32	4.27	4.29	XP_028891320.1 (uncharacterized protein CJI97_004107 [[Candida] auris])	-	-	-	-	-	-	A0A0L0P8R3 (-)	-	GO:0110165(cellular anatomical entity); GO:0016021(membrane); GO:0005575(cellular_component)	-	4959.XP_457118.2	47BZ7 (Frag1/DRAM/Sfk1 family)	S
B9J08_005291	2.55395	0.27634	0.655379	159.67	86.94	35.98	22.32	1.71	17.33	XP_028888366.1 (methylated-DNA--protein-cysteine methyltransferase [[Candida] auris])	clu:CLUG_02722 (K00567;methylated-DNA-[protein]-cysteine S-methyltransferase [EC:2.1.1.63])	-	-	-	Protein families: genetic information processing	ko03400(DNA repair and recombination proteins)	A0A0L0NZT8 (6-O-methylguanine-DNA methyltransferase)	GO:0006807(nitrogen compound metabolic process); GO:0051716(cellular response to stimulus); GO:0006281(DNA repair); GO:0046483(heterocycle metabolic process); GO:0044238(primary metabolic process); GO:0006950(response to stress); GO:0043170(macromolecule metabolic process); GO:0006725(cellular aromatic compound metabolic process); GO:0034641(cellular nitrogen compound metabolic process); GO:00903…	-	GO:0003677(DNA binding); GO:0097159(organic cyclic compound binding); GO:0003674(molecular_function); GO:0005488(binding); GO:1901363(heterocyclic compound binding); GO:0003676(nucleic acid binding); GO:0003824(catalytic activity)	4956.XP_002494797.1	3S1PA (Involved in the cellular defense against the biological effects of O6-methylguanine (O6-MeG) and O4-methylthymine (O4-MeT) in DNA. Repairs the methylated nucleobase in DNA by stoichiometrically transferring the methyl group to a cysteine residue in the enzyme. This is a suicide reaction the enzyme is irreversibly inactivated)	L
B9J08_002498	2.53798	0.191595	0.552362	568.13	93.6	140.99	17.83	19.29	87.12	KND97735.2 (hypothetical protein QG37_06145 [[Candida] auris])	-	-	-	-	-	-	A0A0L0NVJ4 (-)	-	GO:0110165(cellular anatomical entity); GO:0016021(membrane); GO:0005575(cellular_component)	-	-	-	-
B9J08_004183	2.53197	0.311613	0.692372	6.91	29.27	19.55	0	0	9.02	KND99113.2 (hypothetical protein QG37_04177 [[Candida] auris])	pte:PTT_14934 (K22834;1,3-beta-glucanosyltransferase GAS3 [EC:2.4.1.-])	-	-	-	Protein families: metabolism; Protein families: genetic information processing	ko01003(Glycosyltransferases); ko03036(Chromosome and associated proteins)	A0A0L0NYQ7 (MFS domain-containing protein)	-	GO:0110165(cellular anatomical entity); GO:0016021(membrane); GO:0005575(cellular_component)	GO:0022857(transmembrane transporter activity); GO:0005215(transporter activity); GO:0003674(molecular_function)	340170.XP_007373363.1	47AUZ (Major Facilitator Superfamily)	S
B9J08_001949	2.51158	0.381532	0.748944	0	739.43	316.49	0	171.56	0	XP_028889403.1 (uncharacterized protein CJI97_002131 [[Candida] auris])	-	-	-	-	-	-	A0A0L0NN71 (-)	-	-	-	-	-	-
B9J08_000061	2.50452	0.365842	0.735776	0	393.11	93.01	0	0	78.25	XP_028892471.1 (uncharacterized protein CJI97_000067 [[Candida] auris])	clus:A9F13_13g00462 (K14804;ribosome biogenesis protein SLX9)	-	-	-	Protein families: genetic information processing	ko03009(Ribosome biogenesis)	A0A2H1A2E6 (Ribosome biogenesis protein SLX9)	GO:0042254(ribosome biogenesis); GO:0006807(nitrogen compound metabolic process); GO:0006396(RNA processing); GO:0000462(maturation of SSU-rRNA from tricistronic rRNA transcript (SSU-rRNA, 5.8S rRNA, LSU-rRNA)); GO:0046483(heterocycle metabolic process); GO:0044085(cellular component biogenesis); GO:0044238(primary metabolic process); GO:0043170(macromolecule metabolic process); GO:0016070(RNA me…	GO:0043227(membrane-bounded organelle); GO:0043226(organelle); GO:0030688(preribosome, small subunit precursor); GO:0005622(intracellular anatomical structure); GO:1990904(ribonucleoprotein complex); GO:0070013(intracellular organelle lumen); GO:0030684(preribosome); GO:0005634(nucleus); GO:0043228(non-membrane-bounded organelle); GO:0043232(intracellular non-membrane-bounded organelle); GO:00319…	-	4924.XP_001385230.2	47DCB (Involved in ribosome biogenesis. Required for normal pre-rRNA processing in internal transcribed spacer 1 (ITS1). May be involved in the movements of the replication forks (By similarity))	J
B9J08_004800	2.50343	0.176219	0.533388	0	210.02	6.82	3.21	23.38	6.99	XP_028888703.1 (DNA-directed RNA polymerase III subunit C34 [[Candida] auris])	caur:QG37_07437 (K03025;DNA-directed RNA polymerase III subunit RPC6)	Organismal Systems; Genetic Information Processing	Immune system; Transcription	ko04623(Cytosolic DNA-sensing pathway); ko03020(RNA polymerase)	Protein families: genetic information processing	ko03021(Transcription machinery)	A0A0L0NQ68 (DNA-directed RNA polymerase III subunit RPC6)	GO:0006807(nitrogen compound metabolic process); GO:1901576(organic substance biosynthetic process); GO:0046483(heterocycle metabolic process); GO:0097659(nucleic acid-templated transcription); GO:0044238(primary metabolic process); GO:0018130(heterocycle biosynthetic process); GO:0006351(DNA-templated transcription); GO:0043170(macromolecule metabolic process); GO:0006383(transcription by RNA po…	GO:0043227(membrane-bounded organelle); GO:0043226(organelle); GO:0005622(intracellular anatomical structure); GO:0061695(transferase complex, transferring phosphorus-containing groups); GO:0000428(DNA-directed RNA polymerase complex); GO:0030880(RNA polymerase complex); GO:1902494(catalytic complex); GO:0140513(nuclear protein-containing complex); GO:0005666(RNA polymerase III complex); GO:00550…	GO:0001056(RNA polymerase III activity); GO:0016779(nucleotidyltransferase activity); GO:0016772(transferase activity, transferring phosphorus-containing groups); GO:0034062(5'-3' RNA polymerase activity); GO:0003674(molecular_function); GO:0003899(DNA-directed 5'-3' RNA polymerase activity); GO:0140640(catalytic activity, acting on a nucleic acid); GO:0016740(transferase activity); GO:0140098(ca…	4959.XP_456595.2	47A0A (DNA-dependent RNA polymerase catalyzes the transcription of DNA into RNA using the four ribonucleoside triphosphates as substrates. Specific peripheric component of RNA polymerase III which synthesizes small RNAs, such as 5S rRNA and tRNAs)	K
B9J08_004857	2.50185	0.256237	0.633359	0	268.93	104.12	45.75	0	11.06	XP_028888646.1 (2,3-diketo-5-methylthio-1-phosphopentane phosphatase [[Candida] auris])	caur:QG37_06680 (K09880;enolase-phosphatase E1 [EC:3.1.3.77])	Metabolism	Amino acid metabolism	ko00270(Cysteine and methionine metabolism)	-	-	A0A0L0NTJ3 (Enolase-phosphatase E1)	GO:0006807(nitrogen compound metabolic process); GO:0071265(L-methionine biosynthetic process); GO:0009067(aspartate family amino acid biosynthetic process); GO:1901576(organic substance biosynthetic process); GO:1901607(alpha-amino acid biosynthetic process); GO:0044238(primary metabolic process); GO:0006555(methionine metabolic process); GO:0046500(S-adenosylmethionine metabolic process); GO:00…	GO:0043229(intracellular organelle); GO:0043227(membrane-bounded organelle); GO:0043226(organelle); GO:0005737(cytoplasm); GO:0005622(intracellular anatomical structure); GO:0005634(nucleus); GO:0005575(cellular_component); GO:0043231(intracellular membrane-bounded organelle); GO:0110165(cellular anatomical entity)	GO:0016862(intramolecular oxidoreductase activity, interconverting keto- and enol-groups); GO:0000287(magnesium ion binding); GO:0005488(binding); GO:0043715(2,3-diketo-5-methylthiopentyl-1-phosphate enolase activity); GO:0043167(ion binding); GO:0003674(molecular_function); GO:0016853(isomerase activity); GO:0042578(phosphoric ester hydrolase activity); GO:0016788(hydrolase activity, acting on e…	4959.XP_457142.2	47CRR (Bifunctional enzyme that catalyzes the enolization of 2,3-diketo-5-methylthiopentyl-1-phosphate (DK-MTP-1-P) into the intermediate 2-hydroxy-3-keto-5-methylthiopentenyl-1-phosphate (HK-MTPenyl-1-P), which is then dephosphorylated to form the acireductone 1,2-dihydroxy-3-keto-5-methylthiopentene (DHK- MTPene))	E
B9J08_005053	2.50128	0.000339514	0.00899202	103.2	58.95	76.16	20.93	3.69	15.39	KNE01858.2 (hypothetical protein QG37_01201 [[Candida] auris])	caur:QG37_01201 (K06669;structural maintenance of chromosome 3 (chondroitin sulfate proteoglycan 6))	Cellular Processes	Cell growth and death	ko04111(Cell cycle - yeast); ko04110(Cell cycle); ko04113(Meiosis - yeast); ko04114(Oocyte meiosis)	Protein families: signaling and cellular processes; Protein families: genetic information processing	ko03036(Chromosome and associated proteins); ko00535(Proteoglycans)	A0A0L0P654 (Structural maintenance of chromosomes protein)	GO:0008104(protein localization); GO:0033365(protein localization to organelle); GO:0006807(nitrogen compound metabolic process); GO:0006996(organelle organization); GO:0043170(macromolecule metabolic process); GO:0006725(cellular aromatic compound metabolic process); GO:0070727(cellular macromolecule localization); GO:0071704(organic substance metabolic process); GO:0022607(cellular component as…	GO:0008278(cohesin complex); GO:0000779(condensed chromosome, centromeric region); GO:0043229(intracellular organelle); GO:0043226(organelle); GO:0000793(condensed chromosome); GO:0005622(intracellular anatomical structure); GO:0034990(mitotic cohesin complex); GO:0098687(chromosomal region); GO:0005694(chromosome); GO:0000775(chromosome, centromeric region); GO:0005575(cellular_component); GO:00…	GO:0000166(nucleotide binding); GO:0061775(cohesin loader activity); GO:0097367(carbohydrate derivative binding); GO:0003674(molecular_function); GO:0061776(topological DNA co-entrapment activity); GO:0019900(kinase binding); GO:0032553(ribonucleotide binding); GO:0005488(binding); GO:0019901(protein kinase binding); GO:0030554(adenyl nucleotide binding); GO:0035639(purine ribonucleoside triphosp…	4959.XP_461610.2	47CJC (Structural maintenance of chromosomes protein)	D
B9J08_002576	2.50073	0.454391	0.794621	0	0	15.62	0	0	2.61	KND97841.2 (hypothetical protein QG37_06258 [[Candida] auris])	fvr:FVEG_00833 (K21632;white-opaque regulator 2)	-	-	-	Protein families: genetic information processing	ko03000(Transcription factors)	A0A0L0NUI8 (Zn(2)-C6 fungal-type domain-containing protein)	-	-	GO:0046914(transition metal ion binding); GO:0008270(zinc ion binding); GO:0043167(ion binding); GO:0003674(molecular_function); GO:0003700(DNA-binding transcription factor activity); GO:0043169(cation binding); GO:0000981(DNA-binding transcription factor activity, RNA polymerase II-specific); GO:0046872(metal ion binding); GO:0005488(binding); GO:0140110(transcription regulator activity)	4959.XP_460311.2	47EQB (Fungal Zn(2)-Cys(6) binuclear cluster domain)	K
B9J08_003864	2.49806	0.143788	0.479927	122.67	104.59	57.51	4.89	14.31	26.94	PIS52250.1 (hypothetical protein B9J08_003864 [[Candida] auris])	caur:QG37_00725 (K15441;tRNA-specific adenosine deaminase 2 [EC:3.5.4.-])	-	-	-	Protein families: genetic information processing	ko03016(Transfer RNA biogenesis)	A0A0L0P6W5 (CMP/dCMP-type deaminase domain-containing protein)	-	-	GO:0046914(transition metal ion binding); GO:0008270(zinc ion binding); GO:0043167(ion binding); GO:0003674(molecular_function); GO:0043169(cation binding); GO:0046872(metal ion binding); GO:0005488(binding); GO:0003824(catalytic activity); GO:0016787(hydrolase activity)	4959.XP_456407.2	47CW9 (adenosine deaminase)	F
B9J08_001034	2.49581	0.344038	0.71862	0	76.75	2.03	8.56	0	3.9	KNE00126.2 (hypothetical protein QG37_03075 [[Candida] auris])	nfi:NFIA_087170 (K01104;protein-tyrosine phosphatase [EC:3.1.3.48])	-	-	-	-	-	A0A0L0P298 (-)	-	-	GO:0004721(phosphoprotein phosphatase activity); GO:0140096(catalytic activity, acting on a protein); GO:0003674(molecular_function); GO:0042578(phosphoric ester hydrolase activity); GO:0016788(hydrolase activity, acting on ester bonds); GO:0003824(catalytic activity); GO:0004725(protein tyrosine phosphatase activity); GO:0016787(hydrolase activity); GO:0016791(phosphatase activity)	4920.XP_004195849.1	47C98 (Protein-tyrosine phosphatase)	T
B9J08_000928	2.49535	0.0273104	0.189701	290.71	70.3	237.52	39.36	54.91	3.09	XP_028893319.1 (uncharacterized protein CJI97_000946 [[Candida] auris])	caur:QG37_02901 (K09885;aquaporin rerated protein, other eukaryote)	-	-	-	Protein families: signaling and cellular processes	ko02000(Transporters)	A0A0L0P0Z2 (-)	GO:0048856(anatomical structure development); GO:0032502(developmental process); GO:1903046(meiotic cell cycle process); GO:0030154(cell differentiation); GO:0022402(cell cycle process); GO:0030435(sporulation resulting in formation of a cellular spore); GO:0009653(anatomical structure morphogenesis); GO:0003006(developmental process involved in reproduction); GO:0048869(cellular developmental pr…	GO:0043227(membrane-bounded organelle); GO:0043226(organelle); GO:0005622(intracellular anatomical structure); GO:0012505(endomembrane system); GO:0071944(cell periphery); GO:0016020(membrane); GO:0098827(endoplasmic reticulum subcompartment); GO:0016021(membrane); GO:0005789(endoplasmic reticulum membrane); GO:0031984(organelle subcompartment); GO:0110165(cellular anatomical entity); GO:0043229(…	GO:0005215(transporter activity); GO:0015250(water channel activity); GO:0022857(transmembrane transporter activity); GO:1901702(salt transmembrane transporter activity); GO:0003674(molecular_function); GO:0022803(passive transmembrane transporter activity); GO:0015267(channel activity); GO:0015318(inorganic molecular entity transmembrane transporter activity); GO:0005372(water transmembrane tran…	5476.C4YLB1	47AKJ (Belongs to the MIP aquaporin (TC 1.A.8) family)	P
B9J08_000432	2.48835	0.0363997	0.224197	63.5	93.07	80.39	9.19	26.18	3.02	KND95717.2 (hypothetical protein QG37_08045 [[Candida] auris])	caur:QG37_08045 (K22008;serine/threonine-protein kinase Psk1 [EC:2.7.11.1])	-	-	-	Protein families: metabolism	ko01001(Protein kinases)	A0A0L0NNJ6 (-)	-	-	GO:0140096(catalytic activity, acting on a protein); GO:0000166(nucleotide binding); GO:0097367(carbohydrate derivative binding); GO:0003674(molecular_function); GO:0032553(ribonucleotide binding); GO:0005488(binding); GO:0016301(kinase activity); GO:0030554(adenyl nucleotide binding); GO:0035639(purine ribonucleoside triphosphate binding); GO:0036094(small molecule binding); GO:0017076(purine nu…	4959.XP_459837.2	47B4G (Extension to Ser/Thr-type protein kinases)	T
B9J08_002333	2.48099	0.285905	0.66598	39.97	25.03	26.25	11.73	0	3.74	XP_028891473.1 (uncharacterized protein CJI97_001876 [[Candida] auris])	-	-	-	-	-	-	A0A0L0NU58 (-)	-	GO:0110165(cellular anatomical entity); GO:0016021(membrane); GO:0005575(cellular_component)	-	4924.XP_001385981.1	479PK (Protein of unknown function (DUF3112))	S
B9J08_000450	2.48098	0.00154636	0.0277663	160.22	178.47	158.96	18.36	40.39	23.89	KND95661.2 (hypothetical protein QG37_07982 [[Candida] auris])	pno:SNOG_05611 (K13950;para-aminobenzoate synthetase [EC:2.6.1.85])	Metabolism	Metabolism of cofactors and vitamins	ko00790(Folate biosynthesis)	-	-	A0A0L0NND4 (MFS domain-containing protein)	-	GO:0110165(cellular anatomical entity); GO:0016021(membrane); GO:0005575(cellular_component)	GO:0022857(transmembrane transporter activity); GO:0005215(transporter activity); GO:0003674(molecular_function)	5480.G8B6A9	47BZJ (Major Facilitator Superfamily)	S
B9J08_005563	2.47666	0.126494	0.449687	64.47	65.57	44.73	15.28	12.31	0.99	KND98456.2 (hypothetical protein QG37_04346 [[Candida] auris])	-	-	-	-	-	-	A0A0L0NWC1 (-)	-	-	-	-	-	-
B9J08_001269	2.47439	0.0936366	0.386589	65.97	436.79	227.12	79.41	0.58	35.81	XP_028891975.1 (uncharacterized protein CJI97_001337 [[Candida] auris])	-	-	-	-	-	-	A0A2H1A0Z6 (-)	-	-	-	4959.XP_456909.2	47D8Q (pentatricopeptide repeat domain-containing protein)	S
B9J08_001470	2.47417	0.45321	0.793808	0	0	22.17	0	0	3.84	KND97231.2 (hypothetical protein QG37_06449 [[Candida] auris])	-	-	-	-	-	-	A0A0L0NSU0 (-)	-	-	-	4959.XP_459921.2	47D1F (-)	S
B9J08_004450	2.47301	0.368262	0.737285	33.04	0	15.07	0	6.1	1.89	KND98530.1 (hypothetical protein QG37_04424 [[Candida] auris])	caur:QG37_04424 (K18278;pyrimidine precursor biosynthesis enzyme)	Metabolism	Metabolism of cofactors and vitamins	ko00730(Thiamine metabolism)	-	-	A0A2H0ZK72 (4-amino-5-hydroxymethyl-2-methylpyrimidine phosphate synthase)	GO:0006807(nitrogen compound metabolic process); GO:1901576(organic substance biosynthetic process); GO:0046483(heterocycle metabolic process); GO:0034308(primary alcohol metabolic process); GO:0072527(pyrimidine-containing compound metabolic process); GO:1901617(organic hydroxy compound biosynthetic process); GO:0018130(heterocycle biosynthetic process); GO:0044281(small molecule metabolic proce…	-	-	1041607.K0KLL6	3RR1Y (Protein involved in synthesis of the thiamine precursor)	H
B9J08_005171	2.46332	0.216949	0.586915	52.54	29.38	19.02	3.02	13.41	0	KNE01541.2 (flavin-containing monooxygenase [[Candida] auris])	pbn:PADG_02104 (K00485;dimethylaniline monooxygenase (N-oxide forming) [EC:1.14.13.8])	Metabolism	Metabolism of other amino acids; Xenobiotics biodegradation and metabolism	ko00430(Taurine and hypotaurine metabolism); ko00982(Drug metabolism - cytochrome P450)	-	-	A0A0L0P6A3 (-)	-	-	GO:0050661(NADP binding); GO:0000166(nucleotide binding); GO:0003674(molecular_function); GO:0005488(binding); GO:0030554(adenyl nucleotide binding); GO:0016709(oxidoreductase activity, acting on paired donors, with incorporation or reduction of molecular oxygen, NAD(P)H as one donor, and incorporation of one atom of oxygen); GO:0036094(small molecule binding); GO:0017076(purine nucleotide bindin…	4924.XP_001384879.2	47AP1 (Belongs to the FMO family)	Q
B9J08_005311	2.45279	0.244311	0.617642	25.43	9.84	9.6	7.71	0	0	PIS48613.1 (hypothetical protein B9J08_005311 [[Candida] auris])	-	-	-	-	-	-	A0A2H0ZED0 (-)	-	-	-	-	-	-
B9J08_004853	2.45074	0.000283327	0.00794066	67.73	24.27	116.33	10.75	13.97	11.32	KND96989.2 (hypothetical protein QG37_06684 [[Candida] auris])	caur:QG37_06684 (K06636;structural maintenance of chromosome 1)	Cellular Processes	Cell growth and death	ko04111(Cell cycle - yeast); ko04110(Cell cycle); ko04113(Meiosis - yeast); ko04114(Oocyte meiosis)	Protein families: genetic information processing	ko03036(Chromosome and associated proteins)	A0A0L0NSI9 (Structural maintenance of chromosomes protein)	GO:0051301(cell division); GO:0006807(nitrogen compound metabolic process); GO:0006996(organelle organization); GO:0051716(cellular response to stimulus); GO:0006281(DNA repair); GO:0046483(heterocycle metabolic process); GO:0007064(mitotic sister chromatid cohesion); GO:0044238(primary metabolic process); GO:0006950(response to stress); GO:0022402(cell cycle process); GO:0043170(macromolecule me…	GO:0008278(cohesin complex); GO:0043229(intracellular organelle); GO:0043226(organelle); GO:0005622(intracellular anatomical structure); GO:0034990(mitotic cohesin complex); GO:0005694(chromosome); GO:0005575(cellular_component); GO:0043228(non-membrane-bounded organelle); GO:0043232(intracellular non-membrane-bounded organelle); GO:0032991(protein-containing complex); GO:0110165(cellular anatomi…	GO:0000166(nucleotide binding); GO:0097367(carbohydrate derivative binding); GO:0003674(molecular_function); GO:0032553(ribonucleotide binding); GO:0005488(binding); GO:0030554(adenyl nucleotide binding); GO:0003680(minor groove of adenine-thymine-rich DNA binding); GO:0035639(purine ribonucleoside triphosphate binding); GO:0000217(DNA secondary structure binding); GO:0036094(small molecule bindi…	4959.XP_002770854.1	47B8C (Structural maintenance of chromosomes protein)	D
B9J08_002257	2.44951	0.317205	0.696038	16	64.67	27.66	7.38	0	10.95	KND97036.2 (hypothetical protein QG37_06583 [[Candida] auris])	cdu:CD36_52640 (K17741;NADPH-dependent methylglyoxal reductase [EC:1.1.1.283])	Metabolism; Environmental Information Processing	Carbohydrate metabolism; Signal transduction	ko00620(Pyruvate metabolism); ko00640(Propanoate metabolism); ko04011(MAPK signaling pathway - yeast)	-	-	A0A0L0NSB7 (Epimerase domain-containing protein)	-	-	GO:0003824(catalytic activity); GO:0003674(molecular_function)	4959.XP_458533.2	479DF (GDP-mannose 4,6 dehydratase)	V
B9J08_001096	2.44463	1.52002e-05	0.000731959	245.07	110.1	189.18	42.09	30.16	21.6	XP_028892144.1 (uncharacterized protein CJI97_001510 [[Candida] auris])	-	-	-	-	-	-	A0A2H1A0Z2 (GATA-type domain-containing protein)	GO:0006807(nitrogen compound metabolic process); GO:0080090(regulation of primary metabolic process); GO:1901576(organic substance biosynthetic process); GO:0046483(heterocycle metabolic process); GO:0031326(regulation of cellular biosynthetic process); GO:0097659(nucleic acid-templated transcription); GO:0065007(biological regulation); GO:0044238(primary metabolic process); GO:0018130(heterocycl…	-	GO:0043565(sequence-specific DNA binding); GO:0046914(transition metal ion binding); GO:0003677(DNA binding); GO:0097159(organic cyclic compound binding); GO:0008270(zinc ion binding); GO:0043167(ion binding); GO:0003674(molecular_function); GO:0043169(cation binding); GO:0046872(metal ion binding); GO:0005488(binding); GO:1901363(heterocyclic compound binding); GO:0003676(nucleic acid binding)	4959.XP_002770595.1	47A5I (-)	S
B9J08_001621	2.43803	0.332123	0.707097	11.47	0	31.22	6.65	0	0.89	XP_028892319.1 (uncharacterized protein CJI97_001689 [[Candida] auris])	-	-	-	-	-	-	A0A2H0ZXY3 (-)	-	-	-	4959.XP_456982.2	47ER8 (Protein of unknown function (DUF1479))	S
B9J08_003926	2.43285	0.204516	0.570641	936.91	0	1879.96	18.71	233.14	195.01	KNE02739.1 (hypothetical protein QG37_00112 [[Candida] auris])	caur:QG37_00112 (K02143;F-type H+-transporting ATPase subunit k)	Metabolism	Energy metabolism	ko00190(Oxidative phosphorylation)	-	-	A0A5C1DMY8 (-)	-	GO:0005739(mitochondrion); GO:0043229(intracellular organelle); GO:0043227(membrane-bounded organelle); GO:0043226(organelle); GO:0005737(cytoplasm); GO:0005622(intracellular anatomical structure); GO:0005575(cellular_component); GO:0016020(membrane); GO:0043231(intracellular membrane-bounded organelle); GO:0110165(cellular anatomical entity)	-	5482.XP_002549219.1	47DTI (Protein of unknown function (DUF2611))	C
B9J08_003842	2.42994	0.210184	0.57866	148.83	14.92	34.73	13.66	16.65	3.27	PIS52228.1 (hypothetical protein B9J08_003842 [[Candida] auris])	caur:QG37_00756 (K03135;transcription initiation factor TFIID subunit 11)	Genetic Information Processing	Transcription	ko03022(Basal transcription factors)	Protein families: genetic information processing	ko03021(Transcription machinery)	A0A2H0ZNR4 (TAFII28 domain-containing protein)	GO:0006807(nitrogen compound metabolic process); GO:1901576(organic substance biosynthetic process); GO:0046483(heterocycle metabolic process); GO:0097659(nucleic acid-templated transcription); GO:0044238(primary metabolic process); GO:0018130(heterocycle biosynthetic process); GO:0006351(DNA-templated transcription); GO:0043170(macromolecule metabolic process); GO:0034654(nucleobase-containing c…	GO:0043229(intracellular organelle); GO:0043227(membrane-bounded organelle); GO:0043226(organelle); GO:0005622(intracellular anatomical structure); GO:0005634(nucleus); GO:0005575(cellular_component); GO:0043231(intracellular membrane-bounded organelle); GO:0110165(cellular anatomical entity)	GO:0003674(molecular_function); GO:0046983(protein dimerization activity); GO:0005488(binding); GO:0046982(protein heterodimerization activity); GO:0005515(protein binding)	4959.XP_459591.2	47C7H (Transcription initiation factor TFIID subunit)	K
B9J08_004290	2.41515	0.387863	0.753948	0	0	32.31	5.71	0	0	KND98771.2 (hypothetical protein QG37_04680 [[Candida] auris])	-	-	-	-	-	-	A0A0L0NX37 (-)	-	GO:0110165(cellular anatomical entity); GO:0016021(membrane); GO:0005575(cellular_component)	-	-	-	-
B9J08_005080	2.41357	0.00115009	0.0223972	1696.66	833.48	1630.9	146.32	438.62	111.43	XP_028888163.1 (uncharacterized protein CJI97_005165 [[Candida] auris])	-	-	-	-	-	-	A0A2H0ZCM9 (-)	-	-	-	-	-	-
B9J08_002814	2.41308	0.320107	0.699782	40.1	0	17.48	2.71	0	7.45	XP_028890124.1 (uncharacterized protein CJI97_002870 [[Candida] auris])	caur:QG37_02352 (K13357;putative meiotic phospholipase SPO1 [EC:3.1.1.-])	-	-	-	-	-	A0A0L0P3D2 (Lysophospholipase)	GO:0009395(phospholipid catabolic process); GO:0006629(lipid metabolic process); GO:1901575(organic substance catabolic process); GO:0044238(primary metabolic process); GO:0006793(phosphorus metabolic process); GO:0006796(phosphate-containing compound metabolic process); GO:0046434(organophosphate catabolic process); GO:0044255(cellular lipid metabolic process); GO:0071704(organic substance metab…	-	GO:0004620(phospholipase activity); GO:0004622(lysophospholipase activity); GO:0052689(carboxylic ester hydrolase activity); GO:0016298(lipase activity); GO:0003674(molecular_function); GO:0102545(phosphatidyl phospholipase B activity); GO:0016788(hydrolase activity, acting on ester bonds); GO:0003824(catalytic activity); GO:0016787(hydrolase activity)	4920.XP_004204692.1	47BP4 (lysophospholipase)	I
B9J08_001003	2.40853	0.193075	0.553524	34.48	27.19	33.55	8.33	6.93	1.51	XP_028893394.1 (uncharacterized protein CJI97_001023 [[Candida] auris])	mtm:MYCTH_2141088 (K14309;nuclear pore complex protein Nup93)	Genetic Information Processing; Human Diseases	Neurodegenerative disease; Translation	ko03013(Nucleocytoplasmic transport); ko05014(Amyotrophic lateral sclerosis)	Protein families: genetic information processing	ko03019(Messenger RNA biogenesis)	A0A0L0P0Z7 (FGGY_C domain-containing protein)	GO:0071704(organic substance metabolic process); GO:0008152(metabolic process); GO:0008150(biological_process); GO:0005975(carbohydrate metabolic process); GO:0044238(primary metabolic process)	-	GO:0016773(phosphotransferase activity, alcohol group as acceptor); GO:0016772(transferase activity, transferring phosphorus-containing groups); GO:0003674(molecular_function); GO:0016740(transferase activity); GO:0003824(catalytic activity)	4959.XP_002770318.1	47BDD (FGGY family of carbohydrate kinases, C-terminal domain)	G
B9J08_000676	2.40664	0.406892	0.765379	363.47	0	167.91	75.77	0	1.3	KNE01429.2 (hypothetical protein QG37_01505 [[Candida] auris])	-	-	-	-	-	-	A0A0L0P549 (-)	-	-	-	-	-	-
B9J08_003857	2.39858	0.0296326	0.198519	52.67	59.59	65.75	8.16	4.44	18.83	KNE02057.2 (hypothetical protein QG37_00735 [[Candida] auris])	-	-	-	-	-	-	A0A0L0P6S2 (-)	-	-	-	-	-	-
B9J08_004829	2.39709	0.0495997	0.269743	105.75	211.72	75.51	42.57	21.69	3.14	KND96348.2 (hypothetical protein QG37_07480 [[Candida] auris])	caur:QG37_07480 (K15115;solute carrier family 25 (mitochondrial folate transporter), member 32)	-	-	-	Protein families: signaling and cellular processes	ko02000(Transporters)	A0A0L0NQK7 (-)	GO:0071702(organic substance transport); GO:0006862(nucleotide transport); GO:0055085(transmembrane transport); GO:0051179(localization); GO:0009987(cellular process); GO:0006810(transport); GO:0015931(nucleobase-containing compound transport); GO:0071705(nitrogen compound transport); GO:0008150(biological_process); GO:0015748(organophosphate ester transport); GO:0051234(establishment of localiza…	GO:0031975(envelope); GO:0005739(mitochondrion); GO:0043229(intracellular organelle); GO:0031090(organelle membrane); GO:0043226(organelle); GO:0019866(organelle inner membrane); GO:0005737(cytoplasm); GO:0043227(membrane-bounded organelle); GO:0005622(intracellular anatomical structure); GO:0016021(membrane); GO:0031966(mitochondrial membrane); GO:0031967(organelle envelope); GO:0005575(cellular…	-	5482.XP_002547687.1	47BKH (Belongs to the mitochondrial carrier (TC 2.A.29) family)	C
B9J08_004838	2.39459	0.190051	0.552077	32.94	102.87	271.94	33.51	26.06	9.81	KND96361.2 (hypothetical protein QG37_07493 [[Candida] auris])	caur:QG37_07493 (K03809;NAD(P)H dehydrogenase (quinone) [EC:1.6.5.2])	Metabolism	Metabolism of cofactors and vitamins	ko00130(Ubiquinone and other terpenoid-quinone biosynthesis)	-	-	A0A0L0NQF0 (Flavodoxin-like domain-containing protein)	-	-	GO:0016651(oxidoreductase activity, acting on NAD(P)H); GO:0097159(organic cyclic compound binding); GO:0000166(nucleotide binding); GO:0016491(oxidoreductase activity); GO:0043167(ion binding); GO:0003674(molecular_function); GO:0097367(carbohydrate derivative binding); GO:1901265(nucleoside phosphate binding); GO:0010181(FMN binding); GO:0016655(oxidoreductase activity, acting on NAD(P)H, quino…	4924.XP_001386485.1	479YA (Protoplast secreted protein 2)	S
B9J08_001474	2.39389	0.000798338	0.0168841	265.19	406.92	162.59	26.55	70.99	47.5	KND97237.2 (hypothetical protein QG37_06455 [[Candida] auris])	caur:QG37_06455 (K02684;DNA primase small subunit [EC:2.7.7.102])	Genetic Information Processing	Replication and repair	ko03030(DNA replication)	Protein families: genetic information processing	ko03032(DNA replication proteins)	A0A0L0NST6 (DNA primase)	-	GO:0043227(membrane-bounded organelle); GO:0043226(organelle); GO:0005622(intracellular anatomical structure); GO:0061695(transferase complex, transferring phosphorus-containing groups); GO:0000428(DNA-directed RNA polymerase complex); GO:0030880(RNA polymerase complex); GO:0043601(nuclear replisome); GO:0005694(chromosome); GO:0030894(replisome); GO:0043231(intracellular membrane-bounded organel…	GO:0003674(molecular_function); GO:0003899(DNA-directed 5'-3' RNA polymerase activity); GO:0005488(binding); GO:0016779(nucleotidyltransferase activity); GO:0140098(catalytic activity, acting on RNA); GO:0097747(RNA polymerase activity); GO:0046872(metal ion binding); GO:0003677(DNA binding); GO:0097159(organic cyclic compound binding); GO:0034062(5'-3' RNA polymerase activity); GO:0043167(ion bi…	4959.XP_459079.2	47AE0 (Belongs to the eukaryotic-type primase small subunit family)	L
B9J08_004260	2.38572	0.0798057	0.354333	84.04	74.24	91.44	7.12	0	37.6	KND95432.2 (hypothetical protein QG37_08333 [[Candida] auris])	-	-	-	-	-	-	A0A0L0NMS5 (-)	-	-	-	-	-	-
B9J08_004007	2.38141	0.354139	0.727929	16.01	193.86	0	22.38	0	11.25	KND95912.2 (hypothetical protein QG37_07869 [[Candida] auris])	-	-	-	-	-	-	A0A0L0NP29 (-)	-	GO:0110165(cellular anatomical entity); GO:0016021(membrane); GO:0005575(cellular_component)	-	-	-	-
B9J08_000553	2.36734	0.148069	0.488065	32.94	955.23	204.14	58.2	44.55	101.52	XP_028892940.1 (mitochondrial 37S ribosomal protein YmS18 [[Candida] auris])	caur:QG37_03271 (K02948;small subunit ribosomal protein S11)	Genetic Information Processing	Translation	ko03010(Ribosome)	Protein families: genetic information processing	ko03011(Ribosome)	A0A0L0P0E0 (-)	GO:0006807(nitrogen compound metabolic process); GO:1901576(organic substance biosynthetic process); GO:0006412(translation); GO:0044238(primary metabolic process); GO:1901566(organonitrogen compound biosynthetic process); GO:0043170(macromolecule metabolic process); GO:0010467(gene expression); GO:0009059(macromolecule biosynthetic process); GO:0034641(cellular nitrogen compound metabolic proces…	GO:0005763(mitochondrial small ribosomal subunit); GO:0043227(membrane-bounded organelle); GO:0043226(organelle); GO:0005840(ribosome); GO:0005622(intracellular anatomical structure); GO:0015935(small ribosomal subunit); GO:0005761(mitochondrial ribosome); GO:0043231(intracellular membrane-bounded organelle); GO:1990904(ribonucleoprotein complex); GO:0070013(intracellular organelle lumen); GO:004…	GO:0003735(structural constituent of ribosome); GO:0005198(structural molecule activity); GO:0003674(molecular_function)	36914.XP_001523969.1	47CSD (to Saccharomyces cerevisiae MRPS18 (YNL306W))	J
B9J08_001343	2.35908	0.0418689	0.243874	16.91	91.54	43.71	15.65	0.53	11.4	XP_028891904.1 (DNA repair helicase RAD3 [[Candida] auris])	caur:QG37_07885 (K10844;DNA excision repair protein ERCC-2 [EC:3.6.4.12])	Genetic Information Processing	Replication and repair; Transcription	ko03420(Nucleotide excision repair); ko03022(Basal transcription factors)	Protein families: genetic information processing	ko03021(Transcription machinery); ko03400(DNA repair and recombination proteins)	A0A0L0NP31 (General transcription and DNA repair factor IIH helicase subunit XPD)	GO:0006807(nitrogen compound metabolic process); GO:0051716(cellular response to stimulus); GO:0006289(nucleotide-excision repair); GO:0006281(DNA repair); GO:0046483(heterocycle metabolic process); GO:0044238(primary metabolic process); GO:0006950(response to stress); GO:0043170(macromolecule metabolic process); GO:0006725(cellular aromatic compound metabolic process); GO:0034641(cellular nitrog…	GO:0043229(intracellular organelle); GO:0043227(membrane-bounded organelle); GO:0043226(organelle); GO:0005622(intracellular anatomical structure); GO:0005634(nucleus); GO:0005575(cellular_component); GO:0043231(intracellular membrane-bounded organelle); GO:0110165(cellular anatomical entity)	GO:0000166(nucleotide binding); GO:0097367(carbohydrate derivative binding); GO:0003674(molecular_function); GO:0032553(ribonucleotide binding); GO:0005488(binding); GO:0030554(adenyl nucleotide binding); GO:0035639(purine ribonucleoside triphosphate binding); GO:0140657(ATP-dependent activity); GO:0036094(small molecule binding); GO:0017076(purine nucleotide binding); GO:0032555(purine ribonucle…	340170.XP_007378001.1	47C0W (DNA helicase component of transcription factor b)	KL
B9J08_002549	2.35468	0.320232	0.699782	91.44	38.45	21.7	10.01	17.08	0	KND97811.2 (hypothetical protein QG37_06226 [[Candida] auris])	caur:QG37_06226 (K01120;3',5'-cyclic-nucleotide phosphodiesterase [EC:3.1.4.17])	Metabolism	Nucleotide metabolism	ko00230(Purine metabolism)	-	-	A0A0L0NUG0 (-)	GO:0006807(nitrogen compound metabolic process); GO:0009166(nucleotide catabolic process); GO:0019439(aromatic compound catabolic process); GO:0046483(heterocycle metabolic process); GO:1901575(organic substance catabolic process); GO:0009187(cyclic nucleotide metabolic process); GO:0044238(primary metabolic process); GO:0006195(purine nucleotide catabolic process); GO:1901565(organonitrogen comp…	-	GO:0008081(phosphoric diester hydrolase activity); GO:0004114(3',5'-cyclic-nucleotide phosphodiesterase activity); GO:0003674(molecular_function); GO:0004115(3',5'-cyclic-AMP phosphodiesterase activity); GO:0004112(cyclic-nucleotide phosphodiesterase activity); GO:0042578(phosphoric ester hydrolase activity); GO:0016788(hydrolase activity, acting on ester bonds); GO:0003824(catalytic activity); G…	45596.XP_006684679.1	47A7T (3',5'-cyclic-nucleotide phosphodiesterase)	E
B9J08_004980	2.35175	0.471909	0.810013	21.76	0	0	0	0	3.82	XP_028888067.1 (uncharacterized protein CJI97_005063 [[Candida] auris])	caur:QG37_01102 (K15077;elongin-A)	-	-	-	Protein families: genetic information processing	ko03400(DNA repair and recombination proteins)	A0A0L0P644 (-)	GO:0006807(nitrogen compound metabolic process); GO:1901576(organic substance biosynthetic process); GO:0046483(heterocycle metabolic process); GO:0097659(nucleic acid-templated transcription); GO:0044238(primary metabolic process); GO:0018130(heterocycle biosynthetic process); GO:0006351(DNA-templated transcription); GO:0043170(macromolecule metabolic process); GO:0006354(DNA-templated transcrip…	GO:0043233(organelle lumen); GO:0043231(intracellular membrane-bounded organelle); GO:0070013(intracellular organelle lumen); GO:0005654(nucleoplasm); GO:0043229(intracellular organelle); GO:0043226(organelle); GO:0008023(transcription elongation factor complex); GO:0043227(membrane-bounded organelle); GO:0140513(nuclear protein-containing complex); GO:0005622(intracellular anatomical structure);…	-	4959.XP_456749.2	47DJB (RNA polymerase II transcription factor SIII (Elongin) subunit A)	S
B9J08_001221	2.34822	0.0127879	0.114868	116.86	57.8	83.02	16.13	12.52	17.77	PIS56682.1 (hypothetical protein B9J08_001221 [[Candida] auris])	-	-	-	-	-	-	A0A2H1A256 (-)	-	-	-	340170.XP_007374590.1	479TJ (Domain present in phytochromes and cGMP-specific phosphodiesterases.)	T
B9J08_002241	2.34708	0.205508	0.571936	35.89	50.02	0	5.28	9.26	0.62	KND97092.2 (hypothetical protein QG37_06555 [[Candida] auris])	caur:QG37_06555 (K08197;MFS transporter, SIT family, siderophore-iron:H+ symporter)	-	-	-	Protein families: signaling and cellular processes	ko02000(Transporters)	A0A0L0NSF7 (-)	-	GO:0110165(cellular anatomical entity); GO:0016021(membrane); GO:0005575(cellular_component)	-	4929.XP_001484560.1	479BS (Transporter, member of the ARN family of transporters that specifically recognize siderophore-iron chelates responsible for uptake of iron bound to)	U
B9J08_004452	2.33639	9.68137e-08	1.31493e-05	348.44	223.14	282.91	56.17	41.76	59.63	XP_028889362.1 (uncharacterized protein CJI97_004516 [[Candida] auris])	caur:QG37_04421 (K08712;ATP-binding cassette, subfamily G (WHITE), member 2, SNQ2)	Environmental Information Processing	Membrane transport	ko02010(ABC transporters)	Protein families: signaling and cellular processes	ko02000(Transporters)	A0A0L0NX21 (-)	-	GO:0110165(cellular anatomical entity); GO:0016021(membrane); GO:0005575(cellular_component)	GO:0000166(nucleotide binding); GO:0097367(carbohydrate derivative binding); GO:0003674(molecular_function); GO:0032553(ribonucleotide binding); GO:0005488(binding); GO:0030554(adenyl nucleotide binding); GO:0035639(purine ribonucleoside triphosphate binding); GO:0140657(ATP-dependent activity); GO:0036094(small molecule binding); GO:0017076(purine nucleotide binding); GO:0032555(purine ribonucle…	4959.XP_456503.2	47B1F (Belongs to the ABC transporter superfamily)	Q
B9J08_003901	2.32199	0.126408	0.449687	170.75	234.55	68.99	39.59	14.71	27.94	XP_028891333.1 (uncharacterized protein CJI97_004120 [[Candida] auris])	-	-	-	-	-	-	A0A0L0P8K2 (Flavin_Reduct domain-containing protein)	-	-	GO:0097159(organic cyclic compound binding); GO:0000166(nucleotide binding); GO:1901265(nucleoside phosphate binding); GO:0043167(ion binding); GO:0003674(molecular_function); GO:0097367(carbohydrate derivative binding); GO:0010181(FMN binding); GO:0043168(anion binding); GO:0032553(ribonucleotide binding); GO:0036094(small molecule binding); GO:0005488(binding); GO:1901363(heterocyclic compound …	4920.XP_004199532.1	47CR3 (Flavin reductase like domain)	S
B9J08_003595	2.31962	0.139492	0.472737	119.82	1.9	326.01	9.84	14.9	59.97	XP_028890886.1 (uncharacterized protein CJI97_003668 [[Candida] auris])	maj:MAA_05655 (K15428;Cys-Gly metallodipeptidase DUG1 [EC:3.4.13.-])	Metabolism	Metabolism of other amino acids	ko00480(Glutathione metabolism)	Protein families: metabolism	ko01002(Peptidases and inhibitors)	A0A0L0NWM8 (Yippee domain-containing protein)	-	-	GO:0043167(ion binding); GO:0003674(molecular_function); GO:0043169(cation binding); GO:0046872(metal ion binding); GO:0005488(binding)	4959.XP_460520.2	47DED (Yippee zinc-binding/DNA-binding /Mis18, centromere assembly)	S
B9J08_002410	2.31844	0.259993	0.637052	1306.45	606.91	129.33	74.49	72.86	201.36	KND97608.2 (hypothetical protein QG37_06004 [[Candida] auris])	caur:QG37_06004 (K12833;pre-mRNA branch site protein p14)	Genetic Information Processing	Transcription	ko03040(Spliceosome)	Protein families: genetic information processing	ko03041(Spliceosome)	A0A0L0NUA7 (RRM domain-containing protein)	-	GO:0043231(intracellular membrane-bounded organelle); GO:0097525(spliceosomal snRNP complex); GO:1990904(ribonucleoprotein complex); GO:0120114(Sm-like protein family complex); GO:0043229(intracellular organelle); GO:0043227(membrane-bounded organelle); GO:0043226(organelle); GO:0005622(intracellular anatomical structure); GO:0140513(nuclear protein-containing complex); GO:0005686(U2 snRNP); GO:0…	GO:0097159(organic cyclic compound binding); GO:0003674(molecular_function); GO:0003723(RNA binding); GO:0005488(binding); GO:1901363(heterocyclic compound binding); GO:0003676(nucleic acid binding)	340170.XP_007376027.1	47DN9 (RNA recognition motif. (a.k.a. RRM, RBD, or RNP domain))	A
B9J08_005333	2.31445	0.132672	0.458722	2984.06	543.56	1157.6	227.48	208.48	345.73	KND99457.1 (hypothetical protein QG37_03594 [[Candida] auris])	-	-	-	-	-	-	A0A0L0NZ75 (-)	-	-	-	4959.XP_457178.2	47DYQ (-)	S
B9J08_001967	2.30293	0.044361	0.252457	127.16	89.2	141.96	26.51	0.48	40.14	XP_028889423.1 (uncharacterized protein CJI97_002152 [[Candida] auris])	caur:QG37_08144 (K01620;threonine aldolase [EC:4.1.2.48])	Metabolism	Amino acid metabolism	ko00260(Glycine, serine and threonine metabolism)	-	-	A0A0L0NPL5 (Beta_elim_lyase domain-containing protein)	GO:0016054(organic acid catabolic process); GO:0009069(serine family amino acid metabolic process); GO:0006807(nitrogen compound metabolic process); GO:1901576(organic substance biosynthetic process); GO:0009070(serine family amino acid biosynthetic process); GO:1901575(organic substance catabolic process); GO:1901607(alpha-amino acid biosynthetic process); GO:0044238(primary metabolic process); …	GO:0005737(cytoplasm); GO:0005622(intracellular anatomical structure); GO:0005575(cellular_component); GO:0005829(cytosol); GO:0110165(cellular anatomical entity)	GO:0016829(lyase activity); GO:0004793(threonine aldolase activity); GO:0003674(molecular_function); GO:0008732(L-allo-threonine aldolase activity); GO:0016830(carbon-carbon lyase activity); GO:0016832(aldehyde-lyase activity); GO:0003824(catalytic activity)	5479.M3JZY4	47BT8 (Aldolase)	E
B9J08_001862	2.3012	0.302248	0.68041	81.01	1.52	22.9	0.2	19.32	0	XP_028889787.1 (uncharacterized protein CJI97_002523 [[Candida] auris])	-	-	-	-	-	-	A0A2H0ZQD8 (-)	-	-	-	4920.XP_004198946.1	47EBX (-)	S
B9J08_000364	2.29648	0.00122485	0.023679	32.49	57.42	76.28	16.79	4.54	10.82	QRG38203.1 (hypothetical protein FDK38_002602 [[Candida] auris])	caur:QG37_02394 (K19001;ATP-dependent DNA helicase)	-	-	-	Protein families: genetic information processing	ko03036(Chromosome and associated proteins)	A0A0L0P266 (-)	-	GO:0043229(intracellular organelle); GO:0043227(membrane-bounded organelle); GO:0043226(organelle); GO:0005622(intracellular anatomical structure); GO:0005634(nucleus); GO:0005575(cellular_component); GO:0043231(intracellular membrane-bounded organelle); GO:0110165(cellular anatomical entity)	GO:0000166(nucleotide binding); GO:0097367(carbohydrate derivative binding); GO:0003674(molecular_function); GO:0032553(ribonucleotide binding); GO:0005488(binding); GO:0030554(adenyl nucleotide binding); GO:0035639(purine ribonucleoside triphosphate binding); GO:0140657(ATP-dependent activity); GO:0036094(small molecule binding); GO:0017076(purine nucleotide binding); GO:0032555(purine ribonucle…	5480.G8B6S0	47A8V (SNF2 family N-terminal domain)	A
B9J08_001246	2.29447	0.187028	0.549193	4.87	108.79	126	22.88	5.04	16.32	PIS56706.1 (hypothetical protein B9J08_001246 [[Candida] auris])	caur:QG37_04208 (K10735;GINS complex subunit 4)	-	-	-	Protein families: genetic information processing	ko03032(DNA replication proteins)	A0A0L0NXX0 (DNA replication complex GINS protein SLD5)	GO:0006139(nucleobase-containing compound metabolic process); GO:0043170(macromolecule metabolic process); GO:0006261(DNA-templated DNA replication); GO:0071704(organic substance metabolic process); GO:0006260(DNA replication); GO:0044237(cellular metabolic process); GO:0006807(nitrogen compound metabolic process); GO:0008152(metabolic process); GO:0006725(cellular aromatic compound metabolic pro…	GO:0043229(intracellular organelle); GO:0043227(membrane-bounded organelle); GO:0043226(organelle); GO:0005622(intracellular anatomical structure); GO:0005634(nucleus); GO:0005575(cellular_component); GO:0043231(intracellular membrane-bounded organelle); GO:0110165(cellular anatomical entity)	-	4959.XP_456943.1	47AFM (The GINS complex plays an essential role in the initiation of DNA replication)	L
B9J08_003921	2.29011	0.222762	0.592336	27.38	69.13	0	0	11.15	6.41	KNE02732.2 (hypothetical protein QG37_00105 [[Candida] auris])	caur:QG37_00105 (K08197;MFS transporter, SIT family, siderophore-iron:H+ symporter)	-	-	-	Protein families: signaling and cellular processes	ko02000(Transporters)	A0A0L0P8N7 (-)	-	GO:0110165(cellular anatomical entity); GO:0016021(membrane); GO:0005575(cellular_component)	GO:0022857(transmembrane transporter activity); GO:0005215(transporter activity); GO:0003674(molecular_function)	4929.XP_001484560.1	479BS (Transporter, member of the ARN family of transporters that specifically recognize siderophore-iron chelates responsible for uptake of iron bound to)	U
B9J08_002539	2.2856	0.00955079	0.0952058	69.95	215.16	99.34	23.73	15.93	32.18	QEO24170.1 (hypothetical_protein [[Candida] auris])	caur:QG37_06207 (K03504;DNA polymerase delta subunit 3)	Genetic Information Processing	Replication and repair	ko03410(Base excision repair); ko03030(DNA replication); ko03420(Nucleotide excision repair); ko03440(Homologous recombination); ko03430(Mismatch repair)	Protein families: metabolism; Protein families: genetic information processing	ko01009(Protein phosphatases and associated proteins); ko03032(DNA replication proteins); ko03400(DNA repair and recombination proteins)	A0A0L0NUS8 (DNA polymerase delta subunit 3)	GO:0006139(nucleobase-containing compound metabolic process); GO:0071704(organic substance metabolic process); GO:0043170(macromolecule metabolic process); GO:0006260(DNA replication); GO:0044237(cellular metabolic process); GO:0006807(nitrogen compound metabolic process); GO:0006725(cellular aromatic compound metabolic process); GO:0008152(metabolic process); GO:0090304(nucleic acid metabolic pr…	GO:0043227(membrane-bounded organelle); GO:0043226(organelle); GO:0005622(intracellular anatomical structure); GO:0061695(transferase complex, transferring phosphorus-containing groups); GO:0043601(nuclear replisome); GO:0005694(chromosome); GO:0030894(replisome); GO:0043231(intracellular membrane-bounded organelle); GO:0070013(intracellular organelle lumen); GO:0043625(delta DNA polymerase compl…	-	4924.XP_001387837.2	47EJV (DNA polymerase subunit Cdc27)	S
B9J08_003938	2.28326	0.473915	0.810499	1209.83	0	0	171.04	0	0	KNE02760.1 (hypothetical protein QG37_00134 [[Candida] auris])	mlr:MELLADRAFT_90291 (K11511;centromere protein S)	Genetic Information Processing	Replication and repair	ko03460(Fanconi anemia pathway)	Protein families: genetic information processing	ko03036(Chromosome and associated proteins); ko03400(DNA repair and recombination proteins)	A0A0L0P952 (-)	GO:0006807(nitrogen compound metabolic process); GO:0051716(cellular response to stimulus); GO:0006281(DNA repair); GO:0046483(heterocycle metabolic process); GO:0044238(primary metabolic process); GO:0006950(response to stress); GO:0043170(macromolecule metabolic process); GO:0006725(cellular aromatic compound metabolic process); GO:0034641(cellular nitrogen compound metabolic process); GO:00903…	GO:0071821(FANCM-MHF complex); GO:0043231(intracellular membrane-bounded organelle); GO:0043229(intracellular organelle); GO:0043227(membrane-bounded organelle); GO:0043226(organelle); GO:0005622(intracellular anatomical structure); GO:0140513(nuclear protein-containing complex); GO:0005634(nucleus); GO:0005575(cellular_component); GO:0032991(protein-containing complex); GO:0110165(cellular anato…	GO:0003674(molecular_function); GO:0046983(protein dimerization activity); GO:0005488(binding); GO:0046982(protein heterodimerization activity); GO:0005515(protein binding)	4959.XP_461979.1	47DV8 (CENP-S protein)	L
B9J08_003239	2.27879	0.0203071	0.15612	32.1	29.21	11.92	4.27	4.34	5.38	KNE01170.2 (hypothetical protein QG37_02056 [[Candida] auris])	caur:QG37_02056 (K03348;anaphase-promoting complex subunit 1)	Cellular Processes; Organismal Systems; Genetic Information Processing; Human Diseases	Endocrine system; Folding, sorting and degradation; Infectious disease: viral; Cell growth and death	ko04914(Progesterone-mediated oocyte maturation); ko04110(Cell cycle); ko04111(Cell cycle - yeast); ko05166(Human T-cell leukemia virus 1 infection); ko04120(Ubiquitin mediated proteolysis); ko04113(Meiosis - yeast); ko04114(Oocyte meiosis)	Protein families: genetic information processing	ko03036(Chromosome and associated proteins); ko04121(Ubiquitin system)	A0A0L0P4L0 (Anaphase-promoting complex subunit 1)	GO:0051301(cell division); GO:0008150(biological_process); GO:0007049(cell cycle); GO:0009987(cellular process)	GO:0043231(intracellular membrane-bounded organelle); GO:0005680(anaphase-promoting complex); GO:0140535(intracellular protein-containing complex); GO:0043229(intracellular organelle); GO:0043227(membrane-bounded organelle); GO:0043226(organelle); GO:1902494(catalytic complex); GO:0140513(nuclear protein-containing complex); GO:0005622(intracellular anatomical structure); GO:0000152(nuclear ubiqu…	-	4959.XP_002770287.1	47C8U (Anaphase-promoting complex subunit 1)	DO
B9J08_000418	2.27435	0.305212	0.684756	7.2	0.31	53.7	1.88	10.07	0	KND95739.2 (hypothetical protein QG37_08067 [[Candida] auris])	-	-	-	-	-	-	A0A0L0NNY9 (FAD-binding FR-type domain-containing protein)	GO:0006811(monoatomic ion transport); GO:0051179(localization); GO:0006810(transport); GO:0008150(biological_process); GO:0051234(establishment of localization)	GO:0110165(cellular anatomical entity); GO:0016021(membrane); GO:0005575(cellular_component)	GO:0016491(oxidoreductase activity); GO:0003824(catalytic activity); GO:0003674(molecular_function)	4959.XP_457961.2	47BQY (Ferric reductase)	PQ
B9J08_004825	2.2719	0.00412842	0.0550627	131.66	150.2	304.74	30.51	42.9	40.79	KND96341.1 (hypothetical protein QG37_07473 [[Candida] auris])	caur:QG37_07473 (K15102;solute carrier family 25 (mitochondrial phosphate transporter), member 3)	-	-	-	Protein families: signaling and cellular processes	ko02000(Transporters); ko04147(Exosome)	A0A5C1E252 (-)	GO:0051234(establishment of localization); GO:0015698(inorganic anion transport); GO:0035435(phosphate ion transmembrane transport); GO:0006817(phosphate ion transport); GO:0055085(transmembrane transport); GO:0008150(biological_process); GO:0009987(cellular process); GO:1990547(mitochondrial phosphate ion transmembrane transport); GO:0006810(transport); GO:0098660(inorganic ion transmembrane tra…	GO:0110165(cellular anatomical entity); GO:0016021(membrane); GO:0005575(cellular_component)	GO:0005215(transporter activity); GO:0015291(secondary active transmembrane transporter activity); GO:0022857(transmembrane transporter activity); GO:0005315(inorganic phosphate transmembrane transporter activity); GO:0003674(molecular_function); GO:0015318(inorganic molecular entity transmembrane transporter activity); GO:0022804(active transmembrane transporter activity)	4920.XP_004200427.1	47AVK (Belongs to the mitochondrial carrier (TC 2.A.29) family)	C
B9J08_002051	2.26622	0.000212716	0.00622518	155.32	109.24	100.81	29.01	15.28	25.86	KNE02471.2 (hypothetical protein QG37_00276 [[Candida] auris])	caur:QG37_00276 (K10746;exonuclease 1 [EC:3.1.-.-])	Genetic Information Processing	Replication and repair	ko03430(Mismatch repair)	Protein families: genetic information processing	ko03032(DNA replication proteins); ko03400(DNA repair and recombination proteins)	A0A0L0P8Y8 (Exonuclease 1)	GO:0006807(nitrogen compound metabolic process); GO:0051716(cellular response to stimulus); GO:0006281(DNA repair); GO:0046483(heterocycle metabolic process); GO:0044238(primary metabolic process); GO:0006950(response to stress); GO:0043170(macromolecule metabolic process); GO:0006725(cellular aromatic compound metabolic process); GO:0034641(cellular nitrogen compound metabolic process); GO:00903…	GO:0043229(intracellular organelle); GO:0043227(membrane-bounded organelle); GO:0043226(organelle); GO:0005622(intracellular anatomical structure); GO:0005634(nucleus); GO:0005575(cellular_component); GO:0043231(intracellular membrane-bounded organelle); GO:0110165(cellular anatomical entity)	GO:0004527(exonuclease activity); GO:0004536(DNA nuclease activity); GO:0003674(molecular_function); GO:0005488(binding); GO:0016787(hydrolase activity); GO:0004529(DNA exonuclease activity); GO:0035312(5'-3' DNA exonuclease activity); GO:0046872(metal ion binding); GO:0003677(DNA binding); GO:0097159(organic cyclic compound binding); GO:0043167(ion binding); GO:0016788(hydrolase activity, acting…	4959.XP_459977.2	47CH9 (Helix-hairpin-helix class 2 (Pol1 family) motifs)	L
B9J08_001462	2.26319	0.00171535	0.0298016	210.32	161.55	152.04	18.21	38.27	43.72	PSK75939.1 (hypothetical protein CJJ07_004269 [[Candida] auris])	clu:CLUG_00861 (K06646;G1/S-specific cyclin CLN3)	Cellular Processes	Cell growth and death	ko04111(Cell cycle - yeast); ko04113(Meiosis - yeast)	-	-	A0A0L0NSS1 (Cyclin N-terminal domain-containing protein)	GO:0007049(cell cycle); GO:0050789(regulation of biological process); GO:0050794(regulation of cellular process); GO:0009987(cellular process); GO:0051726(regulation of cell cycle); GO:0008150(biological_process); GO:0065007(biological regulation)	-	-	4924.XP_001386324.2	47996 (G1 S-specific cyclin essential for the control of the cell cycle at the G1 S (start) transition)	D
B9J08_003896	2.25776	0.00749786	0.080724	44.1	105.31	41.04	15.27	16.41	4.71	KNE02698.2 (hypothetical protein QG37_00070 [[Candida] auris])	caur:QG37_00070 (K11269;chromosome transmission fidelity protein 18)	-	-	-	Protein families: genetic information processing	ko03036(Chromosome and associated proteins)	A0A0L0P8J7 (AAA domain-containing protein)	-	-	GO:0005524(ATP binding); GO:0097159(organic cyclic compound binding); GO:0035639(purine ribonucleoside triphosphate binding); GO:0000166(nucleotide binding); GO:1901265(nucleoside phosphate binding); GO:0043167(ion binding); GO:0003674(molecular_function); GO:0097367(carbohydrate derivative binding); GO:0043168(anion binding); GO:0032555(purine ribonucleotide binding); GO:0032553(ribonucleotide b…	4959.XP_002770467.1	47CA6 (Rad17 cell cycle checkpoint protein)	L
B9J08_003231	2.256	0.335365	0.709149	47.66	0	4.51	6.29	0	3.89	XP_028890538.1 (carnitine O-acetyltransferase YAT1 [[Candida] auris])	caur:QG37_02067 (K00624;carnitine O-acetyltransferase [EC:2.3.1.7])	Cellular Processes	Transport and catabolism	ko04146(Peroxisome)	-	-	A0A0L0P475 (Carn_acyltransf domain-containing protein)	GO:1901564(organonitrogen compound metabolic process); GO:0071704(organic substance metabolic process); GO:0006575(cellular modified amino acid metabolic process); GO:0006577(amino-acid betaine metabolic process); GO:0009437(carnitine metabolic process); GO:0044237(cellular metabolic process); GO:0006807(nitrogen compound metabolic process); GO:0008152(metabolic process); GO:0009987(cellular proc…	GO:0005739(mitochondrion); GO:0043229(intracellular organelle); GO:0043227(membrane-bounded organelle); GO:0043226(organelle); GO:0005737(cytoplasm); GO:0005622(intracellular anatomical structure); GO:0005575(cellular_component); GO:0043231(intracellular membrane-bounded organelle); GO:0110165(cellular anatomical entity)	GO:0016746(acyltransferase activity); GO:0016740(transferase activity); GO:0003674(molecular_function); GO:0003824(catalytic activity)	4920.XP_004196702.1	47CAC (Belongs to the carnitine choline acetyltransferase family)	I
B9J08_000087	2.24553	3.38039e-05	0.00138805	200.76	352.56	168.72	33.93	61.07	43.48	XP_028892496.1 (MCM DNA helicase complex subunit MCM5 [[Candida] auris])	caur:QG37_08219 (K02209;DNA replication licensing factor MCM5 [EC:3.6.4.12])	Cellular Processes; Genetic Information Processing	Replication and repair; Cell growth and death	ko04111(Cell cycle - yeast); ko04110(Cell cycle); ko03030(DNA replication); ko04113(Meiosis - yeast)	Protein families: genetic information processing	ko03036(Chromosome and associated proteins); ko03032(DNA replication proteins)	A0A0L0NNB5 (DNA replication licensing factor MCM5)	GO:0006807(nitrogen compound metabolic process); GO:0006996(organelle organization); GO:0071824(protein-DNA complex organization); GO:0006338(chromatin remodeling); GO:0043170(macromolecule metabolic process); GO:0006261(DNA-templated DNA replication); GO:0006725(cellular aromatic compound metabolic process); GO:0032200(telomere organization); GO:0043462(regulation of ATP-dependent activity); GO:…	GO:0036387(pre-replicative complex); GO:0000781(chromosome, telomeric region); GO:0043227(membrane-bounded organelle); GO:0043226(organelle); GO:0005622(intracellular anatomical structure); GO:0005694(chromosome); GO:0070013(intracellular organelle lumen); GO:0140513(nuclear protein-containing complex); GO:0042555(MCM complex); GO:0043596(nuclear replication fork); GO:0005634(nucleus); GO:0043228…	GO:0003688(DNA replication origin binding); GO:0000166(nucleotide binding); GO:0097367(carbohydrate derivative binding); GO:0003674(molecular_function); GO:0017116(single-stranded DNA helicase activity); GO:0032553(ribonucleotide binding); GO:0005488(binding); GO:0030554(adenyl nucleotide binding); GO:0035639(purine ribonucleoside triphosphate binding); GO:0140657(ATP-dependent activity); GO:0036…	4959.XP_460456.2	47A58 (Belongs to the MCM family)	L
B9J08_000534	2.24172	0.0336969	0.214811	13.6	92.5	17.4	3.17	15.83	4.55	PIS58048.1 (hypothetical protein B9J08_000534 [[Candida] auris])	caur:QG37_03297 (K11134;telomere length regulation protein)	-	-	-	Protein families: genetic information processing	ko03032(DNA replication proteins)	A0A2H1A578 (ATPase_AAA_core domain-containing protein)	-	-	GO:0005524(ATP binding); GO:0097159(organic cyclic compound binding); GO:0035639(purine ribonucleoside triphosphate binding); GO:0000166(nucleotide binding); GO:1901265(nucleoside phosphate binding); GO:0043167(ion binding); GO:0003674(molecular_function); GO:0097367(carbohydrate derivative binding); GO:0043168(anion binding); GO:0032555(purine ribonucleotide binding); GO:0032553(ribonucleotide b…	4959.XP_461749.2	479GV (to Saccharomyces cerevisiae ELG1 (YOR144C))	L
B9J08_000724	2.23949	0.127186	0.450125	893.19	907.18	352.17	116.03	174.86	90.48	XP_028893105.1 (uncharacterized protein CJI97_000725 [[Candida] auris])	-	-	-	-	-	-	A0A5C1DVG4 (-)	-	-	-	5479.M3K4E9	47DXD (-)	S
B9J08_000900	2.23899	0.0195947	0.152955	46.83	100.2	44.74	18.88	8.08	10.21	KNE00304.2 (hypothetical protein QG37_02854 [[Candida] auris])	caur:QG37_02854 (K03849;alpha-1,3-glucosyltransferase [EC:2.4.1.265])	Metabolism	Glycan biosynthesis and metabolism	ko00510(N-Glycan biosynthesis)	Protein families: metabolism	ko01003(Glycosyltransferases)	A0A0L0P204 (Alpha-1,3-glucosyltransferase)	GO:0006807(nitrogen compound metabolic process); GO:1901576(organic substance biosynthetic process); GO:1901137(carbohydrate derivative biosynthetic process); GO:0006629(lipid metabolic process); GO:0044238(primary metabolic process); GO:1901566(organonitrogen compound biosynthetic process); GO:0043170(macromolecule metabolic process); GO:0009100(glycoprotein metabolic process); GO:0009059(macrom…	GO:0043229(intracellular organelle); GO:0005783(endoplasmic reticulum); GO:0043226(organelle); GO:0005737(cytoplasm); GO:0031090(organelle membrane); GO:0043227(membrane-bounded organelle); GO:0005622(intracellular anatomical structure); GO:0016021(membrane); GO:0005789(endoplasmic reticulum membrane); GO:0031984(organelle subcompartment); GO:0012505(endomembrane system); GO:0005575(cellular_comp…	GO:0042283(dolichyl pyrophosphate Glc1Man9GlcNAc2 alpha-1,3-glucosyltransferase activity); GO:0003674(molecular_function); GO:0016740(transferase activity); GO:0016757(glycosyltransferase activity); GO:0016758(hexosyltransferase activity); GO:0046527(glucosyltransferase activity); GO:0003824(catalytic activity)	4924.XP_001387037.1	479JP (Belongs to the ALG6 ALG8 glucosyltransferase family)	G
B9J08_002250	2.23584	0.202048	0.56747	94.7	35.18	12.6	1.62	6.97	19.52	XP_028891392.1 (uncharacterized protein CJI97_001793 [[Candida] auris])	ppa:PAS_chr1-1_0300 (K08139;MFS transporter, SP family, sugar:H+ symporter)	Cellular Processes	Cell growth and death	ko04113(Meiosis - yeast)	Protein families: signaling and cellular processes	ko02000(Transporters)	A0A0L0NSA9 (-)	-	GO:0110165(cellular anatomical entity); GO:0016021(membrane); GO:0005575(cellular_component)	GO:0022857(transmembrane transporter activity); GO:0005215(transporter activity); GO:0003674(molecular_function)	4959.XP_458532.1	47BBE (Belongs to the major facilitator superfamily. Sugar transporter (TC 2.A.1.1) family)	P
B9J08_005496	2.23006	0.0122176	0.111528	88.31	303.12	37.56	17.46	27.87	36.34	PIS48790.1 (hypothetical protein B9J08_005496 [[Candida] auris])	caur:QG37_08302 (K10563;formamidopyrimidine-DNA glycosylase [EC:3.2.2.23 4.2.99.18])	Genetic Information Processing	Replication and repair	ko03410(Base excision repair)	Protein families: genetic information processing	ko03400(DNA repair and recombination proteins)	A0A2H0ZDT8 (DNA-(apurinic or apyrimidinic site) lyase)	GO:0006807(nitrogen compound metabolic process); GO:0051716(cellular response to stimulus); GO:0006281(DNA repair); GO:0046483(heterocycle metabolic process); GO:0006284(base-excision repair); GO:0044238(primary metabolic process); GO:0006950(response to stress); GO:0043170(macromolecule metabolic process); GO:0006725(cellular aromatic compound metabolic process); GO:0034641(cellular nitrogen com…	-	GO:0008270(zinc ion binding); GO:0003674(molecular_function); GO:0003906(DNA-(apurinic or apyrimidinic site) endonuclease activity); GO:0005488(binding); GO:0016787(hydrolase activity); GO:0016829(lyase activity); GO:0016798(hydrolase activity, acting on glycosyl bonds); GO:0046872(metal ion binding); GO:0046914(transition metal ion binding); GO:0003677(DNA binding); GO:0097159(organic cyclic com…	273371.XP_003870683.1	47BSU (Formamidopyrimidine-DNA glycosylase H2TH domain)	L
B9J08_000785	2.22483	0.217594	0.58806	648.08	104.83	485.73	60.61	0	174.65	XP_028893163.1 (uncharacterized protein CJI97_000786 [[Candida] auris])	caur:QG37_01657 (K22762;desumoylating isopeptidase 1 [EC:3.4.-.-])	-	-	-	Protein families: metabolism; Protein families: genetic information processing	ko04121(Ubiquitin system); ko01002(Peptidases and inhibitors)	A0A0L0P4P7 (PPPDE domain-containing protein)	-	-	GO:0008233(peptidase activity); GO:0140096(catalytic activity, acting on a protein); GO:0003674(molecular_function); GO:0003824(catalytic activity); GO:0016787(hydrolase activity)	4959.XP_462066.2	47CYU (PPPDE putative peptidase domain)	O
B9J08_003028	2.21423	0.453469	0.793808	215.13	355.67	0	0	53.8	61.37	XP_028890347.1 (uncharacterized protein CJI97_003099 [[Candida] auris])	-	-	-	-	-	-	A0A5Q7YCA6 (Vacuolar ATPase assembly integral membrane protein VMA21)	GO:0070070(proton-transporting V-type ATPase complex assembly); GO:0043933(protein-containing complex organization); GO:0070072(vacuolar proton-transporting V-type ATPase complex assembly); GO:0065003(protein-containing complex assembly); GO:0071840(cellular component organization or biogenesis); GO:0022607(cellular component assembly); GO:0044085(cellular component biogenesis); GO:0070071(proton…	GO:0031982(vesicle); GO:0043227(membrane-bounded organelle); GO:0043226(organelle); GO:0030133(transport vesicle); GO:0005622(intracellular anatomical structure); GO:0012505(endomembrane system); GO:0016020(membrane); GO:0098827(endoplasmic reticulum subcompartment); GO:0012506(vesicle membrane); GO:0098588(bounding membrane of organelle); GO:0097708(intracellular vesicle); GO:0016021(membrane); …	-	340170.XP_007374301.1	47DRS (Required for the assembly of the V0 complex of the vacuolar ATPase (V-ATPase) in the endoplasmic reticulum)	U
B9J08_004200	2.21209	0.0258626	0.182671	309.29	39.45	344.56	30.21	47.88	61.29	XP_028889122.1 (uncharacterized protein CJI97_004264 [[Candida] auris])	-	-	-	-	-	-	A0A0L0NW45 (-)	-	-	-	4929.XP_001487510.1	47DGW (-)	S
B9J08_002052	2.20957	0.0108701	0.103933	41.14	78.74	40.84	16.98	9.51	5.79	KNE02472.2 (hypothetical protein QG37_00277 [[Candida] auris])	-	-	-	-	-	-	A0A0L0P7Y2 (TEA domain-containing protein)	-	GO:0043229(intracellular organelle); GO:0043227(membrane-bounded organelle); GO:0043226(organelle); GO:0005622(intracellular anatomical structure); GO:0005634(nucleus); GO:0005575(cellular_component); GO:0043231(intracellular membrane-bounded organelle); GO:0110165(cellular anatomical entity)	GO:0003700(DNA-binding transcription factor activity); GO:0140110(transcription regulator activity); GO:0003674(molecular_function)	4920.XP_004195130.1	479ZQ (BrlA, abaA and wetA are pivotal regulators of conidiophore development and conidium maturation (By similarity). They act individually and together to regulate their own expression and that of numerous other sporulation-specific genes (By similarity). Binds to the sequence 5'-CATTCY-3', where Y is a pyrimidine, making both major- and minor-groove contacts (By similarity))	K
B9J08_004156	2.20893	0.379267	0.747968	22.54	17.52	20.17	12.27	0	0	XP_028889079.1 (uncharacterized protein CJI97_004220 [[Candida] auris])	slb:AWJ20_1066 (K11768;actin-related protein 9)	-	-	-	Protein families: genetic information processing	ko03036(Chromosome and associated proteins); ko03021(Transcription machinery)	A0A0L0NYI4 (-)	GO:0071704(organic substance metabolic process); GO:0009056(catabolic process); GO:0016042(lipid catabolic process); GO:0008152(metabolic process); GO:0008150(biological_process); GO:0006629(lipid metabolic process); GO:1901575(organic substance catabolic process); GO:0044238(primary metabolic process)	GO:0110165(cellular anatomical entity); GO:0005576(extracellular region); GO:0005575(cellular_component)	GO:0052689(carboxylic ester hydrolase activity); GO:0016298(lipase activity); GO:0004806(triglyceride lipase activity); GO:0003674(molecular_function); GO:0016788(hydrolase activity, acting on ester bonds); GO:0003824(catalytic activity); GO:0016787(hydrolase activity)	4929.XP_001482788.1	47ATB (lipase 1)	G
B9J08_002031	2.20598	0.470217	0.809206	0	72.88	0	5.38	0	8.27	XP_028889490.1 (uncharacterized protein CJI97_002222 [[Candida] auris])	-	-	-	-	-	-	A0A0L0P876 (-)	-	-	-	5480.G8BBW0	47D93 (-)	S
B9J08_004930	2.19553	0.00014613	0.00463505	169.4	367.82	425.72	54.2	103.9	37.12	KNE01692.2 (hypothetical protein QG37_01027 [[Candida] auris])	caur:QG37_01027 (K12732;phenylpyruvate decarboxylase [EC:4.1.1.-])	Metabolism	Amino acid metabolism	ko00360(Phenylalanine metabolism)	-	-	A0A0L0P5P6 (-)	-	-	GO:0000287(magnesium ion binding); GO:0097159(organic cyclic compound binding); GO:0050997(quaternary ammonium group binding); GO:0016831(carboxy-lyase activity); GO:0016829(lyase activity); GO:0043167(ion binding); GO:0003674(molecular_function); GO:0019842(vitamin binding); GO:1901363(heterocyclic compound binding); GO:0043168(anion binding); GO:0043169(cation binding); GO:1901681(sulfur compou…	4959.XP_458905.2	47C9Q (Belongs to the TPP enzyme family)	EH
B9J08_000582	2.19423	0.498951	0.827731	0	0	17.08	0	0	3.61	PIS58095.1 (hypothetical protein B9J08_000582 [[Candida] auris])	ago:AGOS_AFL204C (K08139;MFS transporter, SP family, sugar:H+ symporter)	Cellular Processes	Cell growth and death	ko04113(Meiosis - yeast)	Protein families: signaling and cellular processes	ko02000(Transporters)	A0A0L0P1B1 (MFS domain-containing protein)	-	GO:0110165(cellular anatomical entity); GO:0016021(membrane); GO:0005575(cellular_component)	GO:0022857(transmembrane transporter activity); GO:0005215(transporter activity); GO:0003674(molecular_function)	4959.XP_459504.1	47CMU (Belongs to the major facilitator superfamily. Sugar transporter (TC 2.A.1.1) family)	P
B9J08_001200	2.19316	0.0449075	0.254351	157.82	5997.24	2094.27	547.07	422.21	499.3	XP_028892042.1 (phosphatase regulator [[Candida] auris])	abp:AGABI1DRAFT91899 (K02321;DNA polymerase alpha subunit B)	Genetic Information Processing	Replication and repair	ko03030(DNA replication)	Protein families: genetic information processing	ko03032(DNA replication proteins)	A0A0L0NXL0 (mRNA stability protein)	-	-	-	4929.XP_001482684.1	47DDQ (Plays an essential role in initiation of the G0 program by preventing the degradation of specific nutrient-regulated mRNAs via the 5'-3' mRNA decay pathway)	TU
B9J08_005112	2.19209	0.0152909	0.129387	41.27	96.35	51.06	14.01	21.67	1.99	XP_028888192.1 (ribonucleoside-diphosphate reductase, alpha subunit [[Candida] auris])	caur:QG37_01285 (K10807;ribonucleoside-diphosphate reductase subunit M1 [EC:1.17.4.1])	Metabolism	Metabolism of other amino acids; Nucleotide metabolism; Xenobiotics biodegradation and metabolism	ko00230(Purine metabolism); ko00240(Pyrimidine metabolism); ko00480(Glutathione metabolism); ko00983(Drug metabolism - other enzymes)	Protein families: genetic information processing	ko03400(DNA repair and recombination proteins)	A0A0L0P6E2 (Ribonucleoside-diphosphate reductase)	GO:0006139(nucleobase-containing compound metabolic process); GO:0071704(organic substance metabolic process); GO:0043170(macromolecule metabolic process); GO:0006260(DNA replication); GO:0044237(cellular metabolic process); GO:0006807(nitrogen compound metabolic process); GO:0006725(cellular aromatic compound metabolic process); GO:0008152(metabolic process); GO:0090304(nucleic acid metabolic pr…	-	GO:0000166(nucleotide binding); GO:0097367(carbohydrate derivative binding); GO:0003674(molecular_function); GO:0032553(ribonucleotide binding); GO:0005488(binding); GO:0030554(adenyl nucleotide binding); GO:0035639(purine ribonucleoside triphosphate binding); GO:0016725(oxidoreductase activity, acting on CH or CH2 groups); GO:0004748(ribonucleoside-diphosphate reductase activity, thioredoxin dis…	4924.XP_001383025.2	47ASA (Provides the precursors necessary for DNA synthesis. Catalyzes the biosynthesis of deoxyribonucleotides from the corresponding ribonucleotides)	F
B9J08_000750	2.18794	0.166906	0.517623	60.51	67.81	17.61	9.51	14.27	5.07	XP_028893129.1 (transcription factor TFIIIB subunit BDP1 [[Candida] auris])	caur:QG37_01612 (K15198;transcription factor TFIIIB component B'')	-	-	-	Protein families: genetic information processing	ko03021(Transcription machinery)	A0A0L0P4Y6 (Myb-like domain-containing protein)	-	GO:0005667(transcription regulator complex); GO:0000126(transcription factor TFIIIB complex); GO:0005575(cellular_component); GO:0090576(RNA polymerase III transcription regulator complex); GO:0032991(protein-containing complex)	GO:0000995(RNA polymerase III general transcription initiation factor activity); GO:0140223(general transcription initiation factor activity); GO:0003674(molecular_function)	4959.XP_458427.2	47ANP (Myb DNA-binding like)	K
B9J08_004488	2.18529	0.365899	0.735776	90.45	39.71	7.89	15.21	0	12.01	XP_028889011.1 (uncharacterized protein CJI97_004964 [[Candida] auris])	caur:QG37_03881 (K10089;cation-dependent mannose-6-phosphate receptor)	Cellular Processes; Human Diseases	Transport and catabolism; Infectious disease: bacterial	ko04145(Phagosome); ko04142(Lysosome); ko05132(Salmonella infection)	Protein families: signaling and cellular processes	ko04091(Lectins); ko04147(Exosome)	A0A0L0NYT3 (MRH domain-containing protein)	-	GO:0110165(cellular anatomical entity); GO:0016021(membrane); GO:0005575(cellular_component)	-	36914.XP_001526960.1	47B9U (Mannose-6-phosphate receptor)	TU
B9J08_000592	2.18264	0.473087	0.810406	7.75	18.4	0	1.34	3.77	0	XP_028892977.1 (uncharacterized protein CJI97_000594 [[Candida] auris])	caur:QG37_03218 (K09243;transcriptional regulatory protein UME6)	Cellular Processes	Cell growth and death; Transport and catabolism	ko04113(Meiosis - yeast); ko04139(Mitophagy - yeast); ko04138(Autophagy - yeast)	Protein families: genetic information processing	ko03000(Transcription factors)	A0A0L0P082 (Zn(2)-C6 fungal-type domain-containing protein)	-	-	GO:0046914(transition metal ion binding); GO:0008270(zinc ion binding); GO:0043167(ion binding); GO:0003674(molecular_function); GO:0003700(DNA-binding transcription factor activity); GO:0043169(cation binding); GO:0000981(DNA-binding transcription factor activity, RNA polymerase II-specific); GO:0046872(metal ion binding); GO:0005488(binding); GO:0140110(transcription regulator activity)	5480.G8BCG7	47DIR (GAL4-like Zn(II)2Cys6 (or C6 zinc) binuclear cluster DNA-binding domain)	K
B9J08_000232	2.18206	0.415033	0.773823	1.53	0	74.21	12.83	0	3.13	PIS58779.1 (hypothetical protein B9J08_000232 [[Candida] auris])	caur:QG37_02560 (K11271;sister chromatid cohesion protein DCC1)	-	-	-	Protein families: genetic information processing	ko03036(Chromosome and associated proteins)	A0A2H1A7D2 (-)	GO:0006807(nitrogen compound metabolic process); GO:0006996(organelle organization); GO:0046483(heterocycle metabolic process); GO:0007064(mitotic sister chromatid cohesion); GO:0044238(primary metabolic process); GO:0022402(cell cycle process); GO:0043170(macromolecule metabolic process); GO:0006725(cellular aromatic compound metabolic process); GO:0051276(chromosome organization); GO:0034641(ce…	GO:0043231(intracellular membrane-bounded organelle); GO:0043229(intracellular organelle); GO:0043227(membrane-bounded organelle); GO:0043226(organelle); GO:0031390(Ctf18 RFC-like complex); GO:0140513(nuclear protein-containing complex); GO:0005622(intracellular anatomical structure); GO:0005694(chromosome); GO:0005634(nucleus); GO:0005575(cellular_component); GO:0043228(non-membrane-bounded orga…	-	4959.XP_462017.2	479TF (Pfam:DUF2036)	D
B9J08_000195	2.18083	0.000138803	0.00445601	951.36	338.99	586.15	121.34	179.88	82.04	KNE00573.2 (esterase lipase [[Candida] auris])	mbe:MBM_03744 (K14778;ATP-dependent RNA helicase DDX49/DBP8 [EC:3.6.4.13])	-	-	-	Protein families: genetic information processing	ko03009(Ribosome biogenesis)	A0A0L0P2H0 (-)	-	-	-	4896.SPBPB2B2.02.1	3MEPN (Steryl acetyl hydrolase)	I
B9J08_000842	2.18003	0.389843	0.756409	33.06	0	6.56	0	0.26	8.01	KNE00227.2 (hypothetical protein QG37_02767 [[Candida] auris])	caur:QG37_02767 (K11239;pheromone-response scaffold protein)	Environmental Information Processing	Signal transduction	ko04011(MAPK signaling pathway - yeast)	-	-	A0A0L0P1J1 (-)	-	-	-	4920.XP_004202782.1	47CUC (uniprot P32917 Saccharomyces cerevisiae YDR103W STE5 Scaffold protein that in response to pheromone shuttles from the nucleus to the plasma membrane and assembles kinases Ste11p Ste7p and Fus3p into a specific signaling complex)	O
B9J08_002195	2.17588	0.00213908	0.0350093	493.53	416.46	346.01	83.49	55.93	111.53	KNE02242.2 (dna polymerase epsilon subunit d [[Candida] auris])	caur:QG37_00492 (K02326;DNA polymerase epsilon subunit 3 [EC:2.7.7.7])	Genetic Information Processing	Replication and repair	ko03420(Nucleotide excision repair); ko03410(Base excision repair); ko03030(DNA replication)	Protein families: genetic information processing	ko03036(Chromosome and associated proteins); ko03032(DNA replication proteins); ko03400(DNA repair and recombination proteins)	A0A0L0P795 (-)	-	GO:0043229(intracellular organelle); GO:0043227(membrane-bounded organelle); GO:0043226(organelle); GO:0005622(intracellular anatomical structure); GO:0005634(nucleus); GO:0005575(cellular_component); GO:0043231(intracellular membrane-bounded organelle); GO:0110165(cellular anatomical entity)	GO:0003677(DNA binding); GO:0097159(organic cyclic compound binding); GO:0005515(protein binding); GO:0003674(molecular_function); GO:0046983(protein dimerization activity); GO:0005488(binding); GO:1901363(heterocyclic compound binding); GO:0003676(nucleic acid binding); GO:0046982(protein heterodimerization activity)	4924.XP_001382787.1	47D0M (Histone-like transcription factor (CBF/NF-Y) and archaeal histone)	K
B9J08_004360	2.16982	0.379111	0.747968	135.7	0	60.87	33.12	5.68	0	KND98665.2 (hypothetical protein QG37_04568 [[Candida] auris])	pic:PICST_60284 (K00287;dihydrofolate reductase [EC:1.5.1.3])	Metabolism; Human Diseases	Drug resistance: antineoplastic; Metabolism of cofactors and vitamins	ko00790(Folate biosynthesis); ko01523(Antifolate resistance); ko00670(One carbon pool by folate)	-	-	A0A0L0NYB1 (FSH1 domain-containing protein)	-	GO:0110165(cellular anatomical entity); GO:0016021(membrane); GO:0005575(cellular_component)	-	5476.C4YRV0	47B3M (Serine hydrolase (FSH1))	E
B9J08_004446	2.16807	0.350912	0.725821	46.73	0	0	7.87	0.22	1.65	PIS50618.1 (hypothetical protein B9J08_004446 [[Candida] auris])	wse:WALSEDRAFT_10435 (K06158;ATP-binding cassette, subfamily F, member 3)	-	-	-	Protein families: genetic information processing	ko03012(Translation factors)	A0A2H0ZJ42 (-)	-	-	GO:0000166(nucleotide binding); GO:0097367(carbohydrate derivative binding); GO:0003674(molecular_function); GO:0032553(ribonucleotide binding); GO:0005488(binding); GO:0030554(adenyl nucleotide binding); GO:0035639(purine ribonucleoside triphosphate binding); GO:0140657(ATP-dependent activity); GO:0036094(small molecule binding); GO:0017076(purine nucleotide binding); GO:0032555(purine ribonucle…	4959.XP_002770549.1	47AHH (ABC transporter)	EJ
B9J08_004883	2.16536	0.092687	0.384466	5.69	114.37	42.91	7.54	13.9	11.72	PIS49856.1 (hypothetical protein B9J08_004883 [[Candida] auris])	cten:CANTEDRAFT_94746 (K21633;zinc cluster transcription factor CZF1)	-	-	-	Protein families: genetic information processing	ko03000(Transcription factors)	A0A2H0ZGX9 (Zn(2)-C6 fungal-type domain-containing protein)	-	-	GO:0046914(transition metal ion binding); GO:0008270(zinc ion binding); GO:0043167(ion binding); GO:0003674(molecular_function); GO:0003700(DNA-binding transcription factor activity); GO:0043169(cation binding); GO:0000981(DNA-binding transcription factor activity, RNA polymerase II-specific); GO:0046872(metal ion binding); GO:0005488(binding); GO:0140110(transcription regulator activity)	1005962.W1QJ34	3QY9G (GAL4-like Zn(II)2Cys6 (or C6 zinc) binuclear cluster DNA-binding domain)	S
B9J08_004515	2.16501	4.00191e-07	3.5929e-05	1012.57	1028.7	940.97	179.77	152.08	285.69	XP_028888984.1 (uncharacterized protein CJI97_004937 [[Candida] auris])	-	-	-	-	-	-	A0A0L0NZ40 (FHA domain-containing protein)	-	-	-	273371.XP_003868027.1	2QVGM (-)	S
B9J08_003398	2.16391	0.45421	0.794568	0	2.41	18.17	0	0.65	3.75	XP_028890703.1 (uncharacterized protein CJI97_003473 [[Candida] auris])	caur:QG37_01820 (K11560;kinetochore protein Mis13/DSN1)	-	-	-	Protein families: genetic information processing	ko03036(Chromosome and associated proteins)	A0A0L0P3R2 (-)	GO:0022402(cell cycle process); GO:0051301(cell division); GO:0007049(cell cycle); GO:0007059(chromosome segregation); GO:0009987(cellular process); GO:0008150(biological_process)	GO:0099080(supramolecular complex); GO:0000779(condensed chromosome, centromeric region); GO:0043229(intracellular organelle); GO:0043226(organelle); GO:0000776(kinetochore); GO:0000793(condensed chromosome); GO:0005622(intracellular anatomical structure); GO:0000444(MIS12/MIND type complex); GO:0098687(chromosomal region); GO:0005694(chromosome); GO:0000939(inner kinetochore); GO:0000775(chromos…	-	4924.XP_001387388.2	47C8M (Mis12-Mtw1 protein family)	S
B9J08_001105	2.16077	0.00534752	0.0655691	57.31	17.34	51.83	9.26	5.39	11.75	XP_028892136.1 (MCM DNA helicase complex subunit MCM6 [[Candida] auris])	caur:QG37_00617 (K02542;DNA replication licensing factor MCM6 [EC:3.6.4.12])	Cellular Processes; Genetic Information Processing	Replication and repair; Cell growth and death	ko04111(Cell cycle - yeast); ko04110(Cell cycle); ko03030(DNA replication); ko04113(Meiosis - yeast)	Protein families: genetic information processing	ko03032(DNA replication proteins)	A0A2H1A113 (DNA replication licensing factor MCM6)	GO:0006139(nucleobase-containing compound metabolic process); GO:0043170(macromolecule metabolic process); GO:0006261(DNA-templated DNA replication); GO:0071704(organic substance metabolic process); GO:0006260(DNA replication); GO:0044238(primary metabolic process); GO:0044237(cellular metabolic process); GO:0006807(nitrogen compound metabolic process); GO:0008152(metabolic process); GO:0006725(c…	GO:0043229(intracellular organelle); GO:0043227(membrane-bounded organelle); GO:0043226(organelle); GO:0005622(intracellular anatomical structure); GO:0042555(MCM complex); GO:0005634(nucleus); GO:0005575(cellular_component); GO:0032991(protein-containing complex); GO:0043231(intracellular membrane-bounded organelle); GO:0110165(cellular anatomical entity)	GO:0000166(nucleotide binding); GO:0097367(carbohydrate derivative binding); GO:0003674(molecular_function); GO:0032553(ribonucleotide binding); GO:0005488(binding); GO:0030554(adenyl nucleotide binding); GO:0035639(purine ribonucleoside triphosphate binding); GO:0140657(ATP-dependent activity); GO:0036094(small molecule binding); GO:0017076(purine nucleotide binding); GO:0032555(purine ribonucle…	4959.XP_458410.2	479Y4 (Belongs to the MCM family)	L
B9J08_004570	2.15824	0.356665	0.731135	761.24	649.95	148.61	64.55	104.91	132.43	XP_028888930.1 (uncharacterized protein CJI97_004882 [[Candida] auris])	caur:QG37_03762 (K18181;cytochrome c oxidase assembly factor 14)	Organismal Systems	Environmental adaptation	ko04714(Thermogenesis)	Protein families: genetic information processing	ko03029(Mitochondrial biogenesis)	A0A2H0ZG06 (-)	-	GO:0110165(cellular anatomical entity); GO:0016021(membrane); GO:0005575(cellular_component)	-	4959.XP_458563.2	47DSG (Cytochrome oxidase c assembly)	S
B9J08_001009	2.15656	0.00622511	0.0718396	198.16	369.92	281.93	72.92	48.41	50.7	XP_028893400.1 (MIND complex subunit MTW1 [[Candida] auris])	caur:QG37_03033 (K11559;kinetochore protein Mis12/MTW1)	-	-	-	Protein families: genetic information processing	ko03036(Chromosome and associated proteins)	A0A0L0P267 (-)	GO:0000278(mitotic cell cycle); GO:0051301(cell division); GO:0007049(cell cycle); GO:0009987(cellular process); GO:0008150(biological_process)	GO:0099080(supramolecular complex); GO:0000779(condensed chromosome, centromeric region); GO:0043229(intracellular organelle); GO:0043227(membrane-bounded organelle); GO:0043226(organelle); GO:0000776(kinetochore); GO:0005622(intracellular anatomical structure); GO:0000793(condensed chromosome); GO:0098687(chromosomal region); GO:0005694(chromosome); GO:0005634(nucleus); GO:0005575(cellular_compo…	-	4959.XP_457205.2	47EDT (Mis12 protein)	S
B9J08_000327	2.1521	0.453427	0.793808	327.76	410.82	0	0	44.96	104.41	KNE00424.2 (hypothetical protein QG37_02453 [[Candida] auris])	wic:J056_000213 (K11094;U2 small nuclear ribonucleoprotein B'')	Genetic Information Processing	Transcription	ko03040(Spliceosome)	Protein families: genetic information processing	ko03041(Spliceosome)	A0A0L0P2B6 (RRM domain-containing protein)	-	-	GO:0097159(organic cyclic compound binding); GO:0003674(molecular_function); GO:0003723(RNA binding); GO:0005488(binding); GO:1901363(heterocyclic compound binding); GO:0003676(nucleic acid binding)	4929.XP_001486038.1	47DPZ (RNA recognition motif. (a.k.a. RRM, RBD, or RNP domain))	A
B9J08_002011	2.15019	0.000169976	0.0051745	249.69	244.63	296.76	27.89	61.22	74.5	KNE02423.2 (hypothetical protein QG37_00225 [[Candida] auris])	pbl:PAAG_00587 (K00485;dimethylaniline monooxygenase (N-oxide forming) [EC:1.14.13.8])	Metabolism	Metabolism of other amino acids; Xenobiotics biodegradation and metabolism	ko00430(Taurine and hypotaurine metabolism); ko00982(Drug metabolism - cytochrome P450)	-	-	A0A0L0P7S6 (-)	GO:0008150(biological_process); GO:0006457(protein folding); GO:0009987(cellular process)	GO:0043229(intracellular organelle); GO:0005783(endoplasmic reticulum); GO:0043226(organelle); GO:0005737(cytoplasm); GO:0031090(organelle membrane); GO:0043227(membrane-bounded organelle); GO:0005622(intracellular anatomical structure); GO:0005789(endoplasmic reticulum membrane); GO:0031984(organelle subcompartment); GO:0012505(endomembrane system); GO:0005575(cellular_component); GO:0016020(mem…	GO:0050661(NADP binding); GO:0000166(nucleotide binding); GO:0003674(molecular_function); GO:0005488(binding); GO:0030554(adenyl nucleotide binding); GO:0016709(oxidoreductase activity, acting on paired donors, with incorporation or reduction of molecular oxygen, NAD(P)H as one donor, and incorporation of one atom of oxygen); GO:0036094(small molecule binding); GO:0017076(purine nucleotide bindin…	5482.XP_002550122.1	47BVZ (Belongs to the FMO family)	Q
B9J08_003547	2.14861	0.459181	0.798614	766.06	0	0	48.72	0	94.22	KND96135.1 (hypothetical protein QG37_07624 [[Candida] auris])	caur:QG37_07624 (K12873;bud site selection protein 31)	Genetic Information Processing	Transcription	ko03040(Spliceosome)	Protein families: genetic information processing	ko03041(Spliceosome)	A0A510NYN2 (-)	-	GO:0043229(intracellular organelle); GO:0043227(membrane-bounded organelle); GO:0043226(organelle); GO:0005622(intracellular anatomical structure); GO:0005634(nucleus); GO:0005575(cellular_component); GO:0043231(intracellular membrane-bounded organelle); GO:0110165(cellular anatomical entity)	-	4920.XP_004196904.1	47DBD (G10 protein)	K
B9J08_001489	2.14352	0.196686	0.557734	36.11	156.95	20.46	34.29	0	9.94	PIS56942.1 (hypothetical protein B9J08_001489 [[Candida] auris])	caur:QG37_06481 (K01078;acid phosphatase [EC:3.1.3.2])	Metabolism	Metabolism of cofactors and vitamins	ko00730(Thiamine metabolism); ko00740(Riboflavin metabolism)	-	-	A0A0L0NSW0 (Acid phosphatase)	-	-	GO:0003993(acid phosphatase activity); GO:0003674(molecular_function); GO:0042578(phosphoric ester hydrolase activity); GO:0016788(hydrolase activity, acting on ester bonds); GO:0003824(catalytic activity); GO:0016787(hydrolase activity); GO:0016791(phosphatase activity)	4959.XP_460696.1	47C5Q (Belongs to the histidine acid phosphatase family)	S
B9J08_004681	2.13913	0.323426	0.703393	0	77.01	34.1	5.24	16.52	0.82	KND96210.2 (hypothetical protein QG37_07336 [[Candida] auris])	erc:Ecym_7267 (K14729;multifunctional beta-oxidation protein [EC:4.2.1.- 1.1.1.-])	Metabolism	Metabolism of other amino acids; Carbohydrate metabolism	ko00410(beta-Alanine metabolism); ko00640(Propanoate metabolism)	-	-	A0A0L0NR98 (-)	-	-	GO:0016491(oxidoreductase activity); GO:0003824(catalytic activity); GO:0003674(molecular_function)	4924.XP_001385285.2	47BTD (Belongs to the short-chain dehydrogenases reductases (SDR) family)	Q
B9J08_002244	2.13735	0.21826	0.588485	1915.12	10.59	334.84	5.16	222.71	241.82	KND97016.1 (hypothetical protein QG37_06560 [[Candida] auris])	-	-	-	-	-	-	A0A2H0ZUT9 (-)	-	-	-	-	-	-
B9J08_001950	2.13493	0.443184	0.787846	0	37.05	4.89	8.21	0.4	0	XP_028889404.1 (uncharacterized protein CJI97_002132 [[Candida] auris])	caur:QG37_08122 (K01455;formamidase [EC:3.5.1.49])	Metabolism	Energy metabolism; Metabolism of other amino acids; Carbohydrate metabolism	ko00910(Nitrogen metabolism); ko00460(Cyanoamino acid metabolism); ko00630(Glyoxylate and dicarboxylate metabolism)	-	-	A0A0L0NNG8 (-)	-	-	GO:0003674(molecular_function); GO:0016811(hydrolase activity, acting on carbon-nitrogen (but not peptide) bonds, in linear amides); GO:0016810(hydrolase activity, acting on carbon-nitrogen (but not peptide) bonds); GO:0003824(catalytic activity); GO:0016787(hydrolase activity)	5479.M3HS74	479D2 (Acetamidase/Formamidase family)	C
B9J08_000342	2.13397	0.343066	0.717986	54.79	0	20.71	10.76	2.64	1.81	KNE00401.2 (hypothetical protein QG37_02427 [[Candida] auris])	caur:QG37_02427 (K15109;solute carrier family 25 (mitochondrial carnitine/acylcarnitine transporter), member 20/29)	Organismal Systems	Environmental adaptation	ko04714(Thermogenesis)	Protein families: signaling and cellular processes	ko02000(Transporters)	A0A0L0P2Y3 (-)	GO:0055085(transmembrane transport); GO:0051179(localization); GO:0009987(cellular process); GO:0006810(transport); GO:0008150(biological_process); GO:0051234(establishment of localization)	GO:0031975(envelope); GO:0005739(mitochondrion); GO:0043229(intracellular organelle); GO:0031090(organelle membrane); GO:0043226(organelle); GO:0019866(organelle inner membrane); GO:0005737(cytoplasm); GO:0043227(membrane-bounded organelle); GO:0005622(intracellular anatomical structure); GO:0016021(membrane); GO:0031966(mitochondrial membrane); GO:0031967(organelle envelope); GO:0005575(cellular…	-	340170.XP_007375637.1	479C7 (Belongs to the mitochondrial carrier (TC 2.A.29) family)	C
B9J08_004886	2.13228	0.217489	0.58806	16.28	10.54	24.56	0	0.78	10.15	XP_028888617.1 (uncharacterized protein CJI97_004566 [[Candida] auris])	-	-	-	-	-	-	A0A2H0ZGV4 (FAD-binding FR-type domain-containing protein)	GO:0006811(monoatomic ion transport); GO:0051179(localization); GO:0006810(transport); GO:0008150(biological_process); GO:0051234(establishment of localization)	GO:0110165(cellular anatomical entity); GO:0016021(membrane); GO:0005575(cellular_component)	GO:0016491(oxidoreductase activity); GO:0003824(catalytic activity); GO:0003674(molecular_function)	4920.XP_004197227.1	47BQY (Ferric reductase)	PQ
B9J08_003452	2.13207	0.000185882	0.0055944	208.5	208.51	195.91	59.05	35.25	34.08	XP_028890754.1 (4-aminobutyrate aminotransferase [[Candida] auris])	caur:QG37_01740 (K13524;4-aminobutyrate aminotransferase / (S)-3-amino-2-methylpropionate transaminase [EC:2.6.1.19 2.6.1.22])	Metabolism; Organismal Systems	Nervous system; Metabolism of other amino acids; Amino acid metabolism; Carbohydrate metabolism	ko00650(Butanoate metabolism); ko00410(beta-Alanine metabolism); ko00640(Propanoate metabolism); ko04727(GABAergic synapse); ko00250(Alanine, aspartate and glutamate metabolism); ko00280(Valine, leucine and isoleucine degradation)	Protein families: metabolism	ko01007(Amino acid related enzymes)	A0A0L0P4B1 (4-aminobutyrate aminotransferase)	GO:0006520(amino acid metabolic process); GO:0044281(small molecule metabolic process); GO:1901564(organonitrogen compound metabolic process); GO:0006082(organic acid metabolic process); GO:0071704(organic substance metabolic process); GO:0032787(monocarboxylic acid metabolic process); GO:0044237(cellular metabolic process); GO:0006807(nitrogen compound metabolic process); GO:0019752(carboxylic a…	-	GO:0097159(organic cyclic compound binding); GO:0016769(transferase activity, transferring nitrogenous groups); GO:0003867(4-aminobutyrate transaminase activity); GO:0043167(ion binding); GO:0003674(molecular_function); GO:0019842(vitamin binding); GO:0016740(transferase activity); GO:0070279(vitamin B6 binding); GO:0043168(anion binding); GO:0008483(transaminase activity); GO:0036094(small molec…	4959.XP_460765.2	47CKE (Belongs to the class-III pyridoxal-phosphate-dependent aminotransferase family)	E
B9J08_002433	2.13004	0.115576	0.432486	73.73	279.65	98	59.72	0.76	32.44	XP_028891571.1 (uncharacterized protein CJI97_001977 [[Candida] auris])	caur:QG37_06040 (K12345;3-oxo-5-alpha-steroid 4-dehydrogenase 3 [EC:1.3.1.22 1.3.1.94])	Metabolism	Lipid metabolism; Glycan biosynthesis and metabolism	ko00510(N-Glycan biosynthesis); ko00140(Steroid hormone biosynthesis)	-	-	A0A0L0NTZ9 (Polyprenol reductase)	GO:0006488(dolichol-linked oligosaccharide biosynthetic process); GO:0006807(nitrogen compound metabolic process); GO:1901576(organic substance biosynthetic process); GO:1901137(carbohydrate derivative biosynthetic process); GO:0006629(lipid metabolic process); GO:0019348(dolichol metabolic process); GO:1901575(organic substance catabolic process); GO:0044238(primary metabolic process); GO:004428…	GO:0043229(intracellular organelle); GO:0005783(endoplasmic reticulum); GO:0043226(organelle); GO:0005737(cytoplasm); GO:0031090(organelle membrane); GO:0043227(membrane-bounded organelle); GO:0005622(intracellular anatomical structure); GO:0016021(membrane); GO:0005789(endoplasmic reticulum membrane); GO:0031984(organelle subcompartment); GO:0012505(endomembrane system); GO:0005575(cellular_comp…	GO:0016229(steroid dehydrogenase activity); GO:0016491(oxidoreductase activity); GO:0003674(molecular_function); GO:0016627(oxidoreductase activity, acting on the CH-CH group of donors); GO:0003865(3-oxo-5-alpha-steroid 4-dehydrogenase activity); GO:0033765(steroid dehydrogenase activity, acting on the CH-CH group of donors); GO:0016628(oxidoreductase activity, acting on the CH-CH group of donors…	4959.XP_457370.2	47DIN (3-oxo-5-alpha-steroid 4-dehydrogenase)	I
B9J08_003481	2.12616	0.189748	0.552077	118.32	91.97	87.7	16.33	34.05	11.1	KNE00833.2 (hypothetical protein QG37_01698 [[Candida] auris])	-	-	-	-	-	-	A0A0L0P393 (-)	-	-	-	-	-	-
B9J08_000871	2.12366	2.19211e-06	0.000145145	438.91	684.14	609.25	123.71	131.69	111.89	XP_028893263.1 (uncharacterized protein CJI97_000889 [[Candida] auris])	caur:QG37_02815 (K01372;bleomycin hydrolase [EC:3.4.22.40])	-	-	-	Protein families: metabolism	ko01002(Peptidases and inhibitors)	A0A2H1A679 (Cysteine proteinase 1, mitochondrial)	-	GO:0005739(mitochondrion); GO:0043229(intracellular organelle); GO:0043227(membrane-bounded organelle); GO:0043226(organelle); GO:0005737(cytoplasm); GO:0005622(intracellular anatomical structure); GO:0005575(cellular_component); GO:0043231(intracellular membrane-bounded organelle); GO:0110165(cellular anatomical entity)	GO:0008233(peptidase activity); GO:0140096(catalytic activity, acting on a protein); GO:0003677(DNA binding); GO:0097159(organic cyclic compound binding); GO:0004197(cysteine-type endopeptidase activity); GO:0004177(aminopeptidase activity); GO:0008238(exopeptidase activity); GO:0003674(molecular_function); GO:0008234(cysteine-type peptidase activity); GO:0004175(endopeptidase activity); GO:00054…	42374.XP_002422008.1	47BCS (Peptidase C1-like family)	E
B9J08_000514	2.11753	0.000654213	0.0147858	151.57	205.97	163.58	29.72	33.72	47.39	PIS58028.1 (hypothetical protein B9J08_000514 [[Candida] auris])	caur:QG37_03325 (K10873;DNA repair and recombination protein RAD52)	Genetic Information Processing	Replication and repair	ko03440(Homologous recombination)	Protein families: genetic information processing	ko03400(DNA repair and recombination proteins)	A0A0L0P0E9 (-)	GO:0006807(nitrogen compound metabolic process); GO:0051716(cellular response to stimulus); GO:0046483(heterocycle metabolic process); GO:0006281(DNA repair); GO:0044238(primary metabolic process); GO:0006950(response to stress); GO:0043170(macromolecule metabolic process); GO:0006725(cellular aromatic compound metabolic process); GO:0034641(cellular nitrogen compound metabolic process); GO:00903…	-	-	4920.XP_004203417.1	47C1Y (Rad52/22 family double-strand break repair protein)	L
B9J08_005515	2.11137	2.84974e-05	0.00120761	95.33	202.3	120.9	28.69	40.25	20.35	XP_028888580.1 (DNA-directed DNA polymerase alpha catalytic subunit POL1 [[Candida] auris])	caur:QG37_07097 (K02320;DNA polymerase alpha subunit A [EC:2.7.7.7])	Genetic Information Processing	Replication and repair	ko03030(DNA replication)	Protein families: genetic information processing	ko03032(DNA replication proteins)	A0A0L0NRD1 (DNA polymerase)	GO:0006807(nitrogen compound metabolic process); GO:0051716(cellular response to stimulus); GO:1901576(organic substance biosynthetic process); GO:1903046(meiotic cell cycle process); GO:0006281(DNA repair); GO:0046483(heterocycle metabolic process); GO:0044786(cell cycle DNA replication); GO:0071897(DNA biosynthetic process); GO:0044238(primary metabolic process); GO:0018130(heterocycle biosynth…	GO:0043227(membrane-bounded organelle); GO:0043226(organelle); GO:0005622(intracellular anatomical structure); GO:0061695(transferase complex, transferring phosphorus-containing groups); GO:0000428(DNA-directed RNA polymerase complex); GO:0030880(RNA polymerase complex); GO:0043601(nuclear replisome); GO:0005694(chromosome); GO:0030894(replisome); GO:0043231(intracellular membrane-bounded organel…	GO:0000166(nucleotide binding); GO:0003674(molecular_function); GO:0005488(binding); GO:0016779(nucleotidyltransferase activity); GO:0034061(DNA polymerase activity); GO:0051540(metal cluster binding); GO:0036094(small molecule binding); GO:0046872(metal ion binding); GO:0003887(DNA-directed DNA polymerase activity); GO:0003677(DNA binding); GO:0097159(organic cyclic compound binding); GO:0043167…	4959.XP_460862.2	47AQS (DNA polymerase)	L
B9J08_005179	2.10801	0.00177611	0.0305456	86.67	168.72	101.48	42.91	17.04	17.15	KNE01551.2 (hypothetical protein QG37_01380 [[Candida] auris])	mbe:MBM_00132 (K03848;alpha-1,3-glucosyltransferase [EC:2.4.1.267])	Metabolism	Glycan biosynthesis and metabolism	ko00510(N-Glycan biosynthesis)	Protein families: metabolism	ko01003(Glycosyltransferases)	A0A0L0P6B2 (Abhydro_lipase domain-containing protein)	GO:0071704(organic substance metabolic process); GO:0008152(metabolic process); GO:0006629(lipid metabolic process); GO:0008150(biological_process); GO:0044238(primary metabolic process)	GO:0110165(cellular anatomical entity); GO:0016021(membrane); GO:0005575(cellular_component)	-	4959.XP_458110.2	479KV (Partial alpha/beta-hydrolase lipase region)	I
B9J08_005278	2.10276	0.134422	0.46296	109.05	74.01	129.65	0	26.37	41.95	XP_028888355.1 (uncharacterized protein CJI97_005362 [[Candida] auris])	caur:QG37_03687 (K07119;uncharacterized protein)	-	-	-	-	-	A0A0L0NZG1 (PKS_ER domain-containing protein)	-	-	GO:0016491(oxidoreductase activity); GO:0003824(catalytic activity); GO:0003674(molecular_function)	4959.XP_457908.1	47AW9 (N-terminal domain of oxidoreductase)	S
B9J08_005061	2.09871	0.323967	0.703393	55.36	42.97	18.46	22.86	0	1.93	XP_028888144.1 (uncharacterized protein CJI97_005145 [[Candida] auris])	afm:AFUA_5G13940 (K00273;D-amino-acid oxidase [EC:1.4.3.3])	Cellular Processes; Metabolism	Metabolism of other amino acids; Amino acid metabolism; Transport and catabolism; Biosynthesis of other secondary metabolites	ko00330(Arginine and proline metabolism); ko00260(Glycine, serine and threonine metabolism); ko04146(Peroxisome); ko00470(D-Amino acid metabolism); ko00311(Penicillin and cephalosporin biosynthesis)	-	-	A0A0L0P662 (DAO domain-containing protein)	GO:0006520(amino acid metabolic process); GO:1901605(alpha-amino acid metabolic process); GO:0044281(small molecule metabolic process); GO:1901564(organonitrogen compound metabolic process); GO:0071704(organic substance metabolic process); GO:0006082(organic acid metabolic process); GO:0044237(cellular metabolic process); GO:0019752(carboxylic acid metabolic process); GO:0006807(nitrogen compound…	-	GO:0071949(FAD binding); GO:0097159(organic cyclic compound binding); GO:0050660(flavin adenine dinucleotide binding); GO:0005488(binding); GO:0000166(nucleotide binding); GO:0016491(oxidoreductase activity); GO:0016641(oxidoreductase activity, acting on the CH-NH2 group of donors, oxygen as acceptor); GO:0003674(molecular_function); GO:0043167(ion binding); GO:1901265(nucleoside phosphate bindin…	4959.XP_462469.2	47A1T (D-amino acid oxidase)	E
B9J08_004429	2.09797	0.276434	0.655379	46.8	24.94	41.52	10.63	7.25	6.47	PIS50601.1 (hypothetical protein B9J08_004429 [[Candida] auris])	cthr:CTHT_0022590 (K19801;phosphatidylinositol 4-kinase B [EC:2.7.1.67])	Metabolism; Environmental Information Processing	Carbohydrate metabolism; Signal transduction	ko00562(Inositol phosphate metabolism); ko04070(Phosphatidylinositol signaling system)	-	-	A0A2H0ZIZ1 (-)	-	GO:0110165(cellular anatomical entity); GO:0016021(membrane); GO:0005575(cellular_component)	GO:0022857(transmembrane transporter activity); GO:0005215(transporter activity); GO:0003674(molecular_function)	4924.XP_001387060.2	47BQE (Low affinity methionine permease)	E
B9J08_001644	2.09477	5.22067e-06	0.000300586	473.93	571.63	434.83	71.43	159.6	87.64	KND97923.2 (hypothetical protein QG37_05338 [[Candida] auris])	caur:QG37_05338 (K07466;replication factor A1)	Genetic Information Processing	Replication and repair	ko03030(DNA replication); ko03460(Fanconi anemia pathway); ko03420(Nucleotide excision repair); ko03440(Homologous recombination); ko03430(Mismatch repair)	Protein families: genetic information processing	ko03000(Transcription factors); ko03032(DNA replication proteins); ko03400(DNA repair and recombination proteins)	A0A0L0NV37 (Replication protein A subunit)	GO:0008104(protein localization); GO:0006807(nitrogen compound metabolic process); GO:0006996(organelle organization); GO:0006289(nucleotide-excision repair); GO:1901576(organic substance biosynthetic process); GO:0043170(macromolecule metabolic process); GO:0006261(DNA-templated DNA replication); GO:0006725(cellular aromatic compound metabolic process); GO:0070727(cellular macromolecule localiza…	GO:0000781(chromosome, telomeric region); GO:0043227(membrane-bounded organelle); GO:0043226(organelle); GO:0005622(intracellular anatomical structure); GO:0005694(chromosome); GO:0043601(nuclear replisome); GO:0030894(replisome); GO:0005829(cytosol); GO:0070013(intracellular organelle lumen); GO:0000794(condensed nuclear chromosome); GO:0005662(DNA replication factor A complex); GO:0140513(nucle…	GO:0043565(sequence-specific DNA binding); GO:0003677(DNA binding); GO:0097159(organic cyclic compound binding); GO:0003690(double-stranded DNA binding); GO:0043167(ion binding); GO:0003697(single-stranded DNA binding); GO:0003674(molecular_function); GO:0043169(cation binding); GO:0046872(metal ion binding); GO:0005488(binding); GO:1901363(heterocyclic compound binding); GO:0003676(nucleic acid …	4959.XP_456619.1	COG1599 (DNA recombination)	L
B9J08_003909	2.09016	0.0275496	0.190509	64.4	203.33	105.55	21.09	43.53	15.13	KNE02718.2 (hypothetical protein QG37_00090 [[Candida] auris])	pfj:MYCFIDRAFT_210278 (K14731;epsilon-lactone hydrolase [EC:3.1.1.83])	Metabolism	Metabolism of terpenoids and polyketides; Xenobiotics biodegradation and metabolism	ko00903(Limonene and pinene degradation); ko00930(Caprolactam degradation)	-	-	A0A0L0P8L5 (-)	-	-	-	4929.XP_001482959.1	47B4F (Steryl acetyl hydrolase)	I
B9J08_001476	2.08465	0.41909	0.776663	18.61	0	11.06	3.34	3.22	0	PIS56930.1 (hypothetical protein B9J08_001476 [[Candida] auris])	caur:QG37_06459 (K12818;ATP-dependent RNA helicase DHX8/PRP22 [EC:3.6.4.13])	Genetic Information Processing	Transcription	ko03040(Spliceosome)	Protein families: genetic information processing	ko03041(Spliceosome)	A0A0L0NU87 (-)	-	GO:0043231(intracellular membrane-bounded organelle); GO:1990904(ribonucleoprotein complex); GO:0043229(intracellular organelle); GO:0043227(membrane-bounded organelle); GO:0110165(cellular anatomical entity); GO:0043226(organelle); GO:0005622(intracellular anatomical structure); GO:0140513(nuclear protein-containing complex); GO:0005684(U2-type spliceosomal complex); GO:0005634(nucleus); GO:0005…	GO:0000166(nucleotide binding); GO:0097367(carbohydrate derivative binding); GO:0003674(molecular_function); GO:0032553(ribonucleotide binding); GO:0005488(binding); GO:0030554(adenyl nucleotide binding); GO:0035639(purine ribonucleoside triphosphate binding); GO:0140657(ATP-dependent activity); GO:0036094(small molecule binding); GO:0017076(purine nucleotide binding); GO:0032555(purine ribonucle…	4959.XP_459081.2	479V7 (Helicase associated domain (HA2) Add an annotation)	A
B9J08_002239	2.08296	0.535598	0.840266	0	22.34	0	0	4.53	0	XP_028891381.1 (uncharacterized protein CJI97_001782 [[Candida] auris])	ela:UCREL1_8805 (K01487;guanine deaminase [EC:3.5.4.3])	Metabolism	Nucleotide metabolism	ko00230(Purine metabolism)	-	-	A0A0L0NSW5 (-)	GO:0051234(establishment of localization); GO:0008643(carbohydrate transport); GO:0006810(transport); GO:0008150(biological_process); GO:0071702(organic substance transport); GO:0051179(localization)	GO:0110165(cellular anatomical entity); GO:0016021(membrane); GO:0005575(cellular_component)	GO:0022857(transmembrane transporter activity); GO:0005215(transporter activity); GO:0003674(molecular_function)	4922.CAY67060	3RW34 (Belongs to the major facilitator superfamily. Sugar transporter (TC 2.A.1.1) family)	U
B9J08_004336	2.07836	0.26269	0.638288	49.33	30.11	75.54	34.43	0	0	PIS50509.1 (hypothetical protein B9J08_004336 [[Candida] auris])	caur:QG37_04599 (K06641;serine/threonine-protein kinase CHEK2 [EC:2.7.11.1])	Cellular Processes; Human Diseases	Infectious disease: viral; Cell growth and death	ko04110(Cell cycle); ko04111(Cell cycle - yeast); ko04218(Cellular senescence); ko05166(Human T-cell leukemia virus 1 infection); ko04115(p53 signaling pathway)	Protein families: metabolism; Protein families: genetic information processing	ko03400(DNA repair and recombination proteins); ko01001(Protein kinases)	A0A2H0ZIM9 (-)	-	-	GO:0140096(catalytic activity, acting on a protein); GO:0000166(nucleotide binding); GO:0097367(carbohydrate derivative binding); GO:0003674(molecular_function); GO:0032553(ribonucleotide binding); GO:0005488(binding); GO:0016301(kinase activity); GO:0030554(adenyl nucleotide binding); GO:0035639(purine ribonucleoside triphosphate binding); GO:0036094(small molecule binding); GO:0017076(purine nu…	4924.XP_001382387.2	47BAS (Belongs to the protein kinase superfamily)	D
B9J08_003558	2.07698	0.0478472	0.265112	1292.74	1235.17	323.82	145.47	23.63	420.07	XP_028890851.1 (uncharacterized protein CJI97_003631 [[Candida] auris])	caur:QG37_08290 (K10253;DOPA 4,5-dioxygenase [EC:1.14.99.-])	-	-	-	-	-	A0A0L0NMV4 (-)	-	-	-	42374.XP_002417632.1	47D3D (Dopa 4,5-dioxygenase family)	Q
B9J08_003948	2.07292	0.00250464	0.0392517	197.56	135.19	143.51	52.26	15.07	38.58	KNE02774.2 (hypothetical protein QG37_00148 [[Candida] auris])	spo:SPCC1919.03c (K07199;5'-AMP-activated protein kinase, regulatory beta subunit)	Cellular Processes; Environmental Information Processing; Organismal Systems; Human Diseases	Cardiovascular disease; Cellular community - eukaryotes; Endocrine and metabolic disease; Aging; Environmental adaptation; Endocrine system; Signal transduction	ko04530(Tight junction); ko04920(Adipocytokine signaling pathway); ko04931(Insulin resistance); ko04371(Apelin signaling pathway); ko04936(Alcoholic liver disease); ko04932(Non-alcoholic fatty liver disease); ko04213(Longevity regulating pathway - multiple species); ko04068(FoxO signaling pathway); ko04152(AMPK signaling pathway); ko04921(Oxytocin signaling pathway); ko04211(Longevity regulating …	-	-	A0A0L0P8W2 (AMPKBI domain-containing protein)	GO:0006807(nitrogen compound metabolic process); GO:0045859(regulation of protein kinase activity); GO:0080090(regulation of primary metabolic process); GO:0016310(phosphorylation); GO:0051716(cellular response to stimulus); GO:0001932(regulation of protein phosphorylation); GO:0065007(biological regulation); GO:0044238(primary metabolic process); GO:0051246(regulation of protein metabolic proces…	GO:0140535(intracellular protein-containing complex); GO:0031588(nucleotide-activated protein kinase complex); GO:1902494(catalytic complex); GO:1902911(protein kinase complex); GO:0061695(transferase complex, transferring phosphorus-containing groups); GO:1990234(transferase complex); GO:0005575(cellular_component); GO:0032991(protein-containing complex)	-	4959.XP_461990.2	47A6U (5'-AMP-activated protein kinase beta subunit, interation domain)	G
B9J08_005341	2.07221	0.160076	0.506769	29.55	22.92	28.79	13.39	0	5.19	PIS48641.1 (hypothetical protein B9J08_005341 [[Candida] auris])	caur:QG37_03582 (K06678;condensin complex subunit 3)	Cellular Processes	Cell growth and death	ko04111(Cell cycle - yeast)	Protein families: genetic information processing	ko03036(Chromosome and associated proteins)	A0A0L0NZ60 (Cnd3 domain-containing protein)	GO:0051301(cell division); GO:0006996(organelle organization); GO:0007076(mitotic chromosome condensation); GO:0022402(cell cycle process); GO:0000070(mitotic sister chromatid segregation); GO:0051276(chromosome organization); GO:0016043(cellular component organization); GO:0000819(sister chromatid segregation); GO:0000278(mitotic cell cycle); GO:0030261(chromosome condensation); GO:0007049(cell …	GO:0000796(condensin complex); GO:0043229(intracellular organelle); GO:0043226(organelle); GO:0005622(intracellular anatomical structure); GO:0005694(chromosome); GO:0005575(cellular_component); GO:0043228(non-membrane-bounded organelle); GO:0043232(intracellular non-membrane-bounded organelle); GO:0032991(protein-containing complex); GO:0110165(cellular anatomical entity)	-	4959.XP_002770333.1	4798P (condensin)	BD
B9J08_004445	2.0692	0.103738	0.407641	103.11	38.68	44.77	26.09	2.13	13.26	XP_028889355.1 (uncharacterized protein CJI97_004509 [[Candida] auris])	caur:QG37_04432 (K01669;deoxyribodipyrimidine photo-lyase [EC:4.1.99.3])	-	-	-	Protein families: genetic information processing	ko03400(DNA repair and recombination proteins)	A0A0L0NWK0 (Photolyase/cryptochrome alpha/beta domain-containing protein)	-	-	-	4959.XP_456362.2	47BD4 (DNA photolyase)	LT
B9J08_004878	2.06588	0.382831	0.750436	50.35	0	33.6	12.87	0	6.12	XP_028888625.1 (ammonium permease MEP2 [[Candida] auris])	clus:A9F13_22g00836 (K03320;ammonium transporter, Amt family)	-	-	-	Protein families: signaling and cellular processes	ko02000(Transporters)	A0A2H0ZGU0 (Ammonium transporter)	-	GO:0110165(cellular anatomical entity); GO:0016021(membrane); GO:0005575(cellular_component)	GO:0022890(inorganic cation transmembrane transporter activity); GO:0005215(transporter activity); GO:0022857(transmembrane transporter activity); GO:0003674(molecular_function); GO:0022803(passive transmembrane transporter activity); GO:0015267(channel activity); GO:0015318(inorganic molecular entity transmembrane transporter activity); GO:0008519(ammonium transmembrane transporter activity)	5480.G8BIM0	47BDT (ammonium transporter)	P
B9J08_002021	2.06156	0.0235469	0.173424	231.61	251.76	219.82	52.5	9.1	91.04	XP_028889480.1 (uncharacterized protein CJI97_002212 [[Candida] auris])	-	-	-	-	-	-	A0A2H0ZPI4 (-)	-	-	-	4959.XP_459135.2	47D5R (-)	S
B9J08_001693	2.05469	2.08909e-05	0.000922157	60.08	46.78	59.62	11.59	12.06	14.26	XP_028889620.1 (DNA polymerase epsilon catalytic subunit [[Candida] auris])	clus:A9F13_17g01298 (K02324;DNA polymerase epsilon subunit 1 [EC:2.7.7.7])	Genetic Information Processing	Replication and repair	ko03420(Nucleotide excision repair); ko03410(Base excision repair); ko03030(DNA replication)	Protein families: genetic information processing	ko03032(DNA replication proteins); ko03400(DNA repair and recombination proteins)	A0A2H0ZY72 (DNA polymerase epsilon catalytic subunit)	GO:0006807(nitrogen compound metabolic process); GO:0051716(cellular response to stimulus); GO:0006281(DNA repair); GO:0046483(heterocycle metabolic process); GO:0044238(primary metabolic process); GO:0006950(response to stress); GO:0043170(macromolecule metabolic process); GO:0006725(cellular aromatic compound metabolic process); GO:0034641(cellular nitrogen compound metabolic process); GO:00903…	GO:0043227(membrane-bounded organelle); GO:0043226(organelle); GO:0005622(intracellular anatomical structure); GO:0061695(transferase complex, transferring phosphorus-containing groups); GO:0005694(chromosome); GO:0008622(epsilon DNA polymerase complex); GO:0070013(intracellular organelle lumen); GO:1902494(catalytic complex); GO:0140513(nuclear protein-containing complex); GO:0005634(nucleus); G…	GO:0000166(nucleotide binding); GO:0008270(zinc ion binding); GO:0003674(molecular_function); GO:0005488(binding); GO:0016779(nucleotidyltransferase activity); GO:0034061(DNA polymerase activity); GO:0051540(metal cluster binding); GO:0036094(small molecule binding); GO:0046872(metal ion binding); GO:0003887(DNA-directed DNA polymerase activity); GO:0046914(transition metal ion binding); GO:00036…	4959.XP_002770523.1	47BTW (DNA polymerase epsilon)	L
B9J08_003155	2.05309	0.0001291	0.00424748	132.81	200.41	214.5	47.86	38.37	35.79	KNE01282.2 (hypothetical protein QG37_02174 [[Candida] auris])	caur:QG37_02174 (K02321;DNA polymerase alpha subunit B)	Genetic Information Processing	Replication and repair	ko03030(DNA replication)	Protein families: genetic information processing	ko03032(DNA replication proteins)	A0A0L0P4I0 (DNA polymerase alpha subunit B)	GO:0016233(telomere capping); GO:0006807(nitrogen compound metabolic process); GO:0006996(organelle organization); GO:0000723(telomere maintenance); GO:0046483(heterocycle metabolic process); GO:0044238(primary metabolic process); GO:0043170(macromolecule metabolic process); GO:0006261(DNA-templated DNA replication); GO:0006725(cellular aromatic compound metabolic process); GO:0051276(chromosome …	GO:0043227(membrane-bounded organelle); GO:0043226(organelle); GO:0005622(intracellular anatomical structure); GO:0061695(transferase complex, transferring phosphorus-containing groups); GO:0000428(DNA-directed RNA polymerase complex); GO:0012505(endomembrane system); GO:0030880(RNA polymerase complex); GO:0043601(nuclear replisome); GO:0005694(chromosome); GO:0030894(replisome); GO:0043231(intra…	GO:0016779(nucleotidyltransferase activity); GO:0003677(DNA binding); GO:0097159(organic cyclic compound binding); GO:0016772(transferase activity, transferring phosphorus-containing groups); GO:0003674(molecular_function); GO:0140640(catalytic activity, acting on a nucleic acid); GO:0034061(DNA polymerase activity); GO:0140097(catalytic activity, acting on DNA); GO:0016740(transferase activity);…	4959.XP_461461.2	47B1W (May play an essential role at the early stage of chromosomal DNA replication by coupling the polymerase alpha primase complex to the cellular replication machinery)	L
B9J08_005243	2.04917	0.207739	0.574218	57.67	258.19	52.72	27.97	17.88	32.86	PIS48549.1 (hypothetical protein B9J08_005243 [[Candida] auris])	-	-	-	-	-	-	A0A0L0NZY6 (-)	-	-	-	4959.XP_459091.2	47DGI (-)	S
B9J08_001906	2.04471	0.22104	0.591982	4.77	116.4	24.9	9.92	17.8	4.09	QRG36037.1 (hypothetical protein FDK38_000364 [[Candida] auris])	dha:DEHA2D15686g (K11242;down-regulator of invasive growth 2)	Environmental Information Processing	Signal transduction	ko04011(MAPK signaling pathway - yeast)	-	-	A0A510P4L8 (-)	-	-	-	4959.XP_459166.1	47D1V (-)	S
B9J08_000054	2.04278	0.0133414	0.118375	146.95	105.13	90.88	8.7	22.14	45.62	KND97387.2 (hypothetical protein QG37_05766 [[Candida] auris])	dha:DEHA2F01276g (K01210;glucan 1,3-beta-glucosidase [EC:3.2.1.58])	Metabolism	Carbohydrate metabolism	ko00500(Starch and sucrose metabolism)	-	-	A0A0L0NT89 (Cellulase domain-containing protein)	GO:0008150(biological_process); GO:0071704(organic substance metabolic process); GO:0008152(metabolic process)	GO:0110165(cellular anatomical entity); GO:0016021(membrane); GO:0005575(cellular_component)	GO:0004553(hydrolase activity, hydrolyzing O-glycosyl compounds); GO:0003674(molecular_function); GO:0016798(hydrolase activity, acting on glycosyl bonds); GO:0003824(catalytic activity); GO:0016787(hydrolase activity)	4920.XP_004203562.1	47AAQ (Belongs to the glycosyl hydrolase 5 (cellulase A) family)	G
B9J08_004472	2.04087	0.543762	0.842441	40.04	0	0	8.83	0	0	PIS49449.1 (allantoate permease [[Candida] auris])	caur:QG37_03907 (K08192;MFS transporter, ACS family, allantoate permease)	-	-	-	Protein families: signaling and cellular processes	ko02000(Transporters)	A0A2H0ZFK2 (-)	-	GO:0110165(cellular anatomical entity); GO:0016021(membrane); GO:0005575(cellular_component)	GO:0022857(transmembrane transporter activity); GO:0005215(transporter activity); GO:0003674(molecular_function)	4959.XP_458208.1	47BH7 (permease)	G
B9J08_004448	2.03405	0.0223438	0.168118	115.4	48.13	61.79	32.25	4.34	14.56	PIS50620.1 (hypothetical protein B9J08_004448 [[Candida] auris])	ani:AN8745.2 (K01078;acid phosphatase [EC:3.1.3.2])	Metabolism	Metabolism of cofactors and vitamins	ko00730(Thiamine metabolism); ko00740(Riboflavin metabolism)	-	-	A0A2H0ZIZ8 (-)	-	GO:0110165(cellular anatomical entity); GO:0016021(membrane); GO:0005575(cellular_component)	GO:0022857(transmembrane transporter activity); GO:0005215(transporter activity); GO:0003674(molecular_function)	5476.C4YLE4	47CBF (Major Facilitator Superfamily)	G
B9J08_001089	2.03305	0.0491335	0.268389	495.22	351.23	841.94	116.41	142.89	99.05	XP_028892151.1 (uncharacterized protein CJI97_001517 [[Candida] auris])	sce:YJL036W (K17919;sorting nexin-4)	Cellular Processes	Transport and catabolism	ko04144(Endocytosis)	Protein families: signaling and cellular processes; Protein families: genetic information processing	ko04990(Domain-containing proteins not elsewhere classified); ko04131(Membrane trafficking)	A0A0L0P7X3 (PX domain-containing protein YPT35)	-	GO:0031982(vesicle); GO:0043227(membrane-bounded organelle); GO:0043226(organelle); GO:0005622(intracellular anatomical structure); GO:0010008(endosome membrane); GO:0012505(endomembrane system); GO:0005768(endosome); GO:0016020(membrane); GO:0012506(vesicle membrane); GO:0098588(bounding membrane of organelle); GO:0097708(intracellular vesicle); GO:0030659(cytoplasmic vesicle membrane); GO:01101…	GO:0032266(phosphatidylinositol-3-phosphate binding); GO:0003674(molecular_function); GO:0005488(binding); GO:0008289(lipid binding); GO:0035091(phosphatidylinositol binding); GO:0005543(phospholipid binding); GO:1901981(phosphatidylinositol phosphate binding)	4959.XP_461899.2	47DCS (PX domain-containing protein YPT35)	U
B9J08_004308	2.02972	0.205615	0.571936	181.3	137.04	24.08	14.2	49.94	10.74	KND98747.2 (hypothetical protein QG37_04654 [[Candida] auris])	pic:PICST_25832 (K01216;licheninase [EC:3.2.1.73])	-	-	-	-	-	A0A0L0NX15 (GH16 domain-containing protein)	GO:0071704(organic substance metabolic process); GO:0008152(metabolic process); GO:0008150(biological_process); GO:0005975(carbohydrate metabolic process); GO:0044238(primary metabolic process)	-	GO:0004553(hydrolase activity, hydrolyzing O-glycosyl compounds); GO:0003674(molecular_function); GO:0016798(hydrolase activity, acting on glycosyl bonds); GO:0003824(catalytic activity); GO:0016787(hydrolase activity)	4920.XP_004204827.1	479WA (Glycosyl hydrolases family 16)	G
B9J08_004508	2.02855	0.039559	0.236239	809.62	846.37	495.3	189.36	69.65	187.55	XP_028888991.1 (ubiquitin-conjugating enzyme E2 7 [[Candida] auris])	caur:QG37_03852 (K04555;ubiquitin-conjugating enzyme E2 G2 [EC:2.3.2.23])	Genetic Information Processing; Human Diseases	Neurodegenerative disease; Folding, sorting and degradation	ko05022(Pathways of neurodegeneration - multiple diseases); ko04120(Ubiquitin mediated proteolysis); ko05012(Parkinson disease); ko04141(Protein processing in endoplasmic reticulum)	Protein families: genetic information processing	ko04121(Ubiquitin system)	A0A0L0NYQ6 (-)	-	-	GO:0000166(nucleotide binding); GO:0097367(carbohydrate derivative binding); GO:0003674(molecular_function); GO:0032553(ribonucleotide binding); GO:0005488(binding); GO:0030554(adenyl nucleotide binding); GO:0035639(purine ribonucleoside triphosphate binding); GO:0036094(small molecule binding); GO:0017076(purine nucleotide binding); GO:0032555(purine ribonucleotide binding); GO:0005524(ATP bindi…	5482.XP_002546434.1	47A3I (Belongs to the ubiquitin-conjugating enzyme family)	O
B9J08_000986	2.02713	0.442666	0.78764	298.32	54.69	0	53.04	0	14.33	PIS58487.1 (hypothetical protein B9J08_000986 [[Candida] auris])	-	-	-	-	-	-	A0A510P206 (-)	-	-	-	-	-	-
B9J08_002843	2.02377	0.0072381	0.078566	214	48.5	163.35	26.77	24.02	47.02	KNE00779.2 (hypothetical protein QG37_02311 [[Candida] auris])	-	-	-	-	-	-	A0A0L0P396 (-)	-	GO:0110165(cellular anatomical entity); GO:0016021(membrane); GO:0005575(cellular_component)	-	45596.XP_006686510.1	47DEB (-)	S
B9J08_005376	2.02024	0.165052	0.514278	84.44	0	129.71	33.67	2.8	13.8	PIS48674.1 (DNA repair protein rad18 [[Candida] auris])	caur:QG37_03532 (K10627;E3 ubiquitin-protein ligase RAD18 [EC:2.3.2.27])	-	-	-	Protein families: genetic information processing	ko04121(Ubiquitin system); ko03400(DNA repair and recombination proteins)	A0A2H0ZDH5 (Postreplication repair E3 ubiquitin-protein ligase RAD18)	GO:0032446(protein modification by small protein conjugation); GO:0006807(nitrogen compound metabolic process); GO:0051716(cellular response to stimulus); GO:0006281(DNA repair); GO:0046483(heterocycle metabolic process); GO:0044238(primary metabolic process); GO:0006950(response to stress); GO:0043170(macromolecule metabolic process); GO:0006725(cellular aromatic compound metabolic process); GO:…	GO:0043229(intracellular organelle); GO:0043227(membrane-bounded organelle); GO:0043226(organelle); GO:0005622(intracellular anatomical structure); GO:0005634(nucleus); GO:0005575(cellular_component); GO:0043231(intracellular membrane-bounded organelle); GO:0110165(cellular anatomical entity)	GO:0140096(catalytic activity, acting on a protein); GO:0003674(molecular_function); GO:0061630(ubiquitin protein ligase activity); GO:0016746(acyltransferase activity); GO:0005488(binding); GO:0061659(ubiquitin-like protein ligase activity); GO:0019787(ubiquitin-like protein transferase activity); GO:0046872(metal ion binding); GO:0004842(ubiquitin-protein transferase activity); GO:0003677(DNA b…	4959.XP_460898.2	47BNF (Putative DNA-binding (bihelical) motif predicted to be involved in chromosomal organisation)	L
B9J08_003907	2.01424	0.225541	0.594966	12.86	146.67	34.18	10.36	0	34.13	XP_028891327.1 (uncharacterized protein CJI97_004114 [[Candida] auris])	pfj:MYCFIDRAFT_210278 (K14731;epsilon-lactone hydrolase [EC:3.1.1.83])	Metabolism	Metabolism of terpenoids and polyketides; Xenobiotics biodegradation and metabolism	ko00903(Limonene and pinene degradation); ko00930(Caprolactam degradation)	-	-	A0A0L0P8Q4 (-)	-	-	-	4929.XP_001482959.1	47B4F (Steryl acetyl hydrolase)	I
B9J08_002752	2.01403	0.459206	0.798614	0	0	917.19	103.75	0	77.91	XP_028890061.1 (uncharacterized protein CJI97_002806 [[Candida] auris])	caur:QG37_07028 (K07443;methylated-DNA-protein-cysteine methyltransferase related protein)	-	-	-	-	-	A0A0L0NRF6 (6-O-methylguanine-DNA methyltransferase)	GO:0006807(nitrogen compound metabolic process); GO:0051716(cellular response to stimulus); GO:0006281(DNA repair); GO:0046483(heterocycle metabolic process); GO:0044238(primary metabolic process); GO:0006950(response to stress); GO:0043170(macromolecule metabolic process); GO:0006725(cellular aromatic compound metabolic process); GO:0006307(DNA dealkylation involved in DNA repair); GO:0034641(ce…	-	GO:0003677(DNA binding); GO:0097159(organic cyclic compound binding); GO:0032131(alkylated DNA binding); GO:0003684(damaged DNA binding); GO:0003674(molecular_function); GO:0003824(catalytic activity); GO:0005488(binding); GO:1901363(heterocyclic compound binding); GO:0003676(nucleic acid binding); GO:0032132(O6-alkylguanine-DNA binding)	4959.XP_002770585.1	47DDD (6-O-methylguanine DNA methyltransferase, DNA binding domain)	L
B9J08_004602	2.01301	0.052445	0.279218	69.96	103.92	60.61	15.42	19.51	18.8	KND96033.2 (hypothetical protein QG37_07658 [[Candida] auris])	-	-	-	-	-	-	A0A0L0NPR2 (-)	GO:0008104(protein localization); GO:0051234(establishment of localization); GO:0015031(protein transport); GO:0045184(establishment of protein localization); GO:0070727(cellular macromolecule localization); GO:0008150(biological_process); GO:0033036(macromolecule localization); GO:0009987(cellular process); GO:0006810(transport); GO:0071705(nitrogen compound transport); GO:0051641(cellular local…	GO:0005794(Golgi apparatus); GO:0005886(plasma membrane); GO:0043229(intracellular organelle); GO:0043227(membrane-bounded organelle); GO:0043226(organelle); GO:0005737(cytoplasm); GO:0005622(intracellular anatomical structure); GO:0016021(membrane); GO:0012505(endomembrane system); GO:0071944(cell periphery); GO:0005575(cellular_component); GO:0016020(membrane); GO:0043231(intracellular membrane…	GO:1901584(tetrapeptide transmembrane transporter activity); GO:0005215(transporter activity); GO:0035673(oligopeptide transmembrane transporter activity); GO:0022857(transmembrane transporter activity); GO:0042887(amide transmembrane transporter activity); GO:0003674(molecular_function); GO:1904680(peptide transmembrane transporter activity)	5482.XP_002546105.1	47A4S (oligopeptide transporter)	T
B9J08_000761	2.00617	0.289337	0.669597	2347.16	0	1803.18	363.12	62.95	427.17	PIS58268.1 (hypothetical protein B9J08_000761 [[Candida] auris])	caur:QG37_01627 (K09659;dolichyl-phosphate mannosyltransferase polypeptide 3)	Metabolism	Glycan biosynthesis and metabolism	ko00510(N-Glycan biosynthesis)	-	-	A0A5C1DXE8 (Dolichol-phosphate mannosyltransferase subunit 3)	GO:0006807(nitrogen compound metabolic process); GO:1901576(organic substance biosynthetic process); GO:1901137(carbohydrate derivative biosynthetic process); GO:0044238(primary metabolic process); GO:1901566(organonitrogen compound biosynthetic process); GO:0043170(macromolecule metabolic process); GO:0009100(glycoprotein metabolic process); GO:0009059(macromolecule biosynthetic process); GO:004…	GO:0043229(intracellular organelle); GO:0005783(endoplasmic reticulum); GO:0043226(organelle); GO:0005737(cytoplasm); GO:0031090(organelle membrane); GO:0043227(membrane-bounded organelle); GO:0005622(intracellular anatomical structure); GO:0016021(membrane); GO:0005789(endoplasmic reticulum membrane); GO:0031984(organelle subcompartment); GO:0012505(endomembrane system); GO:0005575(cellular_comp…	-	4959.XP_457100.1	47DI9 (Dolichol-phosphate mannosyltransferase subunit 3 (DPM3))	S
B9J08_002460	2.00393	0.038466	0.232066	87.35	18.97	48.85	10.36	9.02	16.97	KND97680.2 (hypothetical protein QG37_06081 [[Candida] auris])	clu:CLUG_00439 (K12780;meiotic recombination protein REC8, fungi type)	Cellular Processes	Cell growth and death	ko04113(Meiosis - yeast)	Protein families: genetic information processing	ko03036(Chromosome and associated proteins)	A0A0L0NVE3 (Rad21_Rec8_N domain-containing protein)	GO:0022402(cell cycle process); GO:0007049(cell cycle); GO:0071840(cellular component organization or biogenesis); GO:0006996(organelle organization); GO:0051276(chromosome organization); GO:0009987(cellular process); GO:0007062(sister chromatid cohesion); GO:0008150(biological_process); GO:0016043(cellular component organization)	GO:0043231(intracellular membrane-bounded organelle); GO:0008278(cohesin complex); GO:0043229(intracellular organelle); GO:0043227(membrane-bounded organelle); GO:0043226(organelle); GO:0005622(intracellular anatomical structure); GO:0005694(chromosome); GO:0005634(nucleus); GO:0005575(cellular_component); GO:0043228(non-membrane-bounded organelle); GO:0043232(intracellular non-membrane-bounded o…	-	4959.XP_002770272.1	47DHK (N terminus of Rad21 / Rec8 like protein)	D
B9J08_002242	2.00183	0.327601	0.705849	28.36	25.27	26.95	0	6.07	12.43	PIS54468.1 (hypothetical protein B9J08_002242 [[Candida] auris])	caur:QG37_04618 (K16261;yeast amino acid transporter)	-	-	-	Protein families: signaling and cellular processes	ko02000(Transporters)	A0A2H0ZV56 (AA_permease domain-containing protein)	GO:0055085(transmembrane transport); GO:0051179(localization); GO:0009987(cellular process); GO:0006810(transport); GO:0008150(biological_process); GO:0051234(establishment of localization)	GO:0110165(cellular anatomical entity); GO:0016021(membrane); GO:0005575(cellular_component)	-	4920.XP_004194259.1	47BXG (Dicarboxylic amino acid permease)	E
B9J08_000009	1.99753	0.0676231	0.320967	63.82	59.21	24.32	19.8	13.03	1.14	KND97332.2 (hypothetical protein QG37_05706 [[Candida] auris])	caur:QG37_05706 (K00720;ceramide glucosyltransferase [EC:2.4.1.80])	Metabolism	Lipid metabolism	ko00600(Sphingolipid metabolism)	Protein families: metabolism	ko01003(Glycosyltransferases)	A0A0L0NT34 (Ceramide glucosyltransferase)	GO:0006665(sphingolipid metabolic process); GO:1901564(organonitrogen compound metabolic process); GO:0071704(organic substance metabolic process); GO:0044237(cellular metabolic process); GO:0006807(nitrogen compound metabolic process); GO:0008152(metabolic process); GO:0006643(membrane lipid metabolic process); GO:0009987(cellular process); GO:0006629(lipid metabolic process); GO:0044255(cellula…	GO:0110165(cellular anatomical entity); GO:0016021(membrane); GO:0005575(cellular_component)	GO:0102769(dihydroceramide glucosyltransferase activity); GO:0008120(ceramide glucosyltransferase activity); GO:0046527(glucosyltransferase activity); GO:0003674(molecular_function); GO:0016740(transferase activity); GO:0016757(glycosyltransferase activity); GO:0008194(UDP-glycosyltransferase activity); GO:0016758(hexosyltransferase activity); GO:0035251(UDP-glucosyltransferase activity); GO:0003…	4959.XP_459270.2	47A90 (Ceramide glucosyltransferase)	IM
B9J08_003535	1.99634	0.0164856	0.136444	44.98	129.55	58.12	13.5	14.8	25.24	PSK78402.1 (hypothetical protein CJJ07_001671 [[Candida] auris])	yli:YALI0F30261g (K15710;E3 ubiquitin-protein ligase SHPRH [EC:3.6.4.- 2.3.2.27])	-	-	-	Protein families: genetic information processing	ko04121(Ubiquitin system)	A0A0L0NPY6 (-)	-	GO:0043229(intracellular organelle); GO:0043227(membrane-bounded organelle); GO:0043226(organelle); GO:0005622(intracellular anatomical structure); GO:0005634(nucleus); GO:0005575(cellular_component); GO:0043231(intracellular membrane-bounded organelle); GO:0110165(cellular anatomical entity)	GO:0000166(nucleotide binding); GO:0097367(carbohydrate derivative binding); GO:0003674(molecular_function); GO:0032553(ribonucleotide binding); GO:0005488(binding); GO:0030554(adenyl nucleotide binding); GO:0035639(purine ribonucleoside triphosphate binding); GO:0140657(ATP-dependent activity); GO:0036094(small molecule binding); GO:0017076(purine nucleotide binding); GO:0032555(purine ribonucle…	4959.XP_460608.2	47C37 (SNF2 family N-terminal domain)	A
B9J08_003761	1.99554	0.326093	0.705371	30.02	0	16.36	2.78	5.66	2.46	A0A0L0P6P7.1 (RecName: Full=DNA topoisomerase 3; AltName: Full=DNA topoisomerase III [[Candida] auris])	caur:QG37_00967 (K03165;DNA topoisomerase III [EC:5.99.1.2])	Genetic Information Processing	Replication and repair	ko03440(Homologous recombination); ko03460(Fanconi anemia pathway)	Protein families: genetic information processing	ko03032(DNA replication proteins); ko03400(DNA repair and recombination proteins)	A0A0L0P6P7 (DNA topoisomerase 3)	GO:0006807(nitrogen compound metabolic process); GO:0006996(organelle organization); GO:1901576(organic substance biosynthetic process); GO:0043570(maintenance of DNA repeat elements); GO:0043170(macromolecule metabolic process); GO:0006261(DNA-templated DNA replication); GO:0006725(cellular aromatic compound metabolic process); GO:0032200(telomere organization); GO:0071103(DNA conformation chang…	GO:0043231(intracellular membrane-bounded organelle); GO:0035861(site of double-strand break); GO:0043229(intracellular organelle); GO:1902494(catalytic complex); GO:0043226(organelle); GO:0043227(membrane-bounded organelle); GO:0005622(intracellular anatomical structure); GO:0005694(chromosome); GO:0005634(nucleus); GO:0005575(cellular_component); GO:0031422(RecQ family helicase-topoisomerase II…	GO:0003677(DNA binding); GO:0097159(organic cyclic compound binding); GO:0003916(DNA topoisomerase activity); GO:0003917(DNA topoisomerase type I (single strand cut, ATP-independent) activity); GO:0043167(ion binding); GO:0003674(molecular_function); GO:0016853(isomerase activity); GO:0140640(catalytic activity, acting on a nucleic acid); GO:0043169(cation binding); GO:0140097(catalytic activity,…	4929.XP_001483632.1	47C7Z (Introduces a single-strand break via transesterification at a target site in duplex DNA. Releases the supercoiling and torsional tension of DNA introduced during the DNA replication and transcription by transiently cleaving and rejoining one strand of the DNA duplex. The scissile phosphodiester is attacked by the catalytic tyrosine of the enzyme, resulting in the formation of a DNA-(5'-pho…	L
B9J08_003832	1.99399	2.96295e-06	0.000186842	223.29	217.72	252.91	59.89	36.8	66.57	XP_028891120.1 (uncharacterized protein CJI97_003905 [[Candida] auris])	pgr:PGTG_14463 (K05665;ATP-binding cassette, subfamily C (CFTR/MRP), member 1 [EC:7.6.2.3])	Environmental Information Processing; Organismal Systems; Human Diseases	Membrane transport; Drug resistance: antineoplastic; Digestive system; Cancer: overview; Signal transduction	ko05206(MicroRNAs in cancer); ko02010(ABC transporters); ko01523(Antifolate resistance); ko04071(Sphingolipid signaling pathway); ko04977(Vitamin digestion and absorption)	Protein families: signaling and cellular processes	ko02000(Transporters)	A0A0L0P6V1 (-)	-	GO:0110165(cellular anatomical entity); GO:0016021(membrane); GO:0005575(cellular_component)	GO:0000166(nucleotide binding); GO:0097367(carbohydrate derivative binding); GO:0003674(molecular_function); GO:0008559(ABC-type xenobiotic transporter activity); GO:0032553(ribonucleotide binding); GO:0005488(binding); GO:0030554(adenyl nucleotide binding); GO:0140359(ABC-type transporter activity); GO:0035639(purine ribonucleoside triphosphate binding); GO:0140657(ATP-dependent activity); GO:00…	4959.XP_457028.2	47B5S (ABC transporter transmembrane region)	Q
B9J08_001371	1.99346	0.166479	0.516904	62.54	76.96	12.66	17.67	4.22	12.96	PSK78387.1 (hypothetical protein CJJ07_001803 [[Candida] auris])	-	-	-	-	-	-	A0A0L0NTI1 (Zn(2)-C6 fungal-type domain-containing protein)	-	GO:0110165(cellular anatomical entity); GO:0016021(membrane); GO:0005575(cellular_component)	GO:0046914(transition metal ion binding); GO:0008270(zinc ion binding); GO:0043167(ion binding); GO:0003674(molecular_function); GO:0003700(DNA-binding transcription factor activity); GO:0043169(cation binding); GO:0000981(DNA-binding transcription factor activity, RNA polymerase II-specific); GO:0046872(metal ion binding); GO:0005488(binding); GO:0140110(transcription regulator activity)	340170.XP_007375658.1	47BMD (Transcription factor)	S
B9J08_000374	1.9916	0.0222567	0.16794	52.39	100.42	235.16	39.16	6.57	46.39	XP_028892767.1 (uncharacterized protein CJI97_000374 [[Candida] auris])	pic:PICST_43247 (K00706;1,3-beta-glucan synthase [EC:2.4.1.34])	Metabolism; Environmental Information Processing	Carbohydrate metabolism; Signal transduction	ko00500(Starch and sucrose metabolism); ko04011(MAPK signaling pathway - yeast)	Protein families: metabolism	ko01003(Glycosyltransferases)	A0A0L0P1S5 (SMI1_KNR4 domain-containing protein)	GO:0071840(cellular component organization or biogenesis); GO:0042546(cell wall biogenesis); GO:0008150(biological_process); GO:0009987(cellular process); GO:0044085(cellular component biogenesis); GO:0071554(cell wall organization or biogenesis)	-	-	4959.XP_457578.2	47CK2 (SMI1 / KNR4 family)	G
B9J08_000235	1.98118	0.358634	0.732621	0	127.82	48.25	24.28	1.76	14.26	XP_024714858.1 (hypothetical protein C7M61_001573 [[Candida] pseudohaemulonii])	clus:A9F13_14g01188 (K08266;target of rapamycin complex subunit LST8)	Cellular Processes; Environmental Information Processing; Organismal Systems	Transport and catabolism; Environmental adaptation; Signal transduction	ko04136(Autophagy - other); ko04150(mTOR signaling pathway); ko04138(Autophagy - yeast); ko04140(Autophagy - animal); ko04714(Thermogenesis); ko04151(PI3K-Akt signaling pathway)	Protein families: genetic information processing	ko04131(Membrane trafficking)	A0A2P7YUX8 (-)	GO:0007154(cell communication); GO:0035556(intracellular signal transduction); GO:0050789(regulation of biological process); GO:0050794(regulation of cellular process); GO:0051716(cellular response to stimulus); GO:0023052(signaling); GO:0009987(cellular process); GO:0050896(response to stimulus); GO:0007165(signal transduction); GO:0008150(biological_process); GO:0065007(biological regulation); …	GO:0140535(intracellular protein-containing complex); GO:0038201(TOR complex); GO:0031931(TORC1 complex); GO:0005575(cellular_component); GO:0032991(protein-containing complex); GO:0031932(TORC2 complex)	-	4929.XP_001482835.1	47BKR (Protein required for amino acid permease transport from the Golgi to the cell surface)	S
B9J08_004527	1.97898	0.0715143	0.33084	119.89	97.14	49.98	8.73	36.82	16.82	KND99283.2 (hypothetical protein QG37_03826 [[Candida] auris])	-	-	-	-	-	-	A0A0L0NZ28 (Usp domain-containing protein)	-	-	-	4924.XP_001385331.1	47AE4 (Universal stress protein family)	T
B9J08_000336	1.97652	3.48428e-05	0.00141971	279.4	149.75	220.74	63.32	26.41	62.38	QWW23181.1 (hypothetical protein CA7LBN_001982 [[Candida] auris])	-	-	-	-	-	-	A0A2H1A7M8 (-)	-	-	-	36914.XP_001528273.1	47D5E (-)	S
B9J08_002583	1.9762	0.0494121	0.268999	77.18	36.16	36.12	8.8	3.34	22.99	PIS54803.1 (hypothetical protein B9J08_002583 [[Candida] auris])	aalt:CC77DRAFT_1028162 (K01939;adenylosuccinate synthase [EC:6.3.4.4])	Metabolism	Amino acid metabolism; Nucleotide metabolism	ko00230(Purine metabolism); ko00250(Alanine, aspartate and glutamate metabolism)	-	-	A0A2H0ZWZ3 (-)	-	GO:0110165(cellular anatomical entity); GO:0016021(membrane); GO:0005575(cellular_component)	GO:0022857(transmembrane transporter activity); GO:0005215(transporter activity); GO:0003674(molecular_function)	4920.XP_004196652.1	4799X (Allantoate permease)	G
B9J08_002413	1.97299	0.461733	0.80036	50.25	2.48	10.05	0	0	15.19	KND97613.2 (hypothetical protein QG37_06009 [[Candida] auris])	caur:QG37_06009 (K00354;NADPH2 dehydrogenase [EC:1.6.99.1])	-	-	-	-	-	A0A0L0NUB2 (Oxidored_FMN domain-containing protein)	-	-	GO:0097159(organic cyclic compound binding); GO:0000166(nucleotide binding); GO:1901265(nucleoside phosphate binding); GO:0043167(ion binding); GO:0003674(molecular_function); GO:0097367(carbohydrate derivative binding); GO:0016491(oxidoreductase activity); GO:0010181(FMN binding); GO:0043168(anion binding); GO:0032553(ribonucleotide binding); GO:0036094(small molecule binding); GO:0005488(bindin…	4959.XP_457882.1	479XT (to uniprot Q03558 Saccharomyces cerevisiae YHR179w OYE2 NADPH dehydrogenase or uniprot P41816 Saccharomyces cerevisiae YPL171c OYE3)	C
B9J08_004756	1.97293	0.0725054	0.332808	12.52	143.13	54.15	6.66	22.16	20.21	XP_028888747.1 (uncharacterized protein CJI97_004696 [[Candida] auris])	cot:CORT_0C02040 (K13201;nucleolysin TIA-1/TIAR)	-	-	-	Protein families: genetic information processing	ko03019(Messenger RNA biogenesis); ko03041(Spliceosome)	A0A0L0NRJ6 (-)	-	-	GO:0097159(organic cyclic compound binding); GO:0003674(molecular_function); GO:0003723(RNA binding); GO:0005488(binding); GO:1901363(heterocyclic compound binding); GO:0003676(nucleic acid binding)	4959.XP_002770728.1	47CJ2 (RNA recognition motif. (a.k.a. RRM, RBD, or RNP domain))	A
B9J08_005372	1.96274	0.320176	0.699782	65.11	277.75	91.93	34.23	33.6	30.61	KND99402.2 (hypothetical protein QG37_03536 [[Candida] auris])	ela:UCREL1_4653 (K13348;protein Mpv17)	Cellular Processes	Transport and catabolism	ko04146(Peroxisome)	-	-	A0A0L0NZ15 (-)	-	GO:0110165(cellular anatomical entity); GO:0016021(membrane); GO:0005575(cellular_component)	-	4924.XP_001385090.1	47CRG (Belongs to the peroxisomal membrane protein PXMP2 4 family)	S
B9J08_002703	1.96244	8.08783e-07	6.03398e-05	2172.34	2618.54	2623.19	582.12	499.91	650.32	XP_028890012.1 (uncharacterized protein CJI97_002756 [[Candida] auris])	caur:QG37_03958 (K00545;catechol O-methyltransferase [EC:2.1.1.6])	Metabolism; Organismal Systems	Nervous system; Amino acid metabolism; Lipid metabolism; Biosynthesis of other secondary metabolites	ko00350(Tyrosine metabolism); ko04728(Dopaminergic synapse); ko00965(Betalain biosynthesis); ko00140(Steroid hormone biosynthesis)	Protein families: signaling and cellular processes	ko03037(Cilium and associated proteins); ko04147(Exosome)	A0A0L0NY97 (-)	GO:0008152(metabolic process); GO:0008150(biological_process); GO:0032259(methylation)	-	GO:0016741(transferase activity, transferring one-carbon groups); GO:0003674(molecular_function); GO:0008168(methyltransferase activity); GO:0016740(transferase activity); GO:0008171(O-methyltransferase activity); GO:0003824(catalytic activity)	5482.XP_002550677.1	47A8I (Methyltransferase domain)	Q
B9J08_005503	1.95648	0.0247998	0.178901	153.26	87.07	109.84	22.96	34.27	26.24	KND95454.2 (hypothetical protein QG37_08310 [[Candida] auris])	-	-	-	-	-	-	A0A0L0NN34 (-)	-	-	-	4959.XP_460877.1	47DT5 (-)	S
B9J08_000438	1.95595	0.241617	0.61583	16.84	143.99	75.72	0.48	45.16	10.04	KND95698.2 (hypothetical protein QG37_08023 [[Candida] auris])	-	-	-	-	-	-	A0A0L0NNS8 (-)	-	-	-	4929.XP_001486271.1	47E00 (pathogenesis)	S
B9J08_003332	1.9507	0.546706	0.842986	13.59	0	253.19	0	62.45	0	XP_028890639.1 (uncharacterized protein CJI97_003407 [[Candida] auris])	caur:QG37_01908 (K16750;biogenesis of lysosome-related organelles complex 1 subunit 2)	-	-	-	Protein families: genetic information processing	ko03036(Chromosome and associated proteins); ko04131(Membrane trafficking)	A0A0L0P497 (-)	-	-	-	4924.XP_001382239.2	47DV5 (Biogenesis of lysosome-related organelles complex-1 subunit 2)	S
B9J08_005310	1.94804	1.73076e-06	0.000117536	283.4	233.94	165.5	57.1	51.43	56.29	KND99494.2 (hypothetical protein QG37_03635 [[Candida] auris])	caur:QG37_03635 (K08735;DNA mismatch repair protein MSH2)	Genetic Information Processing; Human Diseases	Cancer: specific types; Replication and repair; Drug resistance: antineoplastic; Cancer: overview	ko01524(Platinum drug resistance); ko05200(Pathways in cancer); ko05210(Colorectal cancer); ko03430(Mismatch repair)	Protein families: genetic information processing	ko03400(DNA repair and recombination proteins)	A0A0L0NZS2 (DNA_MISMATCH_REPAIR_2 domain-containing protein)	GO:0030466(silent mating-type cassette heterochromatin formation); GO:0006311(meiotic gene conversion); GO:0006807(nitrogen compound metabolic process); GO:0006996(organelle organization); GO:0043570(maintenance of DNA repeat elements); GO:0071824(protein-DNA complex organization); GO:0006338(chromatin remodeling); GO:0043170(macromolecule metabolic process); GO:0006261(DNA-templated DNA replicat…	GO:0043227(membrane-bounded organelle); GO:0043226(organelle); GO:0005622(intracellular anatomical structure); GO:0005694(chromosome); GO:0032300(mismatch repair complex); GO:0032302(MutSbeta complex); GO:0070013(intracellular organelle lumen); GO:0140513(nuclear protein-containing complex); GO:0005634(nucleus); GO:0043228(non-membrane-bounded organelle); GO:0043232(intracellular non-membrane-bou…	GO:0000166(nucleotide binding); GO:0097367(carbohydrate derivative binding); GO:0003674(molecular_function); GO:0032553(ribonucleotide binding); GO:0000406(double-strand/single-strand DNA junction binding); GO:0005488(binding); GO:0030554(adenyl nucleotide binding); GO:0032138(single base insertion or deletion binding); GO:0035639(purine ribonucleoside triphosphate binding); GO:0032137(guanine/th…	4959.XP_002770136.1	47BUZ (Component of the post-replicative DNA mismatch repair system (MMR))	L
B9J08_002737	1.94042	0.0567258	0.289837	9.92	215.2	76.4	13.63	7.03	52.02	PIS51163.1 (hypothetical protein B9J08_002737 [[Candida] auris])	caur:QG37_03911 (K00135;succinate-semialdehyde dehydrogenase / glutarate-semialdehyde dehydrogenase [EC:1.2.1.16 1.2.1.79 1.2.1.20])	Metabolism	Amino acid metabolism; Carbohydrate metabolism; Metabolism of cofactors and vitamins	ko00650(Butanoate metabolism); ko00350(Tyrosine metabolism); ko00250(Alanine, aspartate and glutamate metabolism); ko00310(Lysine degradation); ko00760(Nicotinate and nicotinamide metabolism)	-	-	A0A0L0NY50 (Succinate-semialdehyde dehydrogenase)	GO:0016054(organic acid catabolic process); GO:0006807(nitrogen compound metabolic process); GO:1901575(organic substance catabolic process); GO:0046395(carboxylic acid catabolic process); GO:0044238(primary metabolic process); GO:1901565(organonitrogen compound catabolic process); GO:0044281(small molecule metabolic process); GO:0019752(carboxylic acid metabolic process); GO:0043436(oxoacid meta…	-	GO:0016620(oxidoreductase activity, acting on the aldehyde or oxo group of donors, NAD or NADP as acceptor); GO:0004777(succinate-semialdehyde dehydrogenase (NAD+) activity); GO:0009013(succinate-semialdehyde dehydrogenase [NAD(P)+] activity); GO:0016491(oxidoreductase activity); GO:0003674(molecular_function); GO:0016903(oxidoreductase activity, acting on the aldehyde or oxo group of donors); GO…	5482.XP_002548035.1	479U1 (Belongs to the aldehyde dehydrogenase family)	E
B9J08_004606	1.93995	0.168779	0.520561	121.59	2.85	55.27	5.35	16.29	22.25	PIS49582.1 (hypothetical protein B9J08_004606 [[Candida] auris])	aje:HCAG_07645 (K13024;inositol-hexakisphosphate/diphosphoinositol-pentakisphosphate 1-kinase [EC:2.7.4.24])	Environmental Information Processing	Signal transduction	ko04070(Phosphatidylinositol signaling system)	-	-	A0A2H0ZGV5 (DUF676 domain-containing protein)	GO:0071704(organic substance metabolic process); GO:0009056(catabolic process); GO:0016042(lipid catabolic process); GO:0008152(metabolic process); GO:0008150(biological_process); GO:0006629(lipid metabolic process); GO:1901575(organic substance catabolic process); GO:0044238(primary metabolic process)	GO:0110165(cellular anatomical entity); GO:0016021(membrane); GO:0005575(cellular_component)	-	4959.XP_002770219.1	47ATQ (Putative serine esterase (DUF676))	S
B9J08_000066	1.93527	0.00356444	0.0502149	139.31	133.87	129	30.21	43.3	24.11	XP_028892476.1 (uncharacterized protein CJI97_000072 [[Candida] auris])	dsq:DICSQDRAFT_76588 (K11982;E3 ubiquitin-protein ligase RNF115/126 [EC:2.3.2.27])	-	-	-	Protein families: genetic information processing	ko04121(Ubiquitin system); ko04131(Membrane trafficking)	A0A510P0S4 (-)	-	-	GO:0043167(ion binding); GO:0003674(molecular_function); GO:0043169(cation binding); GO:0046872(metal ion binding); GO:0005488(binding)	4924.XP_001384897.2	47A8F (Ring finger domain)	O
B9J08_002061	1.93126	0.244537	0.617699	0	295.08	2.55	19.93	38.1	9.28	XP_028889518.1 (uncharacterized protein CJI97_002252 [[Candida] auris])	caur:QG37_00289 (K13171;serine/arginine repetitive matrix protein 1)	Genetic Information Processing	Translation	ko03013(Nucleocytoplasmic transport); ko03015(mRNA surveillance pathway)	Protein families: genetic information processing	ko03019(Messenger RNA biogenesis); ko03041(Spliceosome)	A0A0L0P819 (U1 small nuclear ribonucleoprotein component SNU71)	GO:0006807(nitrogen compound metabolic process); GO:0016071(mRNA metabolic process); GO:0006396(RNA processing); GO:0046483(heterocycle metabolic process); GO:0044238(primary metabolic process); GO:0043170(macromolecule metabolic process); GO:0008380(RNA splicing); GO:0006397(mRNA processing); GO:0016070(RNA metabolic process); GO:0006725(cellular aromatic compound metabolic process); GO:0010467(…	GO:0043231(intracellular membrane-bounded organelle); GO:1990904(ribonucleoprotein complex); GO:0043229(intracellular organelle); GO:0043227(membrane-bounded organelle); GO:0043226(organelle); GO:0005622(intracellular anatomical structure); GO:0140513(nuclear protein-containing complex); GO:0005634(nucleus); GO:0005575(cellular_component); GO:0005681(spliceosomal complex); GO:0032991(protein-cont…	GO:0097159(organic cyclic compound binding); GO:0003674(molecular_function); GO:0003723(RNA binding); GO:0005488(binding); GO:1901363(heterocyclic compound binding); GO:0003676(nucleic acid binding)	4924.XP_001386132.2	47DGE (PWI domain)	A
B9J08_002269	1.92287	0.29833	0.675612	674.91	0	505.88	118.6	82.92	61.05	XP_028891411.1 (uncharacterized protein CJI97_001812 [[Candida] auris])	cthr:CTHT_0069440 (K00587;protein-S-isoprenylcysteine O-methyltransferase [EC:2.1.1.100])	Metabolism	Metabolism of terpenoids and polyketides	ko00900(Terpenoid backbone biosynthesis)	-	-	A0A0L0NUS1 (-)	-	GO:0110165(cellular anatomical entity); GO:0016021(membrane); GO:0005575(cellular_component)	-	4959.XP_457548.2	47DBP (Putative transmembrane protein 170)	S
B9J08_000881	1.92248	0.00203126	0.0338833	117.09	496.04	148.38	61.48	67.62	52.32	PIS58384.1 (hypothetical protein B9J08_000881 [[Candida] auris])	caur:QG37_02826 (K08294;mitogen-activated protein kinase kinase [EC:2.7.12.2])	Cellular Processes; Environmental Information Processing	Transport and catabolism; Signal transduction	ko04139(Mitophagy - yeast); ko04011(MAPK signaling pathway - yeast)	Protein families: metabolism	ko01001(Protein kinases)	A0A0L0P1X8 (Protein kinase domain-containing protein)	GO:0048522(positive regulation of cellular process); GO:0000196(cell wall integrity MAPK cascade); GO:0050850(positive regulation of calcium-mediated signaling); GO:0051716(cellular response to stimulus); GO:0019932(second-messenger-mediated signaling); GO:0065007(biological regulation); GO:0031098(stress-activated protein kinase signaling cascade); GO:0023051(regulation of signaling); GO:0010647…	GO:0032153(cell division site); GO:0005737(cytoplasm); GO:0005622(intracellular anatomical structure); GO:0000935(division septum); GO:0030428(cell septum); GO:0005575(cellular_component); GO:0110165(cellular anatomical entity)	GO:0140096(catalytic activity, acting on a protein); GO:0000166(nucleotide binding); GO:0097367(carbohydrate derivative binding); GO:0003674(molecular_function); GO:0004708(MAP kinase kinase activity); GO:0032553(ribonucleotide binding); GO:0005488(binding); GO:0016301(kinase activity); GO:0030554(adenyl nucleotide binding); GO:0004672(protein kinase activity); GO:0035639(purine ribonucleoside tr…	4959.XP_458381.2	47BJ9 (Belongs to the protein kinase superfamily)	T
B9J08_001405	1.92	0.102567	0.40575	115.34	14.51	66.83	18	4.46	27.05	XP_028891843.1 (uncharacterized protein CJI97_001199 [[Candida] auris])	-	-	-	-	-	-	A0A0L0NT13 (DUF676 domain-containing protein)	GO:0071704(organic substance metabolic process); GO:0009056(catabolic process); GO:0016042(lipid catabolic process); GO:0008152(metabolic process); GO:0008150(biological_process); GO:0006629(lipid metabolic process); GO:1901575(organic substance catabolic process); GO:0044238(primary metabolic process)	GO:0110165(cellular anatomical entity); GO:0016021(membrane); GO:0005575(cellular_component)	-	4929.XP_001483864.1	47B90 (Putative serine esterase (DUF676))	S
B9J08_003220	1.91531	0.0250551	0.17959	139.18	37.08	80.62	30.41	10.75	22.22	PIS51625.1 (hypothetical protein B9J08_003220 [[Candida] auris])	caur:QG37_02081 (K10389;tubulin gamma)	Human Diseases	Infectious disease: viral	ko05165(Human papillomavirus infection)	Protein families: signaling and cellular processes; Protein families: genetic information processing	ko03036(Chromosome and associated proteins); ko04812(Cytoskeleton proteins)	A0A2H0ZLV6 (Tubulin gamma chain)	GO:0097435(supramolecular fiber organization); GO:0043933(protein-containing complex organization); GO:0051258(protein polymerization); GO:0007017(microtubule-based process); GO:0065003(protein-containing complex assembly); GO:0071840(cellular component organization or biogenesis); GO:0031122(cytoplasmic microtubule organization); GO:0022607(cellular component assembly); GO:0006996(organelle orga…	GO:0015630(microtubule cytoskeleton); GO:0099080(supramolecular complex); GO:0000930(gamma-tubulin complex); GO:0005874(microtubule); GO:0043229(intracellular organelle); GO:0043226(organelle); GO:0005815(microtubule organizing center); GO:0099512(supramolecular fiber); GO:0005622(intracellular anatomical structure); GO:0099081(supramolecular polymer); GO:0005856(cytoskeleton); GO:0099513(polymer…	GO:0000166(nucleotide binding); GO:0097367(carbohydrate derivative binding); GO:0003674(molecular_function); GO:0032553(ribonucleotide binding); GO:0005488(binding); GO:0005525(GTP binding); GO:0016787(hydrolase activity); GO:0035639(purine ribonucleoside triphosphate binding); GO:0036094(small molecule binding); GO:0017076(purine nucleotide binding); GO:0032555(purine ribonucleotide binding); GO…	4959.XP_458001.2	47BT9 (Tubulin is the major constituent of microtubules. The gamma chain is found at microtubule organizing centers (MTOC) such as the spindle poles or the centrosome)	Z
B9J08_005553	1.91407	0.426702	0.778349	46.95	0	24.35	9.79	0	7.86	PIS48164.1 (hypothetical protein B9J08_005553 [[Candida] auris])	pdp:PDIP_32070 (K14715;solute carrier family 39 (zinc transporter), member 9)	Human Diseases	Neurodegenerative disease	ko05010(Alzheimer disease); ko05012(Parkinson disease)	Protein families: signaling and cellular processes	ko02000(Transporters)	A0A2H0ZBX6 (-)	-	GO:0110165(cellular anatomical entity); GO:0016021(membrane); GO:0005575(cellular_component)	-	4959.XP_461520.1	47DAV (to uniprot P40100 Saccharomyces cerevisiae YER185W)	S
B9J08_005017	1.91239	0.0156926	0.131733	544.86	593.57	841.62	47.82	253.9	181.27	PIS48327.1 (hypothetical protein B9J08_005017 [[Candida] auris])	-	-	-	-	-	-	A0A2H0ZCG4 (-)	-	-	-	-	-	-
B9J08_002597	1.90398	0.486164	0.817498	140.42	0	46.59	20.58	0	24.61	XP_028889910.1 (uncharacterized protein CJI97_002651 [[Candida] auris])	caur:QG37_07266 (K08496;golgi SNAP receptor complex member 2)	Genetic Information Processing	Folding, sorting and degradation	ko04130(SNARE interactions in vesicular transport)	Protein families: genetic information processing	ko04131(Membrane trafficking)	A0A0L0NRS1 (Protein transport protein BOS1)	GO:0016192(vesicle-mediated transport); GO:0008104(protein localization); GO:0046907(intracellular transport); GO:0015031(protein transport); GO:0006996(organelle organization); GO:0090174(organelle membrane fusion); GO:0048284(organelle fusion); GO:0045184(establishment of protein localization); GO:0070727(cellular macromolecule localization); GO:0007030(Golgi organization); GO:0010256(endomembr…	GO:0031982(vesicle); GO:0043227(membrane-bounded organelle); GO:0043226(organelle); GO:0030133(transport vesicle); GO:0005622(intracellular anatomical structure); GO:0012505(endomembrane system); GO:0031201(SNARE complex); GO:0098827(endoplasmic reticulum subcompartment); GO:0016020(membrane); GO:0012506(vesicle membrane); GO:0098588(bounding membrane of organelle); GO:0097708(intracellular vesic…	GO:0005484(SNAP receptor activity); GO:0003674(molecular_function); GO:0030674(protein-macromolecule adaptor activity); GO:0060090(molecular adaptor activity)	5482.XP_002550359.1	47ABJ (SNARE required for protein transport between the ER and the Golgi complex)	U
B9J08_002305	1.89543	0.000324301	0.00871991	63.74	67.77	64.4	13.37	21.94	13.53	KND97472.2 (hypothetical protein QG37_05858 [[Candida] auris])	-	-	-	-	-	-	A0A0L0NTH2 (-)	-	-	-	4924.XP_001383198.2	47CG0 (-)	S
B9J08_005437	1.89165	0.000664671	0.0149185	923.36	700.45	817.71	95.04	301.68	206.34	XP_028888507.1 (uncharacterized protein CJI97_005520 [[Candida] auris])	mrr:Moror_2105 (K13449;pathogenesis-related protein 1)	Environmental Information Processing; Organismal Systems	Environmental adaptation; Signal transduction	ko04075(Plant hormone signal transduction); ko04016(MAPK signaling pathway - plant); ko04626(Plant-pathogen interaction)	-	-	A0A0L0NT55 (SCP domain-containing protein)	-	-	-	4920.XP_004194532.1	47CXD (Belongs to the CRISP family)	S
B9J08_004514	1.8873	0.353488	0.727721	110.17	0	97.2	25.51	0	26.97	XP_028888985.1 (uncharacterized protein CJI97_004938 [[Candida] auris])	-	-	-	-	-	-	A0A0L0NZ69 (-)	-	-	-	45596.XP_006688886.1	479SC (Phytanoyl-CoA dioxygenase (PhyH))	I
B9J08_003904	1.88614	0.535337	0.840239	10.57	0	38.13	2.97	0	9.17	XP_028891330.1 (uncharacterized protein CJI97_004117 [[Candida] auris])	-	-	-	-	-	-	A0A0L0P8L0 (-)	-	-	-	4959.XP_458556.1	47DQ4 (-)	S
B9J08_005518	1.87503	0.0567417	0.289837	62.94	322.64	63.1	56.75	23.98	29.56	XP_028888583.1 (uncharacterized protein CJI97_005600 [[Candida] auris])	pic:PICST_59680 (K01739;cystathionine gamma-synthase [EC:2.5.1.48])	Metabolism	Energy metabolism; Metabolism of other amino acids; Amino acid metabolism	ko00450(Selenocompound metabolism); ko00920(Sulfur metabolism); ko00270(Cysteine and methionine metabolism)	-	-	A0A2H0ZGJ5 (-)	GO:0009069(serine family amino acid metabolic process); GO:0006807(nitrogen compound metabolic process); GO:0044238(primary metabolic process); GO:0044281(small molecule metabolic process); GO:0019752(carboxylic acid metabolic process); GO:0000096(sulfur amino acid metabolic process); GO:0043436(oxoacid metabolic process); GO:0006534(cysteine metabolic process); GO:1901605(alpha-amino acid metabo…	-	GO:0097159(organic cyclic compound binding); GO:0043167(ion binding); GO:0003674(molecular_function); GO:0019842(vitamin binding); GO:0043168(anion binding); GO:0070279(vitamin B6 binding); GO:0036094(small molecule binding); GO:0005488(binding); GO:1901363(heterocyclic compound binding); GO:0003824(catalytic activity); GO:0030170(pyridoxal phosphate binding)	4924.XP_001384131.1	47B6Q (Cys/Met metabolism PLP-dependent enzyme)	E
B9J08_001362	1.87383	0.18044	0.540827	14.68	110.68	22.02	0	14.77	21.91	KND97302.1 (hypothetical protein QG37_06290 [[Candida] auris])	caur:QG37_06290 (K16261;yeast amino acid transporter)	-	-	-	Protein families: signaling and cellular processes	ko02000(Transporters)	A0A0L0NT04 (AA_permease domain-containing protein)	-	GO:0110165(cellular anatomical entity); GO:0016021(membrane); GO:0005575(cellular_component)	GO:0015171(amino acid transmembrane transporter activity); GO:0005215(transporter activity); GO:0022857(transmembrane transporter activity); GO:0005342(organic acid transmembrane transporter activity); GO:0003674(molecular_function); GO:0008514(organic anion transmembrane transporter activity); GO:0046943(carboxylic acid transmembrane transporter activity)	340170.XP_007372689.1	47AJX (Amino acid permease)	E
B9J08_001847	1.86641	0.013452	0.119064	489.37	4308.08	1887.18	552.68	449.63	535.51	XP_028889772.1 (uncharacterized protein CJI97_002508 [[Candida] auris])	clus:A9F13_01g04433 (K17278;membrane-associated progesterone receptor component)	-	-	-	Protein families: signaling and cellular processes	ko04147(Exosome)	A0A2H0ZZQ6 (Cytochrome b5 heme-binding domain-containing protein)	-	-	-	4920.XP_004199818.1	47D22 (Belongs to the cytochrome b5 family)	S
B9J08_001491	1.86189	0.227086	0.595821	85.98	120.44	43.64	6.84	6.73	49.63	KND97265.2 (hypothetical protein QG37_06484 [[Candida] auris])	-	-	-	-	-	-	A0A0L0NUB3 (-)	-	GO:0110165(cellular anatomical entity); GO:0016021(membrane); GO:0005575(cellular_component)	-	1005962.W1Q9S4	3RWFX (-)	S
B9J08_004166	1.85184	0.206808	0.573014	4.66	31.46	4.78	6.36	3.22	0.75	KND99082.2 (hypothetical protein QG37_04145 [[Candida] auris])	caur:QG37_04145 (K10866;DNA repair protein RAD50 [EC:3.6.-.-])	Cellular Processes; Genetic Information Processing	Replication and repair; Cell growth and death	ko04218(Cellular senescence); ko03440(Homologous recombination); ko03450(Non-homologous end-joining)	Protein families: genetic information processing	ko03032(DNA replication proteins); ko03400(DNA repair and recombination proteins)	A0A0L0NY13 (AAA_15 domain-containing protein)	GO:0032071(regulation of endodeoxyribonuclease activity); GO:0006807(nitrogen compound metabolic process); GO:0006996(organelle organization); GO:0097552(mitochondrial double-strand break repair via homologous recombination); GO:0043570(maintenance of DNA repeat elements); GO:0043170(macromolecule metabolic process); GO:0006725(cellular aromatic compound metabolic process); GO:0032200(telomere or…	GO:0043231(intracellular membrane-bounded organelle); GO:0043229(intracellular organelle); GO:0043227(membrane-bounded organelle); GO:0043226(organelle); GO:0005622(intracellular anatomical structure); GO:0140513(nuclear protein-containing complex); GO:0030870(Mre11 complex); GO:0005575(cellular_component); GO:0005634(nucleus); GO:0032991(protein-containing complex); GO:0110165(cellular anatomica…	GO:0042162(telomeric DNA binding); GO:0016776(phosphotransferase activity, phosphate group as acceptor); GO:0003674(molecular_function); GO:0005488(binding); GO:0019205(nucleobase-containing compound kinase activity); GO:0016301(kinase activity); GO:0051880(G-quadruplex DNA binding); GO:0098847(sequence-specific single stranded DNA binding); GO:0043047(single-stranded telomeric DNA binding); GO:0…	4959.XP_002770330.1	47BNZ (AAA domain)	L
B9J08_001241	1.84861	0.0438759	0.250442	45.85	115.29	61.96	13.14	14.88	28.97	XP_028892003.1 (uncharacterized protein CJI97_001365 [[Candida] auris])	caur:QG37_04216 (K14209;solute carrier family 36 (proton-coupled amino acid transporter))	Cellular Processes; Organismal Systems	Digestive system; Transport and catabolism	ko04974(Protein digestion and absorption); ko04138(Autophagy - yeast)	Protein families: signaling and cellular processes; Protein families: genetic information processing	ko02000(Transporters); ko04131(Membrane trafficking)	A0A0L0NYV7 (Aa_trans domain-containing protein)	GO:0071702(organic substance transport); GO:0003333(amino acid transmembrane transport); GO:0051234(establishment of localization); GO:1905039(carboxylic acid transmembrane transport); GO:0015849(organic acid transport); GO:0032974(amino acid transmembrane export from vacuole); GO:0034486(vacuolar transmembrane transport); GO:0006865(amino acid transport); GO:0055085(transmembrane transport); GO:…	GO:0005774(vacuolar membrane); GO:0043227(membrane-bounded organelle); GO:0043226(organelle); GO:0005622(intracellular anatomical structure); GO:0000323(lytic vacuole); GO:0016020(membrane); GO:0044232(organelle membrane contact site); GO:0098588(bounding membrane of organelle); GO:0016021(membrane); GO:0000324(fungal-type vacuole); GO:0110165(cellular anatomical entity); GO:0043229(intracellular…	GO:0015171(amino acid transmembrane transporter activity); GO:0005215(transporter activity); GO:0015179(L-amino acid transmembrane transporter activity); GO:0022857(transmembrane transporter activity); GO:0005342(organic acid transmembrane transporter activity); GO:0015188(L-isoleucine transmembrane transporter activity); GO:1901702(salt transmembrane transporter activity); GO:0003674(molecular_f…	4924.XP_001387115.2	47AMZ (Transmembrane amino acid transporter protein)	E
B9J08_003686	1.84682	0.285613	0.665751	269.78	249.46	63.71	30.53	0	112.57	KND98161.2 (hypothetical protein QG37_04916 [[Candida] auris])	-	-	-	-	-	-	A0A0L0NVH2 (-)	GO:0070070(proton-transporting V-type ATPase complex assembly); GO:0043933(protein-containing complex organization); GO:0070072(vacuolar proton-transporting V-type ATPase complex assembly); GO:0065003(protein-containing complex assembly); GO:0071840(cellular component organization or biogenesis); GO:0022607(cellular component assembly); GO:0044085(cellular component biogenesis); GO:0070071(proton…	-	-	4959.XP_459661.1	47EN5 (-)	S
B9J08_005013	1.84648	0.00197901	0.0332367	78.72	126.79	198.04	49.33	26.82	28.21	PSK74805.1 (hypothetical protein CJJ07_005423 [[Candida] auris])	caur:QG37_01151 (K02214;cell division control protein 7 [EC:2.7.11.1])	Cellular Processes	Cell growth and death	ko04111(Cell cycle - yeast); ko04110(Cell cycle); ko04113(Meiosis - yeast)	Protein families: metabolism; Protein families: genetic information processing	ko03032(DNA replication proteins); ko01001(Protein kinases)	A0A0L0P680 (Protein kinase domain-containing protein)	GO:0051037(regulation of transcription involved in meiotic cell cycle); GO:0048522(positive regulation of cellular process); GO:0044770(cell cycle phase transition); GO:0010557(positive regulation of macromolecule biosynthetic process); GO:0051311(meiotic metaphase plate congression); GO:0006807(nitrogen compound metabolic process); GO:0006996(organelle organization); GO:0016310(phosphorylation);…	GO:0043227(membrane-bounded organelle); GO:0043226(organelle); GO:0005622(intracellular anatomical structure); GO:0061695(transferase complex, transferring phosphorus-containing groups); GO:0005694(chromosome); GO:0000775(chromosome, centromeric region); GO:0043231(intracellular membrane-bounded organelle); GO:1902494(catalytic complex); GO:0031431(Dbf4-dependent protein kinase complex); GO:00007…	GO:0140096(catalytic activity, acting on a protein); GO:0000166(nucleotide binding); GO:0097367(carbohydrate derivative binding); GO:0003674(molecular_function); GO:0032553(ribonucleotide binding); GO:0005488(binding); GO:0016301(kinase activity); GO:0030554(adenyl nucleotide binding); GO:0004672(protein kinase activity); GO:0035639(purine ribonucleoside triphosphate binding); GO:0036094(small mo…	4929.XP_001482291.1	47C4N (Protein tyrosine kinase)	T
B9J08_001463	1.84535	0.000476632	0.0115284	32.91	87.08	47.33	12.76	10.98	19.33	QEO20374.1 (hypothetical_protein [[Candida] auris])	caur:QG37_06439 (K10352;myosin heavy chain)	Cellular Processes; Organismal Systems; Human Diseases	Cell motility; Cellular community - eukaryotes; Circulatory system; Infectious disease: bacterial	ko04530(Tight junction); ko05130(Pathogenic Escherichia coli infection); ko04810(Regulation of actin cytoskeleton); ko04270(Vascular smooth muscle contraction)	Protein families: signaling and cellular processes	ko04812(Cytoskeleton proteins); ko04147(Exosome)	A0A0L0NT59 (-)	-	GO:0043229(intracellular organelle); GO:0016459(myosin complex); GO:0043226(organelle); GO:0005622(intracellular anatomical structure); GO:0015629(actin cytoskeleton); GO:0005856(cytoskeleton); GO:0005575(cellular_component); GO:0043228(non-membrane-bounded organelle); GO:0043232(intracellular non-membrane-bounded organelle); GO:0032991(protein-containing complex); GO:0110165(cellular anatomical …	GO:0000166(nucleotide binding); GO:0097367(carbohydrate derivative binding); GO:0003674(molecular_function); GO:0032553(ribonucleotide binding); GO:0005488(binding); GO:0030554(adenyl nucleotide binding); GO:0051015(actin filament binding); GO:0035639(purine ribonucleoside triphosphate binding); GO:0003779(actin binding); GO:0036094(small molecule binding); GO:0017076(purine nucleotide binding); …	4924.XP_001386323.2	47CDB (Belongs to the TRAFAC class myosin-kinesin ATPase superfamily. Myosin family)	Z
B9J08_003591	1.8443	0.527963	0.83656	0	31.91	4.66	5.63	0	3.56	PIS51980.1 (hypothetical protein B9J08_003591 [[Candida] auris])	-	-	-	-	-	-	A0A2H0ZMX1 (-)	-	-	-	-	-	-
B9J08_001267	1.8436	0.203457	0.569614	189.25	244.98	210.44	29.13	104.41	27.86	XP_028891977.1 (cardiolipin synthase [[Candida] auris])	caur:QG37_06948 (K08744;cardiolipin synthase (CMP-forming) [EC:2.7.8.41])	Metabolism	Lipid metabolism	ko00564(Glycerophospholipid metabolism)	-	-	A0A0L0NSK2 (-)	GO:0042592(homeostatic process); GO:0046907(intracellular transport); GO:0008104(protein localization); GO:0015031(protein transport); GO:0006996(organelle organization); GO:1901576(organic substance biosynthetic process); GO:0006629(lipid metabolic process); GO:0006605(protein targeting); GO:0000002(mitochondrial genome maintenance); GO:0055082(intracellular chemical homeostasis); GO:0044238(pri…	GO:0005739(mitochondrion); GO:0043229(intracellular organelle); GO:0043227(membrane-bounded organelle); GO:0043226(organelle); GO:0005737(cytoplasm); GO:0005622(intracellular anatomical structure); GO:0016021(membrane); GO:0005575(cellular_component); GO:0043231(intracellular membrane-bounded organelle); GO:0110165(cellular anatomical entity)	GO:0008808(cardiolipin synthase activity); GO:0016772(transferase activity, transferring phosphorus-containing groups); GO:0030572(phosphatidyltransferase activity); GO:0003674(molecular_function); GO:0008444(CDP-diacylglycerol-glycerol-3-phosphate 3-phosphatidyltransferase activity); GO:0017169(CDP-alcohol phosphatidyltransferase activity); GO:0016740(transferase activity); GO:0003824(catalytic …	4959.XP_456911.1	47CMD (Belongs to the CDP-alcohol phosphatidyltransferase class-I family)	I
B9J08_003613	1.84092	0.260425	0.637052	776.17	1102.69	96.41	176.06	109.71	176.88	XP_028890904.1 (uncharacterized protein CJI97_003686 [[Candida] auris])	clus:A9F13_20g01056 (K17918;sorting nexin-3/12)	Cellular Processes	Transport and catabolism	ko04144(Endocytosis)	Protein families: signaling and cellular processes	ko04990(Domain-containing proteins not elsewhere classified)	A0A5C1DNZ7 (-)	-	-	GO:0003674(molecular_function); GO:0005488(binding); GO:0008289(lipid binding); GO:0035091(phosphatidylinositol binding); GO:0005543(phospholipid binding)	4959.XP_002770734.1	47CPN (sorting nexin)	U
B9J08_004021	1.84068	0.549989	0.84321	0	0	14.7	3.99	0	0	KND95889.2 (hypothetical protein QG37_07845 [[Candida] auris])	caur:QG37_07845 (K21403;2-phosphoxylose phosphatase [EC:3.1.3.-])	-	-	-	-	-	A0A0L0NPC8 (-)	-	-	-	63405.XP_002845371.1	3FYHN (Histidine acid phosphatase)	S
B9J08_002016	1.84	0.539103	0.841786	0	662.89	0	121.62	5.3	0	XP_028889475.1 (uncharacterized protein CJI97_002207 [[Candida] auris])	clus:A9F13_12g01661 (K15140;mediator of RNA polymerase II transcription subunit 22, fungi type)	-	-	-	Protein families: genetic information processing	ko03021(Transcription machinery)	A0A5Q7YGU3 (-)	GO:0006807(nitrogen compound metabolic process); GO:0080090(regulation of primary metabolic process); GO:1901576(organic substance biosynthetic process); GO:0046483(heterocycle metabolic process); GO:0031326(regulation of cellular biosynthetic process); GO:0097659(nucleic acid-templated transcription); GO:0065007(biological regulation); GO:0044238(primary metabolic process); GO:0018130(heterocycl…	GO:0043231(intracellular membrane-bounded organelle); GO:0016592(mediator complex); GO:0043229(intracellular organelle); GO:0043227(membrane-bounded organelle); GO:0043226(organelle); GO:0005622(intracellular anatomical structure); GO:0140513(nuclear protein-containing complex); GO:0005634(nucleus); GO:0005575(cellular_component); GO:0032991(protein-containing complex); GO:0110165(cellular anatom…	GO:0140110(transcription regulator activity); GO:0003712(transcription coregulator activity); GO:0003674(molecular_function)	4959.XP_459127.2	47DPQ (Surfeit locus protein 5 subunit 22 of Mediator complex)	K
B9J08_002486	1.83787	0.0235729	0.173424	2294.91	1048.3	1237.03	360.95	370.28	345.29	KND97719.2 (hypothetical protein QG37_06128 [[Candida] auris])	-	-	-	-	-	-	A0A0L0NUP6 (-)	-	GO:0110165(cellular anatomical entity); GO:0016021(membrane); GO:0005575(cellular_component)	-	-	-	-
B9J08_001153	1.83751	0.000559599	0.0131261	8645.51	11119.5	12845.4	1864.9	4202.77	1568.05	XP_028892088.1 (uncharacterized protein CJI97_001453 [[Candida] auris])	scm:SCHCODRAFT_255144 (K18798;peroxisome-assembly ATPase [EC:3.6.4.7])	-	-	-	Protein families: genetic information processing	ko03029(Mitochondrial biogenesis)	A0A5C1DWT4 (-)	-	-	-	36914.XP_001525927.1	47DKY (Shwachman-Bodian-Diamond syndrome (SBDS) protein)	S
B9J08_002630	1.83407	0.010773	0.103191	82.54	240.35	121.4	38.04	29.68	48.1	XP_028889941.1 (uncharacterized protein CJI97_002683 [[Candida] auris])	caur:QG37_07208 (K03320;ammonium transporter, Amt family)	-	-	-	Protein families: signaling and cellular processes	ko02000(Transporters)	A0A5C1DTL5 (Ammonium transporter)	-	GO:0110165(cellular anatomical entity); GO:0016021(membrane); GO:0005575(cellular_component)	GO:0022890(inorganic cation transmembrane transporter activity); GO:0005215(transporter activity); GO:0022857(transmembrane transporter activity); GO:0003674(molecular_function); GO:0022803(passive transmembrane transporter activity); GO:0015267(channel activity); GO:0015318(inorganic molecular entity transmembrane transporter activity); GO:0008519(ammonium transmembrane transporter activity)	4929.XP_001487297.1	47C60 (Ammonium transporter)	P
B9J08_000859	1.83211	0.535695	0.840266	0	0	8.33	2.29	0	0	XP_028893251.1 (uncharacterized protein CJI97_000877 [[Candida] auris])	-	-	-	-	-	-	A0A2H1A6Z6 (-)	-	-	-	-	-	-
B9J08_003825	1.82436	0.109999	0.421877	144.31	91.01	115.2	45.87	15.62	28.89	XP_028891114.1 (thiosulfate sulfurtransferase [[Candida] auris])	caur:QG37_00779 (K01011;thiosulfate/3-mercaptopyruvate sulfurtransferase [EC:2.8.1.1 2.8.1.2])	Metabolism; Genetic Information Processing	Energy metabolism; Amino acid metabolism; Folding, sorting and degradation	ko04122(Sulfur relay system); ko00920(Sulfur metabolism); ko00270(Cysteine and methionine metabolism)	-	-	A0A0L0P6V9 (-)	-	-	-	4929.XP_001484196.1	47C99 (sulfurtransferase)	H
B9J08_004469	1.82183	0.300674	0.679176	416.96	15.34	55	54.94	25.48	39.33	PIS50641.1 (hypothetical protein B9J08_004469 [[Candida] auris])	caur:QG37_04386 (K22494;CFEM-containing surface protein)	-	-	-	Protein families: signaling and cellular processes	ko00537(Glycosylphosphatidylinositol (GPI)-anchored proteins)	A0A2H0ZJ31 (CFEM domain-containing protein)	-	GO:0110165(cellular anatomical entity); GO:0016021(membrane); GO:0005575(cellular_component)	-	45596.XP_006686003.1	47D9X (CFEM domain)	S
B9J08_003025	1.82159	0.328235	0.705849	18.98	129.88	9.96	11.46	3.83	25.17	PIS51444.1 (hypothetical protein B9J08_003025 [[Candida] auris])	-	-	-	-	-	-	A0A0L0NW74 (-)	-	-	-	4959.XP_457045.2	47D92 (-)	S
B9J08_005502	1.82098	0.275913	0.655282	18.32	257.48	17.79	21.89	16.28	36.81	PIS48796.1 (hypothetical protein B9J08_005502 [[Candida] auris])	-	-	-	-	-	-	A0A2H0ZDW9 (-)	-	-	-	4959.XP_460878.2	47EGK (Saccharomyces cerevisiae YNL193w)	S
B9J08_000313	1.82092	0.161011	0.507165	89.38	75.03	62.37	14.14	29.9	15.51	KNE00439.2 (hypothetical protein QG37_02470 [[Candida] auris])	ure:UREG_07209 (K03846;alpha-1,2-mannosyltransferase [EC:2.4.1.259 2.4.1.261])	Metabolism	Glycan biosynthesis and metabolism	ko00510(N-Glycan biosynthesis); ko00513(Various types of N-glycan biosynthesis)	Protein families: metabolism	ko01003(Glycosyltransferases)	A0A0L0P2C3 (-)	-	GO:0110165(cellular anatomical entity); GO:0016021(membrane); GO:0005575(cellular_component)	-	4929.XP_001483806.1	47BCY (Protein of unknown function (DUF3445))	S
B9J08_000005	1.82037	0.502908	0.829227	120.94	0	41.81	10.33	0	31.35	KND97327.1 (hypothetical protein QG37_05701 [[Candida] auris])	-	-	-	-	-	-	A0A0L0NT29 (-)	-	-	-	-	-	-
B9J08_000380	1.81873	0.195983	0.556635	7.94	9.93	18.65	3.51	5.68	0.52	KNE00342.2 (hypothetical protein QG37_02366 [[Candida] auris])	-	-	-	-	-	-	A0A0L0P1U2 (-)	-	-	-	4959.XP_002770000.1	47B4X (-)	S
B9J08_001210	1.81738	0.189258	0.552037	172.72	48.47	28.16	37.83	12.32	13.49	XP_028892032.1 (uncharacterized protein CJI97_001396 [[Candida] auris])	-	-	-	-	-	-	A0A0L0NZ06 (-)	-	GO:0110165(cellular anatomical entity); GO:0016021(membrane); GO:0005575(cellular_component)	-	273371.XP_003868379.1	47A38 (Repeated motif present between transmembrane helices in cystinosin, yeast ERS1p, mannose-P-dolichol utilization defect 1, and other hypothetical proteins.)	S
B9J08_002412	1.81593	0.014584	0.125205	68.73	175.74	69.15	33.19	38.66	8.96	KND97612.2 (hypothetical protein QG37_06008 [[Candida] auris])	caur:QG37_06008 (K09595;minor histocompatibility antigen H13 [EC:3.4.23.-])	-	-	-	Protein families: metabolism	ko01002(Peptidases and inhibitors)	A0A0L0NTV6 (-)	-	GO:0110165(cellular anatomical entity); GO:0016021(membrane); GO:0005575(cellular_component)	GO:0004190(aspartic-type endopeptidase activity); GO:0140096(catalytic activity, acting on a protein); GO:0008233(peptidase activity); GO:0070001(aspartic-type peptidase activity); GO:0003674(molecular_function); GO:0004175(endopeptidase activity); GO:0003824(catalytic activity); GO:0016787(hydrolase activity)	4929.XP_001484043.1	479KE (Presenilin, signal peptide peptidase, family)	S
B9J08_001109	1.80891	0.000209465	0.0061641	120.12	230.66	137.5	48.61	40.11	40.23	XP_028892132.1 (chromatin-binding protein CTF4 [[Candida] auris])	caur:QG37_00624 (K11274;chromosome transmission fidelity protein 4)	-	-	-	Protein families: genetic information processing	ko03036(Chromosome and associated proteins)	A0A0L0P8L2 (Mcl1_mid domain-containing protein)	-	GO:0043229(intracellular organelle); GO:0043227(membrane-bounded organelle); GO:0043226(organelle); GO:0005622(intracellular anatomical structure); GO:0005634(nucleus); GO:0005575(cellular_component); GO:0043231(intracellular membrane-bounded organelle); GO:0110165(cellular anatomical entity)	-	4959.XP_002770446.1	47BGG (DNA polymerase alpha binding protein)	S
B9J08_001487	1.80874	0.00894751	0.0910828	97.58	219.72	276.62	63.22	8.96	89.53	KND97259.2 (hypothetical protein QG37_06478 [[Candida] auris])	caur:QG37_06478 (K08197;MFS transporter, SIT family, siderophore-iron:H+ symporter)	-	-	-	Protein families: signaling and cellular processes	ko02000(Transporters)	A0A0L0NTC5 (-)	-	GO:0110165(cellular anatomical entity); GO:0016021(membrane); GO:0005575(cellular_component)	GO:0022857(transmembrane transporter activity); GO:0005215(transporter activity); GO:0003674(molecular_function)	4929.XP_001484560.1	479BS (Transporter, member of the ARN family of transporters that specifically recognize siderophore-iron chelates responsible for uptake of iron bound to)	U
B9J08_005436	1.80506	0.00461647	0.0590663	88.02	133.84	120.68	43.22	32.56	15.6	KND96854.2 (hypothetical protein QG37_06724 [[Candida] auris])	caur:QG37_06724 (K19783;DNA polymerase alpha-associated DNA helicase A [EC:3.6.4.12])	-	-	-	Protein families: genetic information processing	ko03032(DNA replication proteins)	A0A0L0NS51 (AAA domain-containing protein)	-	-	GO:0000166(nucleotide binding); GO:0097367(carbohydrate derivative binding); GO:0003674(molecular_function); GO:0032553(ribonucleotide binding); GO:0005488(binding); GO:0030554(adenyl nucleotide binding); GO:0035639(purine ribonucleoside triphosphate binding); GO:0140657(ATP-dependent activity); GO:0036094(small molecule binding); GO:0017076(purine nucleotide binding); GO:0032555(purine ribonucle…	4959.XP_461444.2	479JR (AAA domain)	L
B9J08_001968	1.8008	0.4008	0.762105	39.41	0	59.36	21.49	0	5.39	KND95607.2 (hypothetical protein QG37_08146 [[Candida] auris])	caur:QG37_08146 (K00129;aldehyde dehydrogenase (NAD(P)+) [EC:1.2.1.5])	Metabolism	Metabolism of other amino acids; Amino acid metabolism; Carbohydrate metabolism; Xenobiotics biodegradation and metabolism	ko00350(Tyrosine metabolism); ko00410(beta-Alanine metabolism); ko00982(Drug metabolism - cytochrome P450); ko00010(Glycolysis / Gluconeogenesis); ko00340(Histidine metabolism); ko00360(Phenylalanine metabolism); ko00980(Metabolism of xenobiotics by cytochrome P450)	-	-	A0A0L0NNA1 (Aldehyde dehydrogenase)	GO:0006081(cellular aldehyde metabolic process); GO:0071704(organic substance metabolic process); GO:0044237(cellular metabolic process); GO:0008152(metabolic process); GO:0009987(cellular process); GO:0008150(biological_process)	-	GO:0016620(oxidoreductase activity, acting on the aldehyde or oxo group of donors, NAD or NADP as acceptor); GO:0016491(oxidoreductase activity); GO:0003674(molecular_function); GO:0016903(oxidoreductase activity, acting on the aldehyde or oxo group of donors); GO:0003824(catalytic activity)	4929.XP_001486704.1	47BVX (Belongs to the aldehyde dehydrogenase family)	E
B9J08_004371	1.80048	0.211997	0.579491	562.72	162.67	81.51	46.59	22.63	140.01	KND98652.2 (hypothetical protein QG37_04553 [[Candida] auris])	caur:QG37_04553 (K12195;charged multivesicular body protein 6)	Cellular Processes; Genetic Information Processing	Cell growth and death; Information processing in viruses; Transport and catabolism	ko04217(Necroptosis); ko04144(Endocytosis); ko03250(Viral life cycle - HIV-1)	Protein families: signaling and cellular processes; Protein families: genetic information processing	ko04147(Exosome); ko04131(Membrane trafficking)	A0A0L0NWU2 (-)	GO:0046907(intracellular transport); GO:0051234(establishment of localization); GO:0007034(vacuolar transport); GO:0008150(biological_process); GO:0009987(cellular process); GO:0006810(transport); GO:0051649(establishment of localization in cell); GO:0051641(cellular localization); GO:0051179(localization)	-	-	45596.XP_006689292.1	47CRQ (Belongs to the SNF7 family)	U
B9J08_002556	1.80043	0.517088	0.833366	629.49	543.56	0	0	291.43	0	XP_028891694.1 (uncharacterized protein CJI97_002101 [[Candida] auris])	-	-	-	-	-	-	A0A0L0NUZ0 (-)	-	-	-	4959.XP_460980.2	47DJF (CHCH-CHCH-like Cx9C, IMS import disulfide relay-system,)	S
B9J08_004600	1.79843	0.0517299	0.277622	109.41	167.68	157.05	5.48	78.41	30.74	PIS49576.1 (hypothetical protein B9J08_004600 [[Candida] auris])	caur:QG37_07653 (K13953;alcohol dehydrogenase, propanol-preferring [EC:1.1.1.1])	Metabolism	Carbohydrate metabolism; Lipid metabolism; Amino acid metabolism; Xenobiotics biodegradation and metabolism; Metabolism of cofactors and vitamins	ko00350(Tyrosine metabolism); ko00626(Naphthalene degradation); ko00625(Chloroalkane and chloroalkene degradation); ko00982(Drug metabolism - cytochrome P450); ko00071(Fatty acid degradation); ko00010(Glycolysis / Gluconeogenesis); ko00830(Retinol metabolism); ko00620(Pyruvate metabolism); ko00980(Metabolism of xenobiotics by cytochrome P450)	-	-	A0A0L0NQU6 (PKS_ER domain-containing protein)	-	-	GO:0016491(oxidoreductase activity); GO:0003824(catalytic activity); GO:0003674(molecular_function)	45596.XP_006688956.1	47ABZ (alcohol dehydrogenase)	Q
B9J08_004903	1.7953	0.206122	0.571936	68.24	309.11	156.37	53.34	0	86.8	PIS48219.1 (hypothetical protein B9J08_004903 [[Candida] auris])	-	-	-	-	-	-	A0A2H0ZC36 (-)	-	-	-	4929.XP_001484189.1	47DFP (-)	S
B9J08_005391	1.79055	0.0012992	0.0244906	73.5	64.4	45.69	13	20.85	14.76	PIS48689.1 (hypothetical protein B9J08_005391 [[Candida] auris])	caur:QG37_03500 (K02332;DNA polymerase gamma 1 [EC:2.7.7.7])	Cellular Processes	Transport and catabolism	ko04139(Mitophagy - yeast)	Protein families: genetic information processing	ko03029(Mitochondrial biogenesis); ko03032(DNA replication proteins)	A0A0L0P063 (Mitochondrial DNA polymerase catalytic subunit)	GO:0006807(nitrogen compound metabolic process); GO:0006996(organelle organization); GO:0019439(aromatic compound catabolic process); GO:0046483(heterocycle metabolic process); GO:0032043(mitochondrial DNA catabolic process); GO:1901575(organic substance catabolic process); GO:0000002(mitochondrial genome maintenance); GO:0044238(primary metabolic process); GO:0043170(macromolecule metabolic proc…	GO:0043227(membrane-bounded organelle); GO:0043226(organelle); GO:0005622(intracellular anatomical structure); GO:0061695(transferase complex, transferring phosphorus-containing groups); GO:0070013(intracellular organelle lumen); GO:1902494(catalytic complex); GO:0110165(cellular anatomical entity); GO:0043229(intracellular organelle); GO:0005737(cytoplasm); GO:0098798(mitochondrial protein-conta…	GO:0004527(exonuclease activity); GO:0003674(molecular_function); GO:0005488(binding); GO:0016787(hydrolase activity); GO:0016779(nucleotidyltransferase activity); GO:0034061(DNA polymerase activity); GO:0008408(3'-5' exonuclease activity); GO:0003887(DNA-directed DNA polymerase activity); GO:0003677(DNA binding); GO:0097159(organic cyclic compound binding); GO:0016788(hydrolase activity, acting …	4959.XP_460911.2	479GW (DNA Polymerase)	L
B9J08_004351	1.79041	0.0222132	0.167851	93.78	312.04	103.76	36.74	75.29	21.06	PIS50523.1 (hypothetical protein B9J08_004351 [[Candida] auris])	caur:QG37_04581 (K01166;ribonuclease T2 [EC:3.1.27.1])	-	-	-	Protein families: genetic information processing	ko03016(Transfer RNA biogenesis)	A0A2H0ZJY8 (Ribonuclease T(2))	-	GO:0043233(organelle lumen); GO:0070013(intracellular organelle lumen); GO:0043229(intracellular organelle); GO:0043227(membrane-bounded organelle); GO:0043226(organelle); GO:0005737(cytoplasm); GO:0005622(intracellular anatomical structure); GO:0005775(vacuolar lumen); GO:0005773(vacuole); GO:0031974(membrane-enclosed lumen); GO:0005575(cellular_component); GO:0043231(intracellular membrane-boun…	GO:0004521(RNA endonuclease activity); GO:0097159(organic cyclic compound binding); GO:0033897(ribonuclease T2 activity); GO:0016829(lyase activity); GO:0004519(endonuclease activity); GO:0003674(molecular_function); GO:0016788(hydrolase activity, acting on ester bonds); GO:0004518(nuclease activity); GO:0140640(catalytic activity, acting on a nucleic acid); GO:0004540(RNA nuclease activity); GO:…	4924.XP_001382416.1	479MS (Belongs to the RNase T2 family)	A
B9J08_005116	1.78995	0.446856	0.789788	0	38.16	1.72	0.45	0	9.85	KNE01942.2 (atp-dependent rna helicase dbp8 [[Candida] auris])	caur:QG37_01290 (K14778;ATP-dependent RNA helicase DDX49/DBP8 [EC:3.6.4.13])	-	-	-	Protein families: genetic information processing	ko03009(Ribosome biogenesis)	A0A0L0P6E7 (-)	GO:0042254(ribosome biogenesis); GO:0000479(endonucleolytic cleavage of tricistronic rRNA transcript (SSU-rRNA, 5.8S rRNA, LSU-rRNA)); GO:0090305(nucleic acid phosphodiester bond hydrolysis); GO:0006807(nitrogen compound metabolic process); GO:0000966(RNA 5'-end processing); GO:0000478(endonucleolytic cleavage involved in rRNA processing); GO:0006396(RNA processing); GO:0000462(maturation of SSU-…	GO:0043233(organelle lumen); GO:0070013(intracellular organelle lumen); GO:0043229(intracellular organelle); GO:0043227(membrane-bounded organelle); GO:0043226(organelle); GO:0005730(nucleolus); GO:0005622(intracellular anatomical structure); GO:0031974(membrane-enclosed lumen); GO:0005634(nucleus); GO:0005575(cellular_component); GO:0043228(non-membrane-bounded organelle); GO:0043232(intracellul…	GO:0000166(nucleotide binding); GO:0097367(carbohydrate derivative binding); GO:0003674(molecular_function); GO:0032553(ribonucleotide binding); GO:0005488(binding); GO:0030554(adenyl nucleotide binding); GO:0016787(hydrolase activity); GO:0035639(purine ribonucleoside triphosphate binding); GO:0140657(ATP-dependent activity); GO:0140098(catalytic activity, acting on RNA); GO:0036094(small molecu…	5476.C4YM09	47CFN (Belongs to the DEAD box helicase family)	A
B9J08_003863	1.78948	0.00368797	0.0511393	568.44	383.03	765.22	109.48	166.28	180.59	XP_028891150.1 (uncharacterized protein CJI97_003935 [[Candida] auris])	cci:CC1G_01597 (K03512;DNA polymerase lambda [EC:2.7.7.7 4.2.99.-])	Genetic Information Processing	Replication and repair	ko03410(Base excision repair); ko03450(Non-homologous end-joining)	Protein families: genetic information processing	ko03400(DNA repair and recombination proteins)	A0A0L0P757 (DPBB_1 domain-containing protein)	-	-	-	5480.G8BI68	47D84 (Lytic transglycolase)	S
B9J08_003793	1.78887	6.91356e-07	5.54866e-05	776.2	766.55	683.19	194.91	190.28	211.77	KNE02143.2 (hypothetical protein QG37_00831 [[Candida] auris])	caur:QG37_00831 (K13289;cathepsin A (carboxypeptidase C) [EC:3.4.16.5])	Cellular Processes; Organismal Systems	Endocrine system; Transport and catabolism	ko04614(Renin-angiotensin system); ko04142(Lysosome)	Protein families: metabolism; Protein families: signaling and cellular processes; Protein families: genetic information processing	ko03110(Chaperones and folding catalysts); ko01002(Peptidases and inhibitors); ko04147(Exosome); ko04131(Membrane trafficking)	A0A0L0P700 (Carboxypeptidase)	-	GO:0043229(intracellular organelle); GO:0043227(membrane-bounded organelle); GO:0043226(organelle); GO:0005737(cytoplasm); GO:0005622(intracellular anatomical structure); GO:0005773(vacuole); GO:0005575(cellular_component); GO:0043231(intracellular membrane-bounded organelle); GO:0110165(cellular anatomical entity)	GO:0004185(serine-type carboxypeptidase activity); GO:0008233(peptidase activity); GO:0140096(catalytic activity, acting on a protein); GO:0004180(carboxypeptidase activity); GO:0008238(exopeptidase activity); GO:0008236(serine-type peptidase activity); GO:0003674(molecular_function); GO:0070008(serine-type exopeptidase activity); GO:0003824(catalytic activity); GO:0016787(hydrolase activity); GO…	4959.XP_458246.2	479JZ (Belongs to the peptidase S10 family)	O
B9J08_004367	1.78884	1.69638e-06	0.000116698	2839.96	2659.19	2626.53	659.7	600.35	912.28	XP_028889276.1 (uncharacterized protein CJI97_004430 [[Candida] auris])	-	-	-	-	-	-	A0A0L0NXE8 (-)	-	-	-	4929.XP_001485338.1	47ECB (RNA recognition motif)	A
B9J08_000827	1.78747	0.151475	0.494675	238.13	409.96	48.39	47.94	55.38	80.48	XP_028893222.1 (uncharacterized protein CJI97_000845 [[Candida] auris])	pic:PICST_46967 (K00949;thiamine pyrophosphokinase [EC:2.7.6.2])	Metabolism	Metabolism of cofactors and vitamins	ko00730(Thiamine metabolism)	-	-	A0A0L0P1B3 (Nudix hydrolase domain-containing protein)	-	-	GO:0003824(catalytic activity); GO:0016787(hydrolase activity); GO:0003674(molecular_function)	4959.XP_460586.2	47B3Z (Domain of unknown function (DUF4743))	F
B9J08_002977	1.78463	0.0284057	0.19396	70.6	71.87	121.35	18.34	31.36	21.4	KND98115.2 (hypothetical protein QG37_05099 [[Candida] auris])	caur:QG37_05099 (K12765;meiosis induction protein kinase IME2/SME1 [EC:2.7.11.1])	Cellular Processes	Cell growth and death	ko04113(Meiosis - yeast)	Protein families: metabolism	ko01001(Protein kinases)	A0A0L0NWU3 (Protein kinase domain-containing protein)	-	-	GO:0140096(catalytic activity, acting on a protein); GO:0000166(nucleotide binding); GO:0097367(carbohydrate derivative binding); GO:0003674(molecular_function); GO:0032553(ribonucleotide binding); GO:0005488(binding); GO:0016301(kinase activity); GO:0030554(adenyl nucleotide binding); GO:0035639(purine ribonucleoside triphosphate binding); GO:0036094(small molecule binding); GO:0017076(purine nu…	4920.XP_004196413.1	47APV (Protein tyrosine kinase)	T
B9J08_005476	1.77824	0.00397319	0.0541024	143.05	51.12	117.03	35.71	9.88	39.74	XP_028888543.1 (DNA replication licensing factor MCM2 [[Candida] auris])	caur:QG37_06774 (K02540;DNA replication licensing factor MCM2 [EC:3.6.4.12])	Cellular Processes; Genetic Information Processing	Replication and repair; Cell growth and death	ko04111(Cell cycle - yeast); ko04110(Cell cycle); ko03030(DNA replication); ko04113(Meiosis - yeast)	Protein families: genetic information processing	ko03036(Chromosome and associated proteins); ko03032(DNA replication proteins)	A0A0L0NS71 (DNA replication licensing factor MCM2)	GO:0006807(nitrogen compound metabolic process); GO:1905462(regulation of DNA duplex unwinding); GO:0006996(organelle organization); GO:1902315(nuclear cell cycle DNA replication initiation); GO:0071824(protein-DNA complex organization); GO:0043170(macromolecule metabolic process); GO:0006261(DNA-templated DNA replication); GO:0006725(cellular aromatic compound metabolic process); GO:0071103(DNA …	GO:0036387(pre-replicative complex); GO:0043227(membrane-bounded organelle); GO:0043226(organelle); GO:0005622(intracellular anatomical structure); GO:0005694(chromosome); GO:0070013(intracellular organelle lumen); GO:0140513(nuclear protein-containing complex); GO:0042555(MCM complex); GO:0043596(nuclear replication fork); GO:0005634(nucleus); GO:0043228(non-membrane-bounded organelle); GO:00432…	GO:0003688(DNA replication origin binding); GO:0000166(nucleotide binding); GO:0097367(carbohydrate derivative binding); GO:0003674(molecular_function); GO:0017116(single-stranded DNA helicase activity); GO:0032553(ribonucleotide binding); GO:0005488(binding); GO:0030554(adenyl nucleotide binding); GO:0035639(purine ribonucleoside triphosphate binding); GO:0140657(ATP-dependent activity); GO:0036…	4929.XP_001486971.1	47A5F (Belongs to the MCM family)	L
B9J08_004573	1.77712	0.418056	0.775953	0	48.7	32.58	0	4.33	17.7	KND99222.2 (hypothetical protein QG37_03759 [[Candida] auris])	ani:AN7168.2 (K09885;aquaporin rerated protein, other eukaryote)	-	-	-	Protein families: signaling and cellular processes	ko02000(Transporters)	A0A0L0NYF6 (-)	-	GO:0110165(cellular anatomical entity); GO:0016021(membrane); GO:0005575(cellular_component)	GO:0022857(transmembrane transporter activity); GO:0005215(transporter activity); GO:0003674(molecular_function)	4929.XP_001483194.1	47AYI (gaba-specific transport protein)	E
B9J08_002722	1.77415	0.128304	0.451878	193.85	11.32	41.09	24.15	24.09	17.31	XP_028890030.1 (uncharacterized protein CJI97_002775 [[Candida] auris])	-	-	-	-	-	-	A0A0L0NYS4 (-)	-	-	GO:0003674(molecular_function); GO:0043130(ubiquitin binding); GO:0005488(binding); GO:0005515(protein binding); GO:0032182(ubiquitin-like protein binding)	4929.XP_001485092.1	47D2N (Smr domain)	L
B9J08_001533	1.77044	0.00229454	0.0368308	183.36	218.34	96.95	40.72	57.99	34.53	KND99599.1 (hypothetical protein QG37_03389 [[Candida] auris])	caur:QG37_03389 (K00128;aldehyde dehydrogenase (NAD+) [EC:1.2.1.3])	Metabolism; Human Diseases	Carbohydrate metabolism; Lipid metabolism; Metabolism of other amino acids; Amino acid metabolism; Metabolism of terpenoids and polyketides; Xenobiotics biodegradation and metabolism; Endocrine and metabolic disease; Metabolism of cofactors and vitamins	ko00770(Pantothenate and CoA biosynthesis); ko00410(beta-Alanine metabolism); ko00053(Ascorbate and aldarate metabolism); ko00330(Arginine and proline metabolism); ko00625(Chloroalkane and chloroalkene degradation); ko00071(Fatty acid degradation); ko00010(Glycolysis / Gluconeogenesis); ko00280(Valine, leucine and isoleucine degradation); ko00310(Lysine degradation); ko00340(Histidine metabolism)…	-	-	A0A0L0P048 (Aldedh domain-containing protein)	-	-	GO:0016620(oxidoreductase activity, acting on the aldehyde or oxo group of donors, NAD or NADP as acceptor); GO:0016491(oxidoreductase activity); GO:0003674(molecular_function); GO:0016903(oxidoreductase activity, acting on the aldehyde or oxo group of donors); GO:0003824(catalytic activity)	4929.XP_001484688.1	47CGA (Belongs to the aldehyde dehydrogenase family)	E
B9J08_004792	1.76787	0.268436	0.645575	51.56	14.19	22.81	9.31	4.93	9.95	PIS49765.1 (hypothetical protein B9J08_004792 [[Candida] auris])	caur:QG37_06811 (K13535;cardiolipin-specific phospholipase [EC:3.1.1.-])	Metabolism	Lipid metabolism	ko00564(Glycerophospholipid metabolism)	-	-	A0A0L0NS10 (AB hydrolase-1 domain-containing protein)	-	-	-	4929.XP_001486137.1	47C07 (Alpha/beta hydrolase family)	S
B9J08_002593	1.76122	0.40375	0.762416	104.98	0	4.62	6.31	5.95	11.9	PIS51023.1 (hypothetical protein B9J08_002593 [[Candida] auris])	-	-	-	-	-	-	A0A0L0NQS6 (-)	-	-	-	-	-	-
B9J08_002956	1.76055	0.0320467	0.206339	56.38	26.81	106.77	14.34	15.6	22.55	XP_028890279.1 (uncharacterized protein CJI97_003029 [[Candida] auris])	ani:AN5773.2 (K15710;E3 ubiquitin-protein ligase SHPRH [EC:3.6.4.- 2.3.2.27])	-	-	-	Protein families: genetic information processing	ko04121(Ubiquitin system)	A0A0L0NVR6 (-)	-	GO:0110165(cellular anatomical entity); GO:0016021(membrane); GO:0005575(cellular_component)	-	4959.XP_458351.2	arCOG05967 (PFAM Peptide N-acetyl-beta-D-glucosaminyl asparaginase amidase A)	S
B9J08_003718	1.76025	0.127211	0.450125	252.83	232.86	190.15	46.9	42.45	92.92	XP_028891010.1 (uncharacterized protein CJI97_003792 [[Candida] auris])	-	-	-	-	-	-	A0A0L0P6U5 (-)	-	-	-	5482.XP_002547294.1	47DDF (mRNA biogenesis factor)	S
B9J08_001636	1.75864	0.239692	0.613356	26.78	239.32	32.64	41.46	25.35	11.25	PIS55534.1 (hypothetical protein B9J08_001636 [[Candida] auris])	clu:CLUG_00796 (K06685;MOB kinase activator 1)	Cellular Processes; Environmental Information Processing	Cell growth and death; Signal transduction	ko04111(Cell cycle - yeast); ko04391(Hippo signaling pathway - fly); ko04390(Hippo signaling pathway); ko04392(Hippo signaling pathway - multiple species)	-	-	A0A2H0ZY17 (-)	-	-	-	4929.XP_001486396.1	47A9M (Mob1/phocein family)	D
B9J08_002238	1.75725	0.576161	0.858006	0	32.48	0	8.74	0	0	PIS54464.1 (hypothetical protein B9J08_002238 [[Candida] auris])	cgr:CAGL0F07755g (K11575;centromere DNA-binding protein complex CBF3 subunit B)	-	-	-	Protein families: genetic information processing	ko03036(Chromosome and associated proteins)	A0A2H0ZUU4 (Zn(2)-C6 fungal-type domain-containing protein)	-	-	GO:0046914(transition metal ion binding); GO:0008270(zinc ion binding); GO:0043167(ion binding); GO:0003674(molecular_function); GO:0003700(DNA-binding transcription factor activity); GO:0043169(cation binding); GO:0000981(DNA-binding transcription factor activity, RNA polymerase II-specific); GO:0046872(metal ion binding); GO:0005488(binding); GO:0140110(transcription regulator activity)	1005962.W1QCZ9	3RUZ2 (GAL4-like Zn(II)2Cys6 (or C6 zinc) binuclear cluster DNA-binding domain)	K
B9J08_003254	1.75503	0.517904	0.833841	185.43	917.26	0	27.39	128.84	130.01	XP_028890561.1 (uncharacterized protein CJI97_003329 [[Candida] auris])	-	-	-	-	-	-	A0A0L0P551 (-)	-	GO:0110165(cellular anatomical entity); GO:0016021(membrane); GO:0005575(cellular_component)	-	4924.XP_001385423.1	47D77 (-)	S
B9J08_004578	1.75235	0.105631	0.412327	34.3	158.89	20.44	29.1	0.99	27.66	KND95415.2 (hypothetical protein QG37_08346 [[Candida] auris])	caur:QG37_08346 (K03507;DNA replication regulator DPB11)	-	-	-	Protein families: genetic information processing	ko03032(DNA replication proteins)	A0A0L0NP16 (-)	-	-	-	4924.XP_001384492.2	47A5J (twin BRCT domain)	L
B9J08_000907	1.74952	0.0036677	0.0510184	52.09	75.16	63.74	14.51	11.74	27.28	XP_028893298.1 (3'-5' DNA helicase [[Candida] auris])	caur:QG37_02872 (K14635;ATP-dependent DNA helicase MPH1 [EC:3.6.4.12])	-	-	-	Protein families: genetic information processing	ko03400(DNA repair and recombination proteins)	A0A0L0P219 (ATP-dependent DNA helicase)	GO:0006807(nitrogen compound metabolic process); GO:0051716(cellular response to stimulus); GO:0006281(DNA repair); GO:0046483(heterocycle metabolic process); GO:0044238(primary metabolic process); GO:0006950(response to stress); GO:0043170(macromolecule metabolic process); GO:0006725(cellular aromatic compound metabolic process); GO:0034641(cellular nitrogen compound metabolic process); GO:00903…	GO:0043229(intracellular organelle); GO:0043227(membrane-bounded organelle); GO:0043226(organelle); GO:0005622(intracellular anatomical structure); GO:0005634(nucleus); GO:0005575(cellular_component); GO:0043231(intracellular membrane-bounded organelle); GO:0110165(cellular anatomical entity)	GO:0000166(nucleotide binding); GO:0097367(carbohydrate derivative binding); GO:0003674(molecular_function); GO:0032553(ribonucleotide binding); GO:0005488(binding); GO:0030554(adenyl nucleotide binding); GO:0035639(purine ribonucleoside triphosphate binding); GO:0140657(ATP-dependent activity); GO:0036094(small molecule binding); GO:0017076(purine nucleotide binding); GO:0032555(purine ribonucle…	4920.XP_004195254.1	47AIT (ATP-dependent DNA helicase involved in DNA damage repair by homologous recombination and in genome maintenance. Capable of unwinding D-loops. Plays a role in limiting crossover recombinants during mitotic DNA double-strand break (DSB) repair. Component of a FANCM-MHF complex which promotes gene conversion at blocked replication forks, probably by reversal of the stalled fork)	L
B9J08_000845	1.74602	0.3149	0.694042	0	148.1	70.3	19.96	20.58	18.37	PIS58349.1 (hypothetical protein B9J08_000845 [[Candida] auris])	pic:PICST_62485 (K01431;beta-ureidopropionase [EC:3.5.1.6])	Metabolism	Metabolism of other amino acids; Nucleotide metabolism; Xenobiotics biodegradation and metabolism; Metabolism of cofactors and vitamins	ko00770(Pantothenate and CoA biosynthesis); ko00240(Pyrimidine metabolism); ko00983(Drug metabolism - other enzymes); ko00410(beta-Alanine metabolism)	-	-	A0A0L0P1E6 (CN hydrolase domain-containing protein)	GO:0009056(catabolic process); GO:0006807(nitrogen compound metabolic process); GO:0008152(metabolic process); GO:0043605(amide catabolic process); GO:0043603(amide metabolic process); GO:0008150(biological_process)	-	GO:0110050(deaminated glutathione amidase activity); GO:0003674(molecular_function); GO:0016811(hydrolase activity, acting on carbon-nitrogen (but not peptide) bonds, in linear amides); GO:0016810(hydrolase activity, acting on carbon-nitrogen (but not peptide) bonds); GO:0003824(catalytic activity); GO:0016787(hydrolase activity)	4920.XP_004200904.1	479HP (nitrilase superfamily)	E
B9J08_001496	1.74524	0.0169033	0.138686	47.95	106.46	51.84	16.52	16.24	23.69	KND97270.2 (hypothetical protein QG37_06489 [[Candida] auris])	pte:PTT_17857 (K11681;helicase SWR1 [EC:3.6.4.12])	-	-	-	Protein families: genetic information processing	ko03036(Chromosome and associated proteins)	A0A0L0NUC0 (-)	-	-	-	4959.XP_460642.2	479C8 (DNA repair protein)	L
B9J08_002707	1.73899	0.0335374	0.214292	18.16	21.5	26.05	3.85	7.81	6.71	KND99158.2 (hypothetical protein QG37_03954 [[Candida] auris])	caur:QG37_03954 (K05841;sterol 3beta-glucosyltransferase [EC:2.4.1.173])	-	-	-	Protein families: metabolism	ko01003(Glycosyltransferases)	A0A0L0NYT7 (Sterol 3-beta-glucosyltransferase)	GO:1901576(organic substance biosynthetic process); GO:0006629(lipid metabolic process); GO:0044238(primary metabolic process); GO:1901617(organic hydroxy compound biosynthetic process); GO:0016126(sterol biosynthetic process); GO:1901615(organic hydroxy compound metabolic process); GO:0044255(cellular lipid metabolic process); GO:0071704(organic substance metabolic process); GO:0009987(cellular …	GO:0110165(cellular anatomical entity); GO:0016020(membrane); GO:0005575(cellular_component)	GO:0102205(cholesterol alpha-glucosyltransferase activity); GO:0102203(brassicasterol glucosyltransferase activity); GO:0046527(glucosyltransferase activity); GO:0016906(sterol 3-beta-glucosyltransferase activity); GO:0003674(molecular_function); GO:0016740(transferase activity); GO:0016757(glycosyltransferase activity); GO:0008194(UDP-glycosyltransferase activity); GO:0016758(hexosyltransferase …	5479.M3J9U1	47B2D (sterol 3-beta-glucosyltransferase)	H
B9J08_002495	1.73742	0.110844	0.423462	56.64	1075.57	529.94	320.12	39.55	54.42	KND97731.2 (hypothetical protein QG37_06140 [[Candida] auris])	caur:QG37_06140 (K00942;guanylate kinase [EC:2.7.4.8])	Metabolism	Nucleotide metabolism	ko00230(Purine metabolism)	-	-	A0A0L0NU76 (Guanylate kinase)	-	-	GO:0016776(phosphotransferase activity, phosphate group as acceptor); GO:0000166(nucleotide binding); GO:0097367(carbohydrate derivative binding); GO:0003674(molecular_function); GO:0032553(ribonucleotide binding); GO:0005488(binding); GO:0019205(nucleobase-containing compound kinase activity); GO:0016301(kinase activity); GO:0030554(adenyl nucleotide binding); GO:0035639(purine ribonucleoside tr…	4924.XP_001385169.1	47BTY (Guanylate kinase)	F
B9J08_004941	1.73727	9.15881e-06	0.000500146	1592.36	1658.1	1365.4	530.17	338.34	379.88	KNE01703.2 (hypothetical protein QG37_01039 [[Candida] auris])	ctp:CTRG_05139 (K19654;2-dehydropantolactone reductase [EC:1.1.1.358])	-	-	-	-	-	A0A0L0P5P5 (Aldo_ket_red domain-containing protein)	-	-	GO:0016651(oxidoreductase activity, acting on NAD(P)H); GO:0047834(D-threo-aldose 1-dehydrogenase activity); GO:0016652(oxidoreductase activity, acting on NAD(P)H, NAD(P) as acceptor); GO:0016491(oxidoreductase activity); GO:0003674(molecular_function); GO:0016616(oxidoreductase activity, acting on the CH-OH group of donors, NAD or NADP as acceptor); GO:0016614(oxidoreductase activity, acting on …	340170.XP_007372160.1	47CJU (Aldo/keto reductase family)	S
B9J08_002048	1.73722	0.170953	0.523735	27.7	259.51	188.63	67.13	63.56	0.67	KNE02468.1 (hypothetical protein QG37_00273 [[Candida] auris])	caur:QG37_00273 (K10842;CDK-activating kinase assembly factor MAT1)	Genetic Information Processing	Replication and repair; Transcription	ko03420(Nucleotide excision repair); ko03022(Basal transcription factors)	Protein families: genetic information processing	ko03021(Transcription machinery); ko03400(DNA repair and recombination proteins)	A0A2H0ZW80 (-)	GO:0006807(nitrogen compound metabolic process); GO:0051716(cellular response to stimulus); GO:0006289(nucleotide-excision repair); GO:0006281(DNA repair); GO:0046483(heterocycle metabolic process); GO:0044238(primary metabolic process); GO:0006950(response to stress); GO:0043170(macromolecule metabolic process); GO:0006725(cellular aromatic compound metabolic process); GO:0034641(cellular nitrog…	GO:0043227(membrane-bounded organelle); GO:0043226(organelle); GO:0005675(transcription factor TFIIH holo complex); GO:0005622(intracellular anatomical structure); GO:0061695(transferase complex, transferring phosphorus-containing groups); GO:0000428(DNA-directed RNA polymerase complex); GO:0030880(RNA polymerase complex); GO:0090575(RNA polymerase II transcription regulator complex); GO:0043231(…	GO:0016538(cyclin-dependent protein serine/threonine kinase regulator activity); GO:0043539(protein serine/threonine kinase activator activity); GO:0016772(transferase activity, transferring phosphorus-containing groups); GO:0003674(molecular_function); GO:0030234(enzyme regulator activity); GO:0019887(protein kinase regulator activity); GO:0098772(molecular function regulator activity); GO:00302…	4924.XP_001386138.2	47AA4 (RNA polymerase II transcription factor B)	K
B9J08_000820	1.73599	0.164491	0.51366	106.7	226.55	19.47	15.98	12.91	66.98	KNE00191.2 (hypothetical protein QG37_02726 [[Candida] auris])	caur:QG37_02726 (K00547;homocysteine S-methyltransferase [EC:2.1.1.10])	Metabolism	Amino acid metabolism	ko00270(Cysteine and methionine metabolism)	-	-	A0A0L0P2D7 (Hcy-binding domain-containing protein)	GO:0006807(nitrogen compound metabolic process); GO:0009067(aspartate family amino acid biosynthetic process); GO:1901576(organic substance biosynthetic process); GO:1901607(alpha-amino acid biosynthetic process); GO:0006555(methionine metabolic process); GO:0044238(primary metabolic process); GO:0044281(small molecule metabolic process); GO:1901566(organonitrogen compound biosynthetic process); …	-	GO:0046914(transition metal ion binding); GO:0016741(transferase activity, transferring one-carbon groups); GO:0008270(zinc ion binding); GO:0043167(ion binding); GO:0003674(molecular_function); GO:0008168(methyltransferase activity); GO:0047150(betaine-homocysteine S-methyltransferase activity); GO:0016740(transferase activity); GO:0043169(cation binding); GO:0046872(metal ion binding); GO:00054…	42374.XP_002417438.1	47CYE (Homocysteine S-methyltransferase)	E
B9J08_004453	1.73535	0.0340902	0.215958	52.25	139.18	60.3	12.46	22.89	34.26	KND98526.2 (hypothetical protein QG37_04419 [[Candida] auris])	-	-	-	-	-	-	A0A0L0NWJ3 (-)	-	-	-	-	-	-
B9J08_001315	1.73156	0.0740167	0.338378	350.57	113.53	46.52	34.88	68.28	35.87	XP_028891928.1 (allantoicase [[Candida] auris])	caur:QG37_07924 (K01477;allantoicase [EC:3.5.3.4])	Metabolism	Nucleotide metabolism	ko00230(Purine metabolism)	-	-	A0A0L0NNU2 (Allantoicase)	GO:0006807(nitrogen compound metabolic process); GO:0046483(heterocycle metabolic process); GO:1901575(organic substance catabolic process); GO:1901565(organonitrogen compound catabolic process); GO:0043603(amide metabolic process); GO:0000256(allantoin catabolic process); GO:0071704(organic substance metabolic process); GO:0046700(heterocycle catabolic process); GO:0044248(cellular catabolic pro…	-	GO:0004037(allantoicase activity); GO:0003674(molecular_function); GO:0016813(hydrolase activity, acting on carbon-nitrogen (but not peptide) bonds, in linear amidines); GO:0016810(hydrolase activity, acting on carbon-nitrogen (but not peptide) bonds); GO:0003824(catalytic activity); GO:0016787(hydrolase activity)	4959.XP_457290.1	47CJY (Allantoicase repeat)	F
B9J08_003988	1.72791	0.26223	0.638288	70.64	7.33	0.53	11.22	8.67	2	PIS52373.1 (hypothetical protein B9J08_003988 [[Candida] auris])	caur:QG37_08267 (K10398;kinesin family member 11)	-	-	-	Protein families: signaling and cellular processes; Protein families: genetic information processing	ko03036(Chromosome and associated proteins); ko04812(Cytoskeleton proteins)	A0A0L0NMY2 (Kinesin motor domain-containing protein)	GO:0007018(microtubule-based movement); GO:0008150(biological_process); GO:0009987(cellular process); GO:0007017(microtubule-based process)	-	GO:0000166(nucleotide binding); GO:0097367(carbohydrate derivative binding); GO:0003674(molecular_function); GO:0032553(ribonucleotide binding); GO:0005488(binding); GO:0030554(adenyl nucleotide binding); GO:0035639(purine ribonucleoside triphosphate binding); GO:0140657(ATP-dependent activity); GO:1990939(microtubule motor activity); GO:0036094(small molecule binding); GO:0017076(purine nucleoti…	4924.XP_001385551.2	47BJF (Belongs to the TRAFAC class myosin-kinesin ATPase superfamily. Kinesin family)	Z
B9J08_000269	1.72768	0.0107573	0.103191	434.99	1578.05	1035.23	137.83	373.73	321.52	XP_028892666.1 (cell division control protein 42 [[Candida] auris])	caur:QG37_02515 (K04393;cell division control protein 42)	Cellular Processes; Environmental Information Processing; Organismal Systems; Human Diseases	Nervous system; Cardiovascular disease; Cellular community - eukaryotes; Endocrine and metabolic disease; Transport and catabolism; Immune system; Development and regeneration; Infectious disease: bacterial; Cancer: specific types; Infectious disease: viral; Endocrine system; Cell motility; Cancer: overview; Signal transduction	ko05211(Renal cell carcinoma); ko04510(Focal adhesion); ko04011(MAPK signaling pathway - yeast); ko04932(Non-alcoholic fatty liver disease); ko05100(Bacterial invasion of epithelial cells); ko04010(MAPK signaling pathway); ko04933(AGE-RAGE signaling pathway in diabetic complications); ko04370(VEGF signaling pathway); ko05135(Yersinia infection); ko04810(Regulation of actin cytoskeleton); ko05417(…	Protein families: signaling and cellular processes; Protein families: genetic information processing	ko03036(Chromosome and associated proteins); ko04031(GTP-binding proteins); ko04147(Exosome); ko04131(Membrane trafficking)	A0A5C1DTZ0 (Cell division control protein 42 homolog)	GO:0051301(cell division); GO:0008150(biological_process); GO:0009987(cellular process)	GO:0005886(plasma membrane); GO:0071944(cell periphery); GO:0005575(cellular_component); GO:0016020(membrane); GO:0110165(cellular anatomical entity)	GO:0000166(nucleotide binding); GO:0097367(carbohydrate derivative binding); GO:0003674(molecular_function); GO:0003925(G protein activity); GO:0032553(ribonucleotide binding); GO:0005488(binding); GO:0005525(GTP binding); GO:0016787(hydrolase activity); GO:0035639(purine ribonucleoside triphosphate binding); GO:0098772(molecular function regulator activity); GO:0036094(small molecule binding); G…	5479.M3K3H2	479UC (Belongs to the small GTPase superfamily. Rho family)	U
B9J08_001575	1.72675	0.475584	0.811274	0	766.57	0	26.9	109	65	PIS55476.1 (hypothetical protein B9J08_001575 [[Candida] auris])	-	-	-	-	-	-	A0A5Q7Y9I5 (-)	-	GO:0110165(cellular anatomical entity); GO:0016021(membrane); GO:0005575(cellular_component)	-	340170.XP_007375690.1	47DMG (VanZ like family)	S
B9J08_005473	1.72594	0.153488	0.495978	581.7	1703.49	616.1	46.53	508.07	240.43	XP_028888541.1 (uncharacterized protein CJI97_005556 [[Candida] auris])	-	-	-	-	-	-	A0A2H0ZDR6 (-)	GO:0071555(cell wall organization); GO:0031505(fungal-type cell wall organization); GO:0071852(fungal-type cell wall organization or biogenesis); GO:0071840(cellular component organization or biogenesis); GO:0071554(cell wall organization or biogenesis); GO:0009987(cellular process); GO:0008150(biological_process); GO:0016043(cellular component organization); GO:0045229(external encapsulating str…	-	-	340170.XP_007373874.1	47DQU (Killer toxin-resistance protein 1)	S
B9J08_003156	1.72551	0.0957096	0.390101	16.29	46.67	39.04	13.92	3.49	11.71	KNE01281.2 (hypothetical protein QG37_02173 [[Candida] auris])	caur:QG37_02173 (K17677;ATP-dependent helicase IRC3 [EC:3.6.4.-])	-	-	-	Protein families: genetic information processing	ko03029(Mitochondrial biogenesis)	A0A0L0P5G0 (-)	-	-	GO:0000166(nucleotide binding); GO:0097367(carbohydrate derivative binding); GO:0003674(molecular_function); GO:0032553(ribonucleotide binding); GO:0005488(binding); GO:0030554(adenyl nucleotide binding); GO:0016787(hydrolase activity); GO:0035639(purine ribonucleoside triphosphate binding); GO:0140657(ATP-dependent activity); GO:0036094(small molecule binding); GO:0017076(purine nucleotide bindi…	4929.XP_001485376.1	47C73 (helicase superfamily c-terminal domain)	A
B9J08_002062	1.7188	0.104361	0.409194	326.36	58.19	89.51	20.89	56.04	56.87	KNE02485.2 (hypothetical protein QG37_00290 [[Candida] auris])	caur:QG37_00290 (K20102;YTH domain-containing family protein)	-	-	-	Protein families: genetic information processing	ko03019(Messenger RNA biogenesis)	A0A0L0P8B8 (YTH domain-containing protein)	-	-	GO:0097159(organic cyclic compound binding); GO:0003674(molecular_function); GO:0003723(RNA binding); GO:0005488(binding); GO:1901363(heterocyclic compound binding); GO:0003676(nucleic acid binding)	4920.XP_004196210.1	47CB0 (YT521-B-like domain)	S
B9J08_000686	1.71814	0.00835051	0.0859975	278.14	160.79	158.7	16.63	83.03	69.71	XP_028893068.1 (argininosuccinate synthase [[Candida] auris])	caur:QG37_01520 (K01940;argininosuccinate synthase [EC:6.3.4.5])	Metabolism; Human Diseases	Cardiovascular disease; Amino acid metabolism	ko00250(Alanine, aspartate and glutamate metabolism); ko00220(Arginine biosynthesis); ko05418(Fluid shear stress and atherosclerosis)	Protein families: signaling and cellular processes	ko04147(Exosome)	A0A2H1A3Y8 (Citrulline--aspartate ligase)	GO:0009084(glutamine family amino acid biosynthetic process); GO:0006526(arginine biosynthetic process); GO:0006807(nitrogen compound metabolic process); GO:1901576(organic substance biosynthetic process); GO:1901607(alpha-amino acid biosynthetic process); GO:0044238(primary metabolic process); GO:0044281(small molecule metabolic process); GO:1901566(organonitrogen compound biosynthetic process);…	-	GO:0000166(nucleotide binding); GO:0097367(carbohydrate derivative binding); GO:0003674(molecular_function); GO:0004055(argininosuccinate synthase activity); GO:0032553(ribonucleotide binding); GO:0005488(binding); GO:0030554(adenyl nucleotide binding); GO:0035639(purine ribonucleoside triphosphate binding); GO:0036094(small molecule binding); GO:0017076(purine nucleotide binding); GO:0032555(pur…	4929.XP_001486678.1	47C10 (argininosuccinate synthase)	E
B9J08_003784	1.71813	0.00666481	0.075274	39.88	32.47	20.89	8.21	9.16	8.85	PIS52171.1 (hypothetical protein B9J08_003784 [[Candida] auris])	caur:QG37_00845 (K12854;pre-mRNA-splicing helicase BRR2 [EC:3.6.4.13])	Genetic Information Processing	Transcription	ko03040(Spliceosome)	Protein families: genetic information processing	ko03041(Spliceosome)	A0A0L0P711 (-)	GO:0000393(spliceosomal conformational changes to generate catalytic conformation); GO:0000377(RNA splicing, via transesterification reactions with bulged adenosine as nucleophile); GO:0065003(protein-containing complex assembly); GO:0006807(nitrogen compound metabolic process); GO:0022618(protein-RNA complex assembly); GO:0016071(mRNA metabolic process); GO:0006396(RNA processing); GO:0071826(pr…	GO:0043227(membrane-bounded organelle); GO:0043226(organelle); GO:0005622(intracellular anatomical structure); GO:0005682(U5 snRNP); GO:0097526(spliceosomal tri-snRNP complex); GO:0097525(spliceosomal snRNP complex); GO:1990904(ribonucleoprotein complex); GO:0140513(nuclear protein-containing complex); GO:0005634(nucleus); GO:0110165(cellular anatomical entity); GO:0046540(U4/U6 x U5 tri-snRNP co…	GO:0000166(nucleotide binding); GO:0097367(carbohydrate derivative binding); GO:0003674(molecular_function); GO:0032553(ribonucleotide binding); GO:0005488(binding); GO:0030554(adenyl nucleotide binding); GO:0016787(hydrolase activity); GO:0035639(purine ribonucleoside triphosphate binding); GO:0140657(ATP-dependent activity); GO:0140098(catalytic activity, acting on RNA); GO:0036094(small molecu…	4959.XP_462098.2	47B37 (Sec63 Brl domain)	A
B9J08_004059	1.71732	0.0662322	0.31635	10.26	115.08	45.06	10.61	6.97	30.22	XP_028891180.1 (uncharacterized protein CJI97_003965 [[Candida] auris])	caur:QG37_07785 (K01897;long-chain acyl-CoA synthetase [EC:6.2.1.3])	Cellular Processes; Metabolism; Organismal Systems	Cellular community - prokaryotes; Transport and catabolism; Lipid metabolism; Cell growth and death; Environmental adaptation; Endocrine system	ko04920(Adipocytokine signaling pathway); ko03320(PPAR signaling pathway); ko00061(Fatty acid biosynthesis); ko04216(Ferroptosis); ko00071(Fatty acid degradation); ko04714(Thermogenesis); ko04146(Peroxisome); ko02024(Quorum sensing)	Protein families: metabolism; Protein families: signaling and cellular processes	ko01004(Lipid biosynthesis proteins); ko04147(Exosome)	A0A0L0NQ81 (AMP-binding domain-containing protein)	-	-	-	4959.XP_457461.2	47AQ1 (Long chain fatty acyl-CoA synthetase)	I
B9J08_003855	1.71724	0.000722986	0.0155491	110.09	78.76	96.42	33.5	20.69	28.23	XP_028891143.1 (uncharacterized protein CJI97_003928 [[Candida] auris])	cci:CC1G_11918 (K20780;mediator of DNA damage checkpoint protein 1)	-	-	-	Protein families: genetic information processing	ko03400(DNA repair and recombination proteins)	A0A0L0P6X5 (-)	-	-	-	4924.XP_001382822.2	47AX7 (Regulator of Ty1 transposition protein 107 BRCT domain)	L
B9J08_000540	1.7172	0.557833	0.846442	22.31	0	10.2	0	0	9	KND99863.2 (hypothetical protein QG37_03288 [[Candida] auris])	-	-	-	-	-	-	A0A0L0P0R0 (-)	-	-	-	-	-	-
B9J08_001791	1.71585	0.0545833	0.286131	80.38	140.72	126.99	62.47	13.03	23.41	XP_028889717.1 (uncharacterized protein CJI97_002452 [[Candida] auris])	-	-	-	-	-	-	A0A510P562 (-)	GO:0006807(nitrogen compound metabolic process); GO:0051716(cellular response to stimulus); GO:0006281(DNA repair); GO:0046483(heterocycle metabolic process); GO:0044238(primary metabolic process); GO:0006950(response to stress); GO:0043170(macromolecule metabolic process); GO:0080111(DNA demethylation); GO:0070988(demethylation); GO:0006725(cellular aromatic compound metabolic process); GO:00063…	-	GO:0016491(oxidoreductase activity); GO:0003824(catalytic activity); GO:0003674(molecular_function); GO:0051213(dioxygenase activity)	4959.XP_460238.2	47A8J (2OG-Fe(II) oxygenase superfamily)	S
B9J08_002126	1.71289	0.000122589	0.00405848	269.05	303.67	342.52	102.5	50.07	108.69	KNE02571.2 (hypothetical protein QG37_00381 [[Candida] auris])	caur:QG37_00381 (K01526;guanosine-diphosphatase [EC:3.6.1.42])	-	-	-	-	-	A0A0L0P9A6 (-)	GO:0006807(nitrogen compound metabolic process); GO:1901576(organic substance biosynthetic process); GO:1901137(carbohydrate derivative biosynthetic process); GO:0044238(primary metabolic process); GO:1901566(organonitrogen compound biosynthetic process); GO:0043170(macromolecule metabolic process); GO:0009100(glycoprotein metabolic process); GO:0009059(macromolecule biosynthetic process); GO:004…	GO:0005794(Golgi apparatus); GO:0043229(intracellular organelle); GO:0043227(membrane-bounded organelle); GO:0043226(organelle); GO:0005737(cytoplasm); GO:0005622(intracellular anatomical structure); GO:0016021(membrane); GO:0012505(endomembrane system); GO:0005575(cellular_component); GO:0043231(intracellular membrane-bounded organelle); GO:0110165(cellular anatomical entity)	GO:0017110(nucleoside diphosphate phosphatase activity); GO:0004382(GDP phosphatase activity); GO:0000166(nucleotide binding); GO:0097367(carbohydrate derivative binding); GO:0003674(molecular_function); GO:0032553(ribonucleotide binding); GO:0005488(binding); GO:0030554(adenyl nucleotide binding); GO:0016787(hydrolase activity); GO:0035639(purine ribonucleoside triphosphate binding); GO:0036094(…	4959.XP_458263.1	47B2U (Belongs to the GDA1 CD39 NTPase family)	G
B9J08_001996	1.70995	0.248974	0.624042	84.57	0	81.67	5.06	5.49	37.5	PIS54849.1 (hypothetical protein B9J08_001996 [[Candida] auris])	cci:CC1G_06264 (K19245;sulfonate dioxygenase [EC:1.14.11.-])	-	-	-	-	-	A0A2H0ZW38 (TauD domain-containing protein)	-	-	GO:0016491(oxidoreductase activity); GO:0003824(catalytic activity); GO:0003674(molecular_function)	4929.XP_001483830.1	47ED2 (Taurine catabolism dioxygenase TauD, TfdA family)	E
B9J08_003482	1.70687	0.0554878	0.288184	199.31	132.02	55.1	31.53	27.35	48.3	KNE00832.2 (hypothetical protein QG37_01697 [[Candida] auris])	caur:QG37_01697 (K20003;palmitoyltransferase ZDHHC4 [EC:2.3.1.225])	-	-	-	Protein families: genetic information processing	ko04131(Membrane trafficking)	A0A0L0P384 (Palmitoyltransferase)	-	GO:0110165(cellular anatomical entity); GO:0016021(membrane); GO:0005575(cellular_component)	GO:0016747(acyltransferase activity, transferring groups other than amino-acyl groups); GO:0016417(S-acyltransferase activity); GO:0016409(palmitoyltransferase activity); GO:0140096(catalytic activity, acting on a protein); GO:0019707(protein-cysteine S-acyltransferase activity); GO:0003674(molecular_function); GO:0016740(transferase activity); GO:0016746(acyltransferase activity); GO:0003824(cat…	4959.XP_460047.1	479GK (Belongs to the DHHC palmitoyltransferase family)	I
B9J08_003251	1.70666	3.7884e-05	0.00153184	1367.31	1139.83	1165.67	281.05	509	245.98	XP_028890558.1 (uncharacterized protein CJI97_003326 [[Candida] auris])	caur:QG37_02037 (K01210;glucan 1,3-beta-glucosidase [EC:3.2.1.58])	Metabolism	Carbohydrate metabolism	ko00500(Starch and sucrose metabolism)	-	-	A0A5C1DQ47 (-)	GO:0008150(biological_process); GO:0071704(organic substance metabolic process); GO:0008152(metabolic process)	-	GO:0004553(hydrolase activity, hydrolyzing O-glycosyl compounds); GO:0003674(molecular_function); GO:0016798(hydrolase activity, acting on glycosyl bonds); GO:0003824(catalytic activity); GO:0016787(hydrolase activity)	5482.XP_002550037.1	47AG2 (Belongs to the glycosyl hydrolase 5 (cellulase A) family)	G
B9J08_005257	1.69747	0.221861	0.592336	33.6	167.49	26.2	0	15.02	48.06	XP_028888333.1 (uncharacterized protein CJI97_005339 [[Candida] auris])	-	-	-	-	-	-	A0A0L0NZL3 (-)	-	-	-	-	-	-
B9J08_005378	1.69713	0.00516834	0.0642645	110.44	545.93	134.42	60.5	93.93	66.5	KND99395.2 (hypothetical protein QG37_03529 [[Candida] auris])	caur:QG37_03529 (K00868;pyridoxine kinase [EC:2.7.1.35])	Metabolism	Metabolism of cofactors and vitamins	ko00750(Vitamin B6 metabolism)	-	-	A0A0L0P099 (Pyridoxal kinase)	GO:0006081(cellular aldehyde metabolic process); GO:0046184(aldehyde biosynthetic process); GO:0006807(nitrogen compound metabolic process); GO:1901576(organic substance biosynthetic process); GO:0046483(heterocycle metabolic process); GO:0072524(pyridine-containing compound metabolic process); GO:0018130(heterocycle biosynthetic process); GO:1901617(organic hydroxy compound biosynthetic process)…	GO:0043229(intracellular organelle); GO:0043227(membrane-bounded organelle); GO:0043226(organelle); GO:0005622(intracellular anatomical structure); GO:0005634(nucleus); GO:0005575(cellular_component); GO:0043231(intracellular membrane-bounded organelle); GO:0110165(cellular anatomical entity)	GO:0003677(DNA binding); GO:0016773(phosphotransferase activity, alcohol group as acceptor); GO:0097159(organic cyclic compound binding); GO:0016772(transferase activity, transferring phosphorus-containing groups); GO:0003674(molecular_function); GO:0016740(transferase activity); GO:0003676(nucleic acid binding); GO:0008478(pyridoxal kinase activity); GO:0005488(binding); GO:1901363(heterocyclic …	4920.XP_004199073.1	47C2U (Phosphomethylpyrimidine kinase)	H
B9J08_004418	1.69659	0.100742	0.402134	1231.14	1223.02	225.13	81.69	334.6	313.08	KND98582.1 (hypothetical protein QG37_04478 [[Candida] auris])	-	-	-	-	-	-	A0A0L0NWN6 (-)	-	-	-	-	-	-
B9J08_002793	1.69536	5.17878e-05	0.002032	122.91	123.15	120.63	46.99	26.38	33.84	PIS51219.1 (hypothetical protein B9J08_002793 [[Candida] auris])	caur:QG37_07078 (K15710;E3 ubiquitin-protein ligase SHPRH [EC:3.6.4.- 2.3.2.27])	-	-	-	Protein families: genetic information processing	ko04121(Ubiquitin system)	A0A0L0NRG2 (RING-type domain-containing protein)	-	GO:0043229(intracellular organelle); GO:0043227(membrane-bounded organelle); GO:0043226(organelle); GO:0005622(intracellular anatomical structure); GO:0005634(nucleus); GO:0005575(cellular_component); GO:0043231(intracellular membrane-bounded organelle); GO:0110165(cellular anatomical entity)	GO:0000166(nucleotide binding); GO:0097367(carbohydrate derivative binding); GO:0003674(molecular_function); GO:0032553(ribonucleotide binding); GO:0005488(binding); GO:0030554(adenyl nucleotide binding); GO:0035639(purine ribonucleoside triphosphate binding); GO:0140657(ATP-dependent activity); GO:0036094(small molecule binding); GO:0017076(purine nucleotide binding); GO:0032555(purine ribonucle…	4959.XP_461380.2	47C8T (Zinc finger, C3HC4 type (RING finger))	L
B9J08_002577	1.69296	0.337754	0.71237	0	134.16	80.91	0.45	25.69	34.53	XP_028891714.1 (uncharacterized protein CJI97_002121 [[Candida] auris])	pte:PTT_10029 (K01190;beta-galactosidase [EC:3.2.1.23])	Metabolism	Lipid metabolism; Carbohydrate metabolism; Glycan biosynthesis and metabolism	ko00600(Sphingolipid metabolism); ko00511(Other glycan degradation); ko00052(Galactose metabolism)	-	-	A0A0L0NUI6 (-)	-	-	GO:0003674(molecular_function); GO:0016813(hydrolase activity, acting on carbon-nitrogen (but not peptide) bonds, in linear amidines); GO:0016810(hydrolase activity, acting on carbon-nitrogen (but not peptide) bonds); GO:0003824(catalytic activity); GO:0016787(hydrolase activity)	1041607.K0KLQ8	3RRYD (Beta-alanine synthase)	E
B9J08_003695	1.69192	0.538598	0.841786	0	0	1740.13	191.27	251.79	0	PIS52084.1 (40S ribosomal protein S27-B [[Candida] auris])	clu:CLUG_03358 (K02978;small subunit ribosomal protein S27e)	Genetic Information Processing; Human Diseases	Infectious disease: viral; Translation	ko05171(Coronavirus disease - COVID-19); ko03010(Ribosome)	Protein families: genetic information processing	ko03011(Ribosome)	A0A2H0ZN80 (40S ribosomal protein S27)	GO:0006807(nitrogen compound metabolic process); GO:1901576(organic substance biosynthetic process); GO:0006412(translation); GO:0044238(primary metabolic process); GO:1901566(organonitrogen compound biosynthetic process); GO:0043170(macromolecule metabolic process); GO:0010467(gene expression); GO:0009059(macromolecule biosynthetic process); GO:0034641(cellular nitrogen compound metabolic proces…	GO:0043229(intracellular organelle); GO:0043226(organelle); GO:0005840(ribosome); GO:0005622(intracellular anatomical structure); GO:0005575(cellular_component); GO:0043228(non-membrane-bounded organelle); GO:0043232(intracellular non-membrane-bounded organelle); GO:0110165(cellular anatomical entity)	GO:0005198(structural molecule activity); GO:0043167(ion binding); GO:0003674(molecular_function); GO:0043169(cation binding); GO:0003735(structural constituent of ribosome); GO:0046872(metal ion binding); GO:0005488(binding)	340170.XP_007373477.1	47DBB (40S ribosomal protein)	J
B9J08_000422	1.69114	0.00302371	0.0446177	159.33	220.99	311.42	107.74	38.24	54.13	PIS58962.1 (hypothetical protein B9J08_000422 [[Candida] auris])	caur:QG37_08062 (K06646;G1/S-specific cyclin CLN3)	Cellular Processes	Cell growth and death	ko04111(Cell cycle - yeast); ko04113(Meiosis - yeast)	-	-	A0A0L0NNY5 (Cyclin N-terminal domain-containing protein)	-	-	-	45596.XP_006686689.1	47992 (G1 S-specific cyclin essential for the control of the cell cycle at the G1 S (start) transition)	D
B9J08_003980	1.69113	0.484882	0.816713	0	81.11	58.99	32.98	0	7.14	KNE02830.2 (hypothetical protein QG37_00212 [[Candida] auris])	bze:COCCADRAFT_38991 (K05351;D-xylulose reductase [EC:1.1.1.9])	Metabolism	Carbohydrate metabolism	ko00040(Pentose and glucuronate interconversions)	-	-	A0A0L0P9C5 (-)	-	-	-	4959.XP_456532.1	47B7M (Lysine methyltransferase)	A
B9J08_004615	1.68812	0.222326	0.592336	565.09	0	400.84	84.11	137.08	46.71	PIS49591.1 (hypothetical protein B9J08_004615 [[Candida] auris])	-	-	-	-	-	-	A0A2H0ZG13 (-)	-	GO:0110165(cellular anatomical entity); GO:0016021(membrane); GO:0005575(cellular_component)	-	-	-	-
B9J08_000849	1.68641	0.00029087	0.00804872	770.12	1906.46	968.47	277.94	367.78	375.59	XP_028893242.1 (uncharacterized protein CJI97_000867 [[Candida] auris])	-	-	-	-	-	-	A0A0L0P1V1 (-)	-	-	-	4929.XP_001482598.1	47DS5 (-)	S
B9J08_003337	1.68426	0.0944012	0.388178	913.49	6915.39	2081.25	885.75	1154.04	450.53	XP_028890644.1 (uncharacterized protein CJI97_003412 [[Candida] auris])	-	-	-	-	-	-	A0A0L0P493 (-)	-	GO:0110165(cellular anatomical entity); GO:0016021(membrane); GO:0005575(cellular_component)	-	-	-	-
B9J08_003997	1.6822	0.0706874	0.32816	296.94	650.67	471.57	105.75	138.89	144.99	XP_028891241.1 (uncharacterized protein CJI97_004026 [[Candida] auris])	pbn:PADG_03021 (K10356;myosin I)	Human Diseases	Infectious disease: bacterial	ko05130(Pathogenic Escherichia coli infection)	Protein families: metabolism; Protein families: signaling and cellular processes; Protein families: genetic information processing	ko03036(Chromosome and associated proteins); ko04812(Cytoskeleton proteins); ko04131(Membrane trafficking); ko01009(Protein phosphatases and associated proteins); ko04147(Exosome)	A0A0L0NN51 (-)	-	-	-	4929.XP_001482542.1	47D6R (Optic atrophy 3 protein (OPA3))	S
B9J08_004827	1.68203	0.0857133	0.368525	35.28	49.21	12.1	16.29	8.68	2.94	KND96343.2 (hypothetical protein QG37_07475 [[Candida] auris])	caur:QG37_07475 (K17907;autophagy-related protein 9)	Cellular Processes	Transport and catabolism	ko04136(Autophagy - other); ko04137(Mitophagy - animal); ko04138(Autophagy - yeast); ko04140(Autophagy - animal)	Protein families: genetic information processing	ko03029(Mitochondrial biogenesis); ko04131(Membrane trafficking)	A0A0L0NQK3 (Autophagy-related protein 9)	GO:0046907(intracellular transport); GO:0008104(protein localization); GO:0006914(autophagy); GO:0000045(autophagosome assembly); GO:0033365(protein localization to organelle); GO:0015031(protein transport); GO:0006996(organelle organization); GO:0016237(lysosomal microautophagy); GO:0072665(protein localization to vacuole); GO:0006605(protein targeting); GO:0044085(cellular component biogenesis)…	GO:0031982(vesicle); GO:0043227(membrane-bounded organelle); GO:0043226(organelle); GO:0034045(phagophore assembly site membrane); GO:0005622(intracellular anatomical structure); GO:0012505(endomembrane system); GO:0098827(endoplasmic reticulum subcompartment); GO:0016020(membrane); GO:0012506(vesicle membrane); GO:0098588(bounding membrane of organelle); GO:0097708(intracellular vesicle); GO:001…	-	4924.XP_001386623.2	479ID (Involved in autophagy and cytoplasm to vacuole transport (Cvt) vesicle formation. Plays a key role in the organization of the preautophagosomal structure phagophore assembly site (PAS), the nucleating site for formation of the sequestering vesicle)	U
B9J08_004062	1.67531	0.140735	0.475122	622.83	405.47	791.79	110.44	15.9	391.2	XP_028891343.1 (uncharacterized protein CJI97_004130 [[Candida] auris])	-	-	-	-	-	-	A0A0L0P8J6 (Putative_PNPOx domain-containing protein)	-	-	-	4924.XP_001385131.1	47D0Z (Pfam:Pyridox_oxidase)	S
B9J08_003897	1.67367	0.422467	0.776773	14.7	0	29.16	5.81	0	7.44	KNE02699.2 (hypothetical protein QG37_00071 [[Candida] auris])	caur:QG37_00071 (K21156;vacuolar fusion protein CCZ1)	Cellular Processes	Transport and catabolism	ko04138(Autophagy - yeast)	Protein families: genetic information processing	ko04131(Membrane trafficking)	A0A0L0P8P0 (Intu_longin_1 domain-containing protein)	GO:0016192(vesicle-mediated transport); GO:0051179(localization); GO:0006810(transport); GO:0008150(biological_process); GO:0051234(establishment of localization)	GO:0043231(intracellular membrane-bounded organelle); GO:0031982(vesicle); GO:0043229(intracellular organelle); GO:0031410(cytoplasmic vesicle); GO:0043226(organelle); GO:0097708(intracellular vesicle); GO:0005737(cytoplasm); GO:0043227(membrane-bounded organelle); GO:0005622(intracellular anatomical structure); GO:0012505(endomembrane system); GO:0005768(endosome); GO:0005770(late endosome); GO:…	-	45596.XP_006688614.1	479J5 (In complex with MON1, is required for multiple vacuole delivery pathways including the cytoplasm to vacuole transport (Cvt), autophagy, pexophagy and endocytosis. The CCZ1-MON1 complex acts at the fusion of vesicles with the vacuole, through its regulation of the SNARE complex during the coordinated priming and docking stages of fusion, and particularly at the stage of tethering docking)	U
B9J08_001242	1.67346	0.511258	0.831313	240.39	335.99	197.89	8.12	212.66	1.9	XP_028892002.1 (uncharacterized protein CJI97_001364 [[Candida] auris])	-	-	-	-	-	-	A0A0L0NXX4 (-)	GO:0071555(cell wall organization); GO:0031505(fungal-type cell wall organization); GO:0071852(fungal-type cell wall organization or biogenesis); GO:0071840(cellular component organization or biogenesis); GO:0071554(cell wall organization or biogenesis); GO:0009987(cellular process); GO:0008150(biological_process); GO:0016043(cellular component organization); GO:0045229(external encapsulating str…	-	-	5479.M3JAM6	47DWZ (Killer toxin-resistance protein 1)	S
B9J08_004652	1.6682	0.081003	0.3569	16.1	105.33	26.54	15.78	6.29	20.66	XP_028888848.1 (serine/threonine/tyrosine protein kinase MPS1 [[Candida] auris])	caur:QG37_07377 (K08866;serine/threonine-protein kinase TTK/MPS1 [EC:2.7.12.1])	Cellular Processes	Cell growth and death	ko04111(Cell cycle - yeast); ko04110(Cell cycle)	Protein families: metabolism; Protein families: genetic information processing	ko03036(Chromosome and associated proteins); ko01001(Protein kinases)	A0A2H0ZG72 (Protein kinase domain-containing protein)	GO:0022402(cell cycle process); GO:0007049(cell cycle); GO:0007059(chromosome segregation); GO:0009987(cellular process); GO:0051304(chromosome separation); GO:0008150(biological_process)	-	GO:0140096(catalytic activity, acting on a protein); GO:0000166(nucleotide binding); GO:0097367(carbohydrate derivative binding); GO:0003674(molecular_function); GO:0032553(ribonucleotide binding); GO:0005488(binding); GO:0016301(kinase activity); GO:0030554(adenyl nucleotide binding); GO:0035639(purine ribonucleoside triphosphate binding); GO:0036094(small molecule binding); GO:0017076(purine nu…	4924.XP_001385977.2	47AK2 (Protein tyrosine kinase)	T
B9J08_001075	1.66072	0.00984125	0.0965761	19.5	14.65	16.3	6.15	4.05	4.97	XP_028892165.1 (DNA-binding protein kinase TEL1 [[Candida] auris])	caur:QG37_00575 (K04728;serine-protein kinase ATM [EC:2.7.11.1])	Cellular Processes; Environmental Information Processing; Genetic Information Processing; Human Diseases	Cell growth and death; Infectious disease: bacterial; Drug resistance: antineoplastic; Infectious disease: viral; Replication and repair; Cancer: overview; Signal transduction	ko04110(Cell cycle); ko05206(MicroRNAs in cancer); ko04218(Cellular senescence); ko05202(Transcriptional misregulation in cancer); ko05131(Shigellosis); ko04214(Apoptosis - fly); ko05166(Human T-cell leukemia virus 1 infection); ko01524(Platinum drug resistance); ko04210(Apoptosis); ko03440(Homologous recombination); ko04115(p53 signaling pathway); ko05165(Human papillomavirus infection); ko04068…	Protein families: metabolism; Protein families: genetic information processing	ko03032(DNA replication proteins); ko03400(DNA repair and recombination proteins); ko01001(Protein kinases)	A0A0L0P8G5 (Serine/threonine-protein kinase Tel1)	GO:0044770(cell cycle phase transition); GO:0010948(negative regulation of cell cycle process); GO:0042770(signal transduction in response to DNA damage); GO:0006807(nitrogen compound metabolic process); GO:0048523(negative regulation of cellular process); GO:0006996(organelle organization); GO:0000723(telomere maintenance); GO:0051716(cellular response to stimulus); GO:1901987(regulation of cell…	GO:0000781(chromosome, telomeric region); GO:0043229(intracellular organelle); GO:0043227(membrane-bounded organelle); GO:0043226(organelle); GO:0005622(intracellular anatomical structure); GO:0098687(chromosomal region); GO:0005694(chromosome); GO:0005634(nucleus); GO:0005575(cellular_component); GO:0043228(non-membrane-bounded organelle); GO:0043232(intracellular non-membrane-bounded organelle)…	GO:0106310(protein serine kinase activity); GO:0140096(catalytic activity, acting on a protein); GO:0000166(nucleotide binding); GO:0097367(carbohydrate derivative binding); GO:0003674(molecular_function); GO:0032553(ribonucleotide binding); GO:0005488(binding); GO:0016301(kinase activity); GO:0030554(adenyl nucleotide binding); GO:0004672(protein kinase activity); GO:0035639(purine ribonucleosid…	4959.XP_457893.2	47BV3 (Serine threonine protein kinase which activates checkpoint signaling upon genotoxic stresses such as ionizing radiation (IR), ultraviolet light (UV), or DNA replication stalling, thereby acting as a DNA damage sensor. Recognizes the substrate consensus sequence ST -Q. Phosphorylates histone H2A to form H2AS128ph (gamma-H2A) at sites of DNA damage, involved in the regulation of DNA damage r…	BDLT
B9J08_001130	1.66004	0.0038003	0.0522862	62.98	48.31	71.4	23.06	22.16	9.34	KNE02391.2 (hypothetical protein QG37_00649 [[Candida] auris])	caur:QG37_00649 (K11267;sister chromatid cohesion protein PDS5)	-	-	-	Protein families: genetic information processing	ko03036(Chromosome and associated proteins)	A0A0L0P8P1 (-)	GO:0022402(cell cycle process); GO:0051301(cell division); GO:0007049(cell cycle); GO:0071840(cellular component organization or biogenesis); GO:0007062(sister chromatid cohesion); GO:0006996(organelle organization); GO:0051276(chromosome organization); GO:0009987(cellular process); GO:0007064(mitotic sister chromatid cohesion); GO:0008150(biological_process); GO:0016043(cellular component organi…	GO:0043229(intracellular organelle); GO:0043227(membrane-bounded organelle); GO:0043226(organelle); GO:0005622(intracellular anatomical structure); GO:0005634(nucleus); GO:0005575(cellular_component); GO:0043231(intracellular membrane-bounded organelle); GO:0110165(cellular anatomical entity)	-	4959.XP_461201.2	47BQ0 (to Saccharomyces cerevisiae PDS5 (YMR076C))	D
B9J08_000597	1.65979	0.191663	0.552362	42.57	79.35	41.98	16.51	6.83	24.06	PIS58109.1 (hypothetical protein B9J08_000597 [[Candida] auris])	-	-	-	-	-	-	A0A0L0P037 (-)	-	GO:0110165(cellular anatomical entity); GO:0016021(membrane); GO:0005575(cellular_component)	-	-	-	-
B9J08_003898	1.65812	0.303288	0.682172	158.59	209.66	207.47	46.19	69.53	47.47	PIS52284.1 (hypothetical protein B9J08_003898 [[Candida] auris])	-	-	-	-	-	-	A0A2H0ZNS0 (DUF3074 domain-containing protein)	-	-	-	4929.XP_001481944.1	47D1I (Protein of unknown function (DUF3074))	S
B9J08_002253	1.65791	0.242215	0.616356	292.78	478.29	126.81	209.6	0	30.46	XP_028891395.1 (uncharacterized protein CJI97_001796 [[Candida] auris])	caur:QG37_06578 (K14396;polyadenylate-binding protein 2)	Genetic Information Processing; Human Diseases	Infectious disease: viral; Translation	ko03015(mRNA surveillance pathway); ko05164(Influenza A)	Protein families: genetic information processing	ko03019(Messenger RNA biogenesis)	A0A0L0NSB3 (RRM domain-containing protein)	GO:0006807(nitrogen compound metabolic process); GO:0016071(mRNA metabolic process); GO:0019439(aromatic compound catabolic process); GO:0046483(heterocycle metabolic process); GO:1901575(organic substance catabolic process); GO:0065007(biological regulation); GO:0044238(primary metabolic process); GO:0043170(macromolecule metabolic process); GO:0010629(negative regulation of gene expression); GO…	GO:0043227(membrane-bounded organelle); GO:0043226(organelle); GO:0005622(intracellular anatomical structure); GO:0005694(chromosome); GO:1990904(ribonucleoprotein complex); GO:0033620(Mei2 nuclear dot complex); GO:0070013(intracellular organelle lumen); GO:0000785(chromatin); GO:0140513(nuclear protein-containing complex); GO:0005634(nucleus); GO:0043228(non-membrane-bounded organelle); GO:00432…	GO:0097159(organic cyclic compound binding); GO:0003727(single-stranded RNA binding); GO:0003674(molecular_function); GO:0008143(poly(A) binding); GO:0070717(poly-purine tract binding); GO:1901363(heterocyclic compound binding); GO:0106222(lncRNA binding); GO:0003729(mRNA binding); GO:0005488(binding); GO:0003723(RNA binding); GO:0003676(nucleic acid binding)	4929.XP_001482940.1	47CRI (RNA recognition motif. (a.k.a. RRM, RBD, or RNP domain))	A
B9J08_003735	1.65658	0.44525	0.789585	0	104.49	35.78	15.69	0	24.79	KNE01992.2 (hypothetical protein QG37_00931 [[Candida] auris])	caur:QG37_00931 (K06667;serine/threonine-protein kinase CAK1 [EC:2.7.11.22])	Cellular Processes	Cell growth and death	ko04111(Cell cycle - yeast)	-	-	A0A0L0P6J8 (Protein kinase domain-containing protein)	-	-	GO:0140096(catalytic activity, acting on a protein); GO:0000166(nucleotide binding); GO:0097367(carbohydrate derivative binding); GO:0003674(molecular_function); GO:0032553(ribonucleotide binding); GO:0005488(binding); GO:0016301(kinase activity); GO:0030554(adenyl nucleotide binding); GO:0035639(purine ribonucleoside triphosphate binding); GO:0036094(small molecule binding); GO:0017076(purine nu…	4920.XP_004196791.1	47EK1 (Protein tyrosine kinase)	T
B9J08_004106	1.65523	0.152049	0.495384	92.63	139.49	27.4	15.33	24.1	34.83	KND98964.2 (hypothetical protein QG37_04024 [[Candida] auris])	-	-	-	-	-	-	A0A0L0NY70 (-)	-	-	-	-	-	-
B9J08_000559	1.65256	0.109315	0.420689	74.61	628.72	36.5	93.7	14.27	102.17	XP_028892947.1 (S-formylglutathione hydrolase [[Candida] auris])	caur:QG37_03264 (K01070;S-formylglutathione hydrolase [EC:3.1.2.12])	Metabolism	Energy metabolism	ko00680(Methane metabolism)	-	-	A0A0L0P0N6 (S-formylglutathione hydrolase)	GO:0006081(cellular aldehyde metabolic process); GO:0070887(cellular response to chemical stimulus); GO:1901701(cellular response to oxygen-containing compound); GO:0051716(cellular response to stimulus); GO:1901575(organic substance catabolic process); GO:0044281(small molecule metabolic process); GO:1990748(cellular detoxification); GO:0110095(cellular detoxification of aldehyde); GO:0009636(re…	GO:0005737(cytoplasm); GO:0005622(intracellular anatomical structure); GO:0005575(cellular_component); GO:0005829(cytosol); GO:0110165(cellular anatomical entity)	GO:0052689(carboxylic ester hydrolase activity); GO:0003674(molecular_function); GO:0018738(S-formylglutathione hydrolase activity); GO:0016788(hydrolase activity, acting on ester bonds); GO:0016790(thiolester hydrolase activity); GO:0003824(catalytic activity); GO:0016787(hydrolase activity)	4924.XP_001383857.2	4799F (Serine hydrolase involved in the detoxification of formaldehyde)	S
B9J08_001030	1.65116	0.0682459	0.322066	23.4	34.75	30.34	12.24	9.85	4.17	KNE00120.2 (hypothetical protein QG37_03070 [[Candida] auris])	clus:A9F13_01g05137 (K20308;trafficking protein particle complex subunit 11)	-	-	-	Protein families: genetic information processing	ko04131(Membrane trafficking)	A0A0L0P1G9 (Foie-gras_1 domain-containing protein)	-	-	-	4924.XP_001383063.2	479CJ (Foie gras liver health family 1)	S
B9J08_002927	1.65104	0.370223	0.740027	368.07	0	89.43	47.41	56.53	23.32	KNE00678.2 (hypothetical protein QG37_02208 [[Candida] auris])	-	-	-	-	-	-	A0A0L0P2V0 (rRNA-processing protein FYV7)	-	-	-	4959.XP_459885.2	47DK6 (Involved in the processing of the 20S pre-rRNA)	S
B9J08_005338	1.64891	0.262605	0.638288	54.15	0	35.62	11.88	9.29	5.71	PIS48638.1 (hypothetical protein B9J08_005338 [[Candida] auris])	caur:QG37_03586 (K14548;U3 small nucleolar RNA-associated protein 4)	Genetic Information Processing	Translation	ko03008(Ribosome biogenesis in eukaryotes)	Protein families: genetic information processing	ko03009(Ribosome biogenesis)	A0A2H0ZDC9 (-)	-	-	-	4959.XP_459251.2	47AKD (WD40 repeats)	S
B9J08_001785	1.64849	0.0900437	0.378541	106.75	20.84	175.19	32.18	5.88	55.32	XP_028889711.1 (uncharacterized protein CJI97_002446 [[Candida] auris])	maw:MAC_03639 (K10756;replication factor C subunit 3/5)	Genetic Information Processing	Replication and repair	ko03420(Nucleotide excision repair); ko03030(DNA replication); ko03430(Mismatch repair)	Protein families: genetic information processing	ko03036(Chromosome and associated proteins); ko03032(DNA replication proteins); ko03400(DNA repair and recombination proteins)	A0A510P4Y4 (-)	-	-	-	4924.XP_001387948.2	47CJ0 (to Saccharomyces cerevisiae YDR132C and YLR108C)	S
B9J08_005151	1.64342	0.0514754	0.276817	222.3	74	53.05	32.02	39.61	30.57	PIS48458.1 (hypothetical protein B9J08_005151 [[Candida] auris])	-	-	-	-	-	-	A0A0L0P582 (RRM domain-containing protein)	-	-	GO:0097159(organic cyclic compound binding); GO:0003674(molecular_function); GO:0003723(RNA binding); GO:0005488(binding); GO:1901363(heterocyclic compound binding); GO:0003676(nucleic acid binding)	4920.XP_004203046.1	47DP1 (nucleic acid-templated transcription)	A
B9J08_004162	1.64183	0.257373	0.635014	27.28	40.26	86.73	13.98	2.02	30.88	QEO24265.1 (G2/mitotic-specific_cyclin-4 [[Candida] auris])	caur:QG37_04141 (K06659;G2/mitotic-specific cyclin 3/4)	Cellular Processes	Cell growth and death	ko04111(Cell cycle - yeast); ko04113(Meiosis - yeast)	-	-	A0A0L0NYN0 (Cyclin N-terminal domain-containing protein)	GO:0007346(regulation of mitotic cell cycle); GO:0044770(cell cycle phase transition); GO:0006807(nitrogen compound metabolic process); GO:1901987(regulation of cell cycle phase transition); GO:1901990(regulation of mitotic cell cycle phase transition); GO:0046483(heterocycle metabolic process); GO:0000082(G1/S transition of mitotic cell cycle); GO:0065007(biological regulation); GO:0044238(prima…	-	-	4959.XP_462589.2	47B9D (Belongs to the cyclin family)	D
B9J08_003171	1.63909	0.0162009	0.134931	112.79	58.52	141.9	30.62	34.62	28.08	XP_028890478.1 (N-acetylphosphatidylethanolamine-hydrolyzing phospholipase D [[Candida] auris])	caur:QG37_02159 (K13985;N-acyl-phosphatidylethanolamine-hydrolysing phospholipase D [EC:3.1.4.54])	Organismal Systems	Nervous system	ko04723(Retrograde endocannabinoid signaling)	-	-	A0A0L0P4G4 (Lactamase_B domain-containing protein)	GO:0006807(nitrogen compound metabolic process); GO:0006629(lipid metabolic process); GO:0034308(primary alcohol metabolic process); GO:0044238(primary metabolic process); GO:0006576(biogenic amine metabolic process); GO:0044281(small molecule metabolic process); GO:0006793(phosphorus metabolic process); GO:1901615(organic hydroxy compound metabolic process); GO:0006796(phosphate-containing compo…	-	GO:0008081(phosphoric diester hydrolase activity); GO:0046914(transition metal ion binding); GO:0004620(phospholipase activity); GO:0008270(zinc ion binding); GO:0016298(lipase activity); GO:0043167(ion binding); GO:0070290(N-acylphosphatidylethanolamine-specific phospholipase D activity); GO:0003674(molecular_function); GO:0042578(phosphoric ester hydrolase activity); GO:0016788(hydrolase activi…	4924.XP_001387355.2	47AX2 (Beta-lactamase superfamily domain)	S
B9J08_004289	1.63683	0.0938709	0.386953	41.32	22.32	70.61	17.81	8.7	14.52	XP_028889201.1 (AMP deaminase [[Candida] auris])	caur:QG37_04682 (K01490;AMP deaminase [EC:3.5.4.6])	Metabolism	Nucleotide metabolism	ko00230(Purine metabolism)	-	-	A0A0L0NX40 (AMP deaminase)	GO:0043101(purine-containing compound salvage); GO:0009152(purine ribonucleotide biosynthetic process); GO:0009165(nucleotide biosynthetic process); GO:0072522(purine-containing compound biosynthetic process); GO:0006807(nitrogen compound metabolic process); GO:0006188(IMP biosynthetic process); GO:1901576(organic substance biosynthetic process); GO:0106380(purine ribonucleotide salvage); GO:0046…	-	GO:0019239(deaminase activity); GO:0047623(adenosine-phosphate deaminase activity); GO:0003674(molecular_function); GO:0003876(AMP deaminase activity); GO:0016814(hydrolase activity, acting on carbon-nitrogen (but not peptide) bonds, in cyclic amidines); GO:0016810(hydrolase activity, acting on carbon-nitrogen (but not peptide) bonds); GO:0003824(catalytic activity); GO:0016787(hydrolase activity)	4924.XP_001382845.2	47BCP (Belongs to the metallo-dependent hydrolases superfamily. Adenosine and AMP deaminases family)	F
B9J08_000558	1.63362	0.169425	0.520561	19.04	53.41	83.76	7.69	8.54	30.95	KND99840.2 (hypothetical protein QG37_03265 [[Candida] auris])	pte:PTT_14934 (K22834;1,3-beta-glucanosyltransferase GAS3 [EC:2.4.1.-])	-	-	-	Protein families: metabolism; Protein families: genetic information processing	ko01003(Glycosyltransferases); ko03036(Chromosome and associated proteins)	A0A0L0P1E5 (MFS domain-containing protein)	-	GO:0110165(cellular anatomical entity); GO:0016021(membrane); GO:0005575(cellular_component)	GO:0022857(transmembrane transporter activity); GO:0005215(transporter activity); GO:0003674(molecular_function)	340170.XP_007373363.1	47AUZ (Major Facilitator Superfamily)	S
B9J08_000702	1.63341	0.581892	0.861936	559.04	0	3.51	0	0	166.87	KNE01467.2 (hypothetical protein QG37_01543 [[Candida] auris])	-	-	-	-	-	-	A0A0L0P522 (-)	-	-	-	-	-	-
B9J08_000812	1.6331	9.39454e-05	0.00329556	1525.11	1022.66	726.94	355.76	255.19	354.24	XP_028893190.1 (NADPH-dependent D-xylose reductase II,III [[Candida] auris])	caur:QG37_02715 (K17743;D-xylose reductase [EC:1.1.1.307])	Metabolism	Carbohydrate metabolism	ko00040(Pentose and glucuronate interconversions)	-	-	A0A0L0P1P4 (-)	GO:0019323(pentose catabolic process); GO:0070887(cellular response to chemical stimulus); GO:0009628(response to abiotic stimulus); GO:0019320(hexose catabolic process); GO:0104004(cellular response to environmental stimulus); GO:0051716(cellular response to stimulus); GO:1901575(organic substance catabolic process); GO:0044238(primary metabolic process); GO:0042732(D-xylose metabolic process); …	-	GO:0008106(alcohol dehydrogenase (NADP+) activity); GO:0097159(organic cyclic compound binding); GO:0047834(D-threo-aldose 1-dehydrogenase activity); GO:0032866(D-xylose:NADP reductase activity); GO:0016491(oxidoreductase activity); GO:0003674(molecular_function); GO:0016616(oxidoreductase activity, acting on the CH-OH group of donors, NAD or NADP as acceptor); GO:0003723(RNA binding); GO:0016614…	5480.G8B6L5	47AVF (reductase)	S
B9J08_002694	1.63079	0.040683	0.24078	507.49	716.16	294.5	19.39	249.62	177.36	XP_028890003.1 (uncharacterized protein CJI97_002746 [[Candida] auris])	-	-	-	-	-	-	A0A0L0NYT6 (-)	GO:0006807(nitrogen compound metabolic process); GO:0046483(heterocycle metabolic process); GO:0034308(primary alcohol metabolic process); GO:0072527(pyrimidine-containing compound metabolic process); GO:0044281(small molecule metabolic process); GO:1901615(organic hydroxy compound metabolic process); GO:0006725(cellular aromatic compound metabolic process); GO:0042723(thiamine-containing compoun…	GO:0005737(cytoplasm); GO:0005622(intracellular anatomical structure); GO:0005575(cellular_component); GO:0005829(cytosol); GO:0110165(cellular anatomical entity)	-	4959.XP_461508.2	47A7Z (TENA/THI-4/PQQC family)	K
B9J08_003614	1.63045	0.00152092	0.0274024	566.57	321.52	257.44	107.4	96.18	135	XP_028890905.1 (alcohol dehydrogenase 2 [[Candida] auris])	caur:QG37_04823 (K13953;alcohol dehydrogenase, propanol-preferring [EC:1.1.1.1])	Metabolism	Carbohydrate metabolism; Lipid metabolism; Amino acid metabolism; Xenobiotics biodegradation and metabolism; Metabolism of cofactors and vitamins	ko00350(Tyrosine metabolism); ko00626(Naphthalene degradation); ko00625(Chloroalkane and chloroalkene degradation); ko00982(Drug metabolism - cytochrome P450); ko00071(Fatty acid degradation); ko00010(Glycolysis / Gluconeogenesis); ko00830(Retinol metabolism); ko00620(Pyruvate metabolism); ko00980(Metabolism of xenobiotics by cytochrome P450)	-	-	A0A0L0NWA4 (-)	-	-	GO:0046914(transition metal ion binding); GO:0008270(zinc ion binding); GO:0016491(oxidoreductase activity); GO:0043167(ion binding); GO:0003674(molecular_function); GO:0043169(cation binding); GO:0046872(metal ion binding); GO:0005488(binding); GO:0003824(catalytic activity)	340170.XP_007377163.1	4799A (alcohol dehydrogenase)	Q
B9J08_000030	1.62835	0.00267354	0.04093	949.35	247.67	821.75	162.07	243.92	197.72	XP_028892441.1 (uncharacterized protein CJI97_000037 [[Candida] auris])	-	-	-	-	-	-	A0A5C1DVD0 (-)	-	-	-	4929.XP_001487766.1	47DB9 (-)	S
B9J08_004552	1.62275	0.0242364	0.175922	181.05	141.24	131.45	91.62	12.52	31.13	KND99250.2 (hypothetical protein QG37_03791 [[Candida] auris])	caur:QG37_03791 (K01336;cerevisin [EC:3.4.21.48])	Cellular Processes	Transport and catabolism	ko04138(Autophagy - yeast)	Protein families: metabolism; Protein families: genetic information processing	ko03110(Chaperones and folding catalysts); ko01002(Peptidases and inhibitors)	A0A0L0NZS9 (-)	-	-	GO:0008233(peptidase activity); GO:0140096(catalytic activity, acting on a protein); GO:0017171(serine hydrolase activity); GO:0008236(serine-type peptidase activity); GO:0003674(molecular_function); GO:0004175(endopeptidase activity); GO:0003824(catalytic activity); GO:0004252(serine-type endopeptidase activity); GO:0016787(hydrolase activity)	42374.XP_002418596.1	479QR (Belongs to the peptidase S8 family)	O
B9J08_004937	1.6165	0.109849	0.421877	366.94	149.52	154.37	130.87	21.14	41.56	KNE01699.2 (hypothetical protein QG37_01034 [[Candida] auris])	clus:A9F13_09g00264 (K13886;coronin-1B/1C/6)	-	-	-	Protein families: signaling and cellular processes	ko04812(Cytoskeleton proteins)	A0A0L0P5Y4 (C2H2-type domain-containing protein)	-	-	-	4959.XP_458898.2	3RXTD (-)	S
B9J08_003847	1.61602	0.000416639	0.0106103	133.07	232.42	128.32	44.46	40.69	65.06	XP_028891135.1 (uncharacterized protein CJI97_003920 [[Candida] auris])	caur:QG37_00749 (K05535;alpha 1,2-mannosyltransferase [EC:2.4.1.-])	Metabolism	Glycan biosynthesis and metabolism	ko00513(Various types of N-glycan biosynthesis)	Protein families: metabolism	ko01003(Glycosyltransferases)	A0A0L0P6Y5 (-)	GO:0006807(nitrogen compound metabolic process); GO:1901576(organic substance biosynthetic process); GO:1901137(carbohydrate derivative biosynthetic process); GO:0044238(primary metabolic process); GO:1901566(organonitrogen compound biosynthetic process); GO:0043170(macromolecule metabolic process); GO:0009100(glycoprotein metabolic process); GO:0009059(macromolecule biosynthetic process); GO:004…	-	GO:0016740(transferase activity); GO:0016757(glycosyltransferase activity); GO:0003674(molecular_function); GO:0003824(catalytic activity)	4959.XP_456427.2	47A5K (Mannosyltransferase putative)	G
B9J08_000179	1.61515	0.413929	0.772581	0	422.3	15.26	35.71	86.08	2.12	XP_028892582.1 (uncharacterized protein CJI97_000181 [[Candida] auris])	-	-	-	-	-	-	A0A0L0P2K2 (Regulator of rDNA transcription 14)	-	GO:0043233(organelle lumen); GO:0070013(intracellular organelle lumen); GO:0043229(intracellular organelle); GO:0043227(membrane-bounded organelle); GO:0043226(organelle); GO:0005730(nucleolus); GO:0005622(intracellular anatomical structure); GO:0031974(membrane-enclosed lumen); GO:0005634(nucleus); GO:0005575(cellular_component); GO:0043228(non-membrane-bounded organelle); GO:0043232(intracellul…	-	4959.XP_456728.1	47DHS (Involved in ribosome biogenesis, probably through modulation of rDNA transcription)	K
B9J08_001255	1.60841	0.154351	0.496915	49.24	72.75	13.06	9.48	7.89	23.06	XP_028891989.1 (alpha-glucosidase [[Candida] auris])	caur:QG37_04198 (K01182;oligo-1,6-glucosidase [EC:3.2.1.10])	Metabolism	Carbohydrate metabolism	ko00500(Starch and sucrose metabolism); ko00052(Galactose metabolism)	-	-	A0A0L0NXW0 (Aamy domain-containing protein)	GO:0071704(organic substance metabolic process); GO:0008152(metabolic process); GO:0008150(biological_process); GO:0005975(carbohydrate metabolic process); GO:0044238(primary metabolic process)	-	GO:0003824(catalytic activity); GO:0003674(molecular_function)	4959.XP_456933.1	479VZ (Alpha-glucosidase)	G
B9J08_002524	1.59914	0.357036	0.73133	97.76	10.51	0	5.51	10.92	16.51	PIS54744.1 (hypothetical protein B9J08_002524 [[Candida] auris])	caur:QG37_06177 (K09184;GATA-binding protein, other eukaryote)	-	-	-	Protein families: genetic information processing	ko03000(Transcription factors)	A0A0L0NUR1 (GATA-type domain-containing protein)	GO:0006807(nitrogen compound metabolic process); GO:0080090(regulation of primary metabolic process); GO:1901576(organic substance biosynthetic process); GO:0046483(heterocycle metabolic process); GO:0031326(regulation of cellular biosynthetic process); GO:0097659(nucleic acid-templated transcription); GO:0065007(biological regulation); GO:0044238(primary metabolic process); GO:0018130(heterocycl…	GO:0043229(intracellular organelle); GO:0043227(membrane-bounded organelle); GO:0043226(organelle); GO:0005622(intracellular anatomical structure); GO:0005634(nucleus); GO:0005575(cellular_component); GO:0043231(intracellular membrane-bounded organelle); GO:0110165(cellular anatomical entity)	GO:0043565(sequence-specific DNA binding); GO:0046914(transition metal ion binding); GO:0003677(DNA binding); GO:0097159(organic cyclic compound binding); GO:0008270(zinc ion binding); GO:0043167(ion binding); GO:0003674(molecular_function); GO:0003700(DNA-binding transcription factor activity); GO:1901363(heterocyclic compound binding); GO:0043169(cation binding); GO:0046872(metal ion binding); …	5482.XP_002549534.1	47CWE (nitrogen)	K
B9J08_004776	1.59811	0.00659155	0.0746056	105.74	145.59	149.01	45.77	49.08	28.43	PIS49749.1 (hypothetical protein B9J08_004776 [[Candida] auris])	caur:QG37_06851 (K01077;alkaline phosphatase [EC:3.1.3.1])	Metabolism; Environmental Information Processing	Signal transduction; Metabolism of cofactors and vitamins	ko00790(Folate biosynthesis); ko00730(Thiamine metabolism); ko02020(Two-component system)	Protein families: signaling and cellular processes	ko00537(Glycosylphosphatidylinositol (GPI)-anchored proteins); ko04147(Exosome)	A0A0L0NRE0 (Alkaline phosphatase)	-	GO:0043231(intracellular membrane-bounded organelle); GO:0043229(intracellular organelle); GO:0043227(membrane-bounded organelle); GO:0043226(organelle); GO:0005737(cytoplasm); GO:0005622(intracellular anatomical structure); GO:0016021(membrane); GO:0000322(storage vacuole); GO:0000323(lytic vacuole); GO:0005773(vacuole); GO:0005575(cellular_component); GO:0000324(fungal-type vacuole); GO:0110165…	GO:0046914(transition metal ion binding); GO:0106219(zinc ion sensor activity); GO:0008270(zinc ion binding); GO:0004035(alkaline phosphatase activity); GO:0043167(ion binding); GO:0003674(molecular_function); GO:0042578(phosphoric ester hydrolase activity); GO:0016788(hydrolase activity, acting on ester bonds); GO:0140784(metal ion sensor activity); GO:0043169(cation binding); GO:0140299(small m…	4959.XP_457587.1	47BFR (alkaline phosphatase)	P
B9J08_000499	1.59481	0.0767107	0.345863	77.91	134.84	129.9	51.64	21.15	33.16	PIS59034.1 (hypothetical protein B9J08_000499 [[Candida] auris])	caur:QG37_03357 (K10878;meiotic recombination protein SPO11)	Cellular Processes	Cell growth and death	ko04113(Meiosis - yeast)	Protein families: genetic information processing	ko03400(DNA repair and recombination proteins)	A0A0L0P0L6 (TP6A_N domain-containing protein)	-	GO:0043229(intracellular organelle); GO:0043226(organelle); GO:0005622(intracellular anatomical structure); GO:0005694(chromosome); GO:0005575(cellular_component); GO:0043228(non-membrane-bounded organelle); GO:0043232(intracellular non-membrane-bounded organelle); GO:0110165(cellular anatomical entity)	GO:0016889(DNA endonuclease activity, producing 3'-phosphomonoesters); GO:0000166(nucleotide binding); GO:0016894(endonuclease activity, active with either ribo- or deoxyribonucleic acids and producing 3'-phosphomonoesters); GO:0004536(DNA nuclease activity); GO:0097367(carbohydrate derivative binding); GO:0003674(molecular_function); GO:0032553(ribonucleotide binding); GO:0005488(binding); GO:00…	4924.XP_001384151.2	47DAX (Type IIB DNA topoisomerase)	L
B9J08_002169	1.59467	0.260385	0.637052	56.85	11.63	23.33	11.15	0	17.14	PIS55019.1 (hypothetical protein B9J08_002169 [[Candida] auris])	zro:ZYRO0E05676g (K21641;glucose transport transcription regulator RGT1)	-	-	-	Protein families: genetic information processing	ko03000(Transcription factors)	A0A2H0ZWL8 (Zn(2)-C6 fungal-type domain-containing protein)	GO:0006807(nitrogen compound metabolic process); GO:1901576(organic substance biosynthetic process); GO:0046483(heterocycle metabolic process); GO:0097659(nucleic acid-templated transcription); GO:0044238(primary metabolic process); GO:0018130(heterocycle biosynthetic process); GO:0006351(DNA-templated transcription); GO:0043170(macromolecule metabolic process); GO:0034654(nucleobase-containing c…	-	GO:0046914(transition metal ion binding); GO:0003677(DNA binding); GO:0097159(organic cyclic compound binding); GO:0008270(zinc ion binding); GO:0043167(ion binding); GO:0003674(molecular_function); GO:0003700(DNA-binding transcription factor activity); GO:0043169(cation binding); GO:0000981(DNA-binding transcription factor activity, RNA polymerase II-specific); GO:0046872(metal ion binding); GO:…	1041607.K0K998	3RVEF (Transcription factor)	K
B9J08_000042	1.59323	0.473282	0.810406	44.44	0	30.42	6.95	15.48	0.27	PIS58596.1 (hypothetical protein B9J08_000042 [[Candida] auris])	caur:QG37_05750 (K17989;L-serine/L-threonine ammonia-lyase [EC:4.3.1.17 4.3.1.19])	Metabolism	Amino acid metabolism	ko00270(Cysteine and methionine metabolism); ko00290(Valine, leucine and isoleucine biosynthesis); ko00260(Glycine, serine and threonine metabolism)	-	-	A0A2H1A6U7 (PALP domain-containing protein)	GO:0006520(amino acid metabolic process); GO:0044281(small molecule metabolic process); GO:1901564(organonitrogen compound metabolic process); GO:0071704(organic substance metabolic process); GO:0006082(organic acid metabolic process); GO:0044237(cellular metabolic process); GO:0019752(carboxylic acid metabolic process); GO:0006807(nitrogen compound metabolic process); GO:0008152(metabolic proces…	-	GO:0097159(organic cyclic compound binding); GO:0043167(ion binding); GO:0003674(molecular_function); GO:0019842(vitamin binding); GO:0043168(anion binding); GO:0070279(vitamin B6 binding); GO:0036094(small molecule binding); GO:0005488(binding); GO:1901363(heterocyclic compound binding); GO:0030170(pyridoxal phosphate binding)	4959.XP_458544.2	47BZG (Pyridoxal-phosphate dependent enzyme)	E
B9J08_004154	1.59311	0.146839	0.486128	24.14	136.04	27.48	26.98	14.17	15.37	XP_028889077.1 (uncharacterized protein CJI97_004218 [[Candida] auris])	wic:J056_003735 (K00606;3-methyl-2-oxobutanoate hydroxymethyltransferase [EC:2.1.2.11])	Metabolism	Metabolism of cofactors and vitamins	ko00770(Pantothenate and CoA biosynthesis)	-	-	A0A0L0NXZ9 (Aa_trans domain-containing protein)	-	GO:0005774(vacuolar membrane); GO:0043229(intracellular organelle); GO:0098588(bounding membrane of organelle); GO:0043226(organelle); GO:0005737(cytoplasm); GO:0031090(organelle membrane); GO:0043227(membrane-bounded organelle); GO:0005622(intracellular anatomical structure); GO:0016021(membrane); GO:0005773(vacuole); GO:0005575(cellular_component); GO:0016020(membrane); GO:0043231(intracellular…	-	4920.XP_004196490.1	47ANU (Transmembrane amino acid transporter protein)	S
B9J08_003148	1.58863	0.144613	0.48177	32.33	111.56	115.63	19.47	27.88	33.03	KNE01289.2 (hypothetical protein QG37_02181 [[Candida] auris])	mrr:Moror_2105 (K13449;pathogenesis-related protein 1)	Environmental Information Processing; Organismal Systems	Environmental adaptation; Signal transduction	ko04075(Plant hormone signal transduction); ko04016(MAPK signaling pathway - plant); ko04626(Plant-pathogen interaction)	-	-	A0A0L0P4R4 (SCP domain-containing protein)	-	-	-	273371.XP_003866625.1	47CUS (SCP / Tpx-1 / Ag5 / PR-1 / Sc7 family of extracellular domains.)	S
B9J08_001718	1.58856	0.14006	0.474055	215.43	2.06	87	36.2	23.72	35.16	XP_028889644.1 (uncharacterized protein CJI97_002379 [[Candida] auris])	-	-	-	-	-	-	A0A510P540 (-)	-	-	-	4959.XP_457325.2	47AJ4 (Leucine rich repeat)	S
B9J08_003467	1.5855	0.00683478	0.0768162	72.76	69.26	98.39	38.45	15.7	21.18	PIS51865.1 (hypothetical protein B9J08_003467 [[Candida] auris])	caur:QG37_01712 (K02212;DNA replication licensing factor MCM4 [EC:3.6.4.12])	Cellular Processes; Genetic Information Processing	Replication and repair; Cell growth and death	ko04111(Cell cycle - yeast); ko04110(Cell cycle); ko03030(DNA replication); ko04113(Meiosis - yeast)	Protein families: genetic information processing	ko03032(DNA replication proteins)	A0A2H0ZMK1 (DNA replication licensing factor MCM4)	GO:0006139(nucleobase-containing compound metabolic process); GO:0043170(macromolecule metabolic process); GO:0006261(DNA-templated DNA replication); GO:0071704(organic substance metabolic process); GO:0006260(DNA replication); GO:0044238(primary metabolic process); GO:0044237(cellular metabolic process); GO:0006807(nitrogen compound metabolic process); GO:0008152(metabolic process); GO:0006725(c…	GO:0043229(intracellular organelle); GO:0043227(membrane-bounded organelle); GO:0043226(organelle); GO:0005622(intracellular anatomical structure); GO:0042555(MCM complex); GO:0005634(nucleus); GO:0005575(cellular_component); GO:0032991(protein-containing complex); GO:0043231(intracellular membrane-bounded organelle); GO:0110165(cellular anatomical entity)	GO:0000166(nucleotide binding); GO:0097367(carbohydrate derivative binding); GO:0003674(molecular_function); GO:0032553(ribonucleotide binding); GO:0005488(binding); GO:0030554(adenyl nucleotide binding); GO:0035639(purine ribonucleoside triphosphate binding); GO:0140657(ATP-dependent activity); GO:0036094(small molecule binding); GO:0017076(purine nucleotide binding); GO:0032555(purine ribonucle…	4959.XP_460031.1	47AZ1 (Belongs to the MCM family)	L
B9J08_004556	1.58463	0.474893	0.81093	0	270.6	0	34.3	42.91	0	PIS49533.1 (hypothetical protein B9J08_004556 [[Candida] auris])	-	-	-	-	-	-	A0A2H0ZGT9 (-)	-	-	-	4924.XP_001383830.2	47DCT (Fungal protein of unknown function (DUF2011))	S
B9J08_004648	1.58248	7.02414e-06	0.000391652	1184.66	780.41	991.1	311.68	354.51	243.98	KND96257.2 (hypothetical protein QG37_07384 [[Candida] auris])	caur:QG37_07384 (K01336;cerevisin [EC:3.4.21.48])	Cellular Processes	Transport and catabolism	ko04138(Autophagy - yeast)	Protein families: metabolism; Protein families: genetic information processing	ko03110(Chaperones and folding catalysts); ko01002(Peptidases and inhibitors)	A0A0L0NQ17 (-)	-	-	GO:0008233(peptidase activity); GO:0140096(catalytic activity, acting on a protein); GO:0017171(serine hydrolase activity); GO:0008236(serine-type peptidase activity); GO:0003674(molecular_function); GO:0004175(endopeptidase activity); GO:0003824(catalytic activity); GO:0004252(serine-type endopeptidase activity); GO:0016787(hydrolase activity)	4959.XP_458282.2	479GZ (Belongs to the peptidase S8 family)	O
B9J08_002023	1.57989	0.00804787	0.0842258	57.75	150.06	88.99	35.5	26.58	29.45	PIS54876.1 (hypothetical protein B9J08_002023 [[Candida] auris])	caur:QG37_00241 (K15079;structure-specific endonuclease subunit SLX4)	Genetic Information Processing	Replication and repair	ko03460(Fanconi anemia pathway)	Protein families: genetic information processing	ko03400(DNA repair and recombination proteins)	A0A0L0P7U1 (-)	GO:0006807(nitrogen compound metabolic process); GO:0051716(cellular response to stimulus); GO:0006281(DNA repair); GO:0046483(heterocycle metabolic process); GO:0044238(primary metabolic process); GO:0006950(response to stress); GO:0043170(macromolecule metabolic process); GO:0006725(cellular aromatic compound metabolic process); GO:0034641(cellular nitrogen compound metabolic process); GO:00903…	GO:0043227(membrane-bounded organelle); GO:0043226(organelle); GO:0005622(intracellular anatomical structure); GO:0005694(chromosome); GO:0070013(intracellular organelle lumen); GO:0140513(nuclear protein-containing complex); GO:0005634(nucleus); GO:0043228(non-membrane-bounded organelle); GO:0043232(intracellular non-membrane-bounded organelle); GO:0000228(nuclear chromosome); GO:0031981(nuclear…	GO:0004519(endonuclease activity); GO:0003674(molecular_function); GO:0016788(hydrolase activity, acting on ester bonds); GO:0004518(nuclease activity); GO:0003824(catalytic activity); GO:0016787(hydrolase activity)	340170.XP_007372793.1	47D3Q (Regulatory subunit of the SLX1-SLX4 structure-specific endonuclease that resolves DNA secondary structures generated during DNA repair and recombination. Has endonuclease activity towards branched DNA substrates, introducing single-strand cuts in duplex DNA close to junctions with ss-DNA)	L
B9J08_002047	1.57769	0.0260462	0.183223	52.79	27.05	67.7	12.78	13.06	21.36	KNE02467.2 (hypothetical protein QG37_00272 [[Candida] auris])	caur:QG37_00272 (K12488;Arf-GAP with SH3 domain, ANK repeat and PH domain-containing protein)	Cellular Processes; Organismal Systems	Immune system; Transport and catabolism	ko04666(Fc gamma R-mediated phagocytosis); ko04144(Endocytosis)	Protein families: genetic information processing	ko04131(Membrane trafficking)	A0A0L0P7X7 (-)	-	-	GO:0030695(GTPase regulator activity); GO:0003674(molecular_function); GO:0030234(enzyme regulator activity); GO:0060589(nucleoside-triphosphatase regulator activity); GO:0098772(molecular function regulator activity); GO:0005096(GTPase activator activity); GO:0008047(enzyme activator activity)	4959.XP_002770489.1	47CJT (Putative GTP-ase activating proteins for the small GTPase, ARF)	T
B9J08_003376	1.57726	0.000391644	0.0100706	477.98	751.66	508.82	139.55	244.89	142.57	XP_028890681.1 (uncharacterized protein CJI97_003451 [[Candida] auris])	cdu:CD36_04260 (K06655;negative regulator of the PHO system [EC:2.7.11.22])	Cellular Processes	Cell growth and death; Transport and catabolism	ko04111(Cell cycle - yeast); ko04138(Autophagy - yeast)	-	-	A0A2H0ZSY6 (Protein kinase domain-containing protein)	-	-	GO:0140096(catalytic activity, acting on a protein); GO:0000166(nucleotide binding); GO:0097367(carbohydrate derivative binding); GO:0003674(molecular_function); GO:0032553(ribonucleotide binding); GO:0005488(binding); GO:0016301(kinase activity); GO:0030554(adenyl nucleotide binding); GO:0035639(purine ribonucleoside triphosphate binding); GO:0036094(small molecule binding); GO:0017076(purine nu…	42374.XP_002417096.1	479WK (Belongs to the protein kinase superfamily)	T
B9J08_004033	1.57376	0.60773	0.870981	61.47	0	0	5.66	13.01	0	KND95866.2 (hypothetical protein QG37_07819 [[Candida] auris])	-	-	-	-	-	-	A0A0L0NNZ0 (-)	-	-	-	-	-	-
B9J08_003910	1.57022	0.111046	0.423462	92.3	41.41	128.4	35.02	36.45	9.83	XP_028891324.1 (uncharacterized protein CJI97_004111 [[Candida] auris])	-	-	-	-	-	-	A0A0L0P9I2 (-)	-	GO:0030312(external encapsulating structure); GO:0071944(cell periphery); GO:0005618(cell wall); GO:0005575(cellular_component); GO:0110165(cellular anatomical entity)	GO:0003674(molecular_function); GO:0005198(structural molecule activity); GO:0005199(structural constituent of cell wall)	4920.XP_004201697.1	47EJ8 (covalently-linked cell wall protein)	S
B9J08_003998	1.56303	0.00318026	0.0459126	171.93	463.01	143.44	80.47	84.7	73.76	XP_028891240.1 (acetyl-coenzyme A synthetase 1 [[Candida] auris])	caur:QG37_08254 (K01895;acetyl-CoA synthetase [EC:6.2.1.1])	Metabolism	Energy metabolism; Carbohydrate metabolism	ko00640(Propanoate metabolism); ko00630(Glyoxylate and dicarboxylate metabolism); ko00720(Carbon fixation pathways in prokaryotes); ko00010(Glycolysis / Gluconeogenesis); ko00680(Methane metabolism); ko00620(Pyruvate metabolism)	Protein families: metabolism	ko01004(Lipid biosynthesis proteins)	A0A0L0NN66 (Acetyl-coenzyme A synthetase)	GO:0009152(purine ribonucleotide biosynthetic process); GO:0072522(purine-containing compound biosynthetic process); GO:0009165(nucleotide biosynthetic process); GO:0019427(acetyl-CoA biosynthetic process from acetate); GO:0006807(nitrogen compound metabolic process); GO:0006084(acetyl-CoA metabolic process); GO:0006083(acetate metabolic process); GO:0034033(purine nucleoside bisphosphate biosynt…	-	GO:0016878(acid-thiol ligase activity); GO:0000166(nucleotide binding); GO:0016208(AMP binding); GO:0097367(carbohydrate derivative binding); GO:0003674(molecular_function); GO:0032553(ribonucleotide binding); GO:0005488(binding); GO:0030554(adenyl nucleotide binding); GO:0035639(purine ribonucleoside triphosphate binding); GO:0003987(acetate-CoA ligase activity); GO:0036094(small molecule bindin…	4929.XP_001482541.1	479UU (Acetyl-coenzyme A synthetase)	I
B9J08_003057	1.55987	0.0185143	0.147474	43.84	17.63	59.58	18.41	12.87	8.28	XP_028890375.1 (uncharacterized protein CJI97_003129 [[Candida] auris])	caur:QG37_05199 (K06671;cohesin complex subunit SA-1/2)	Cellular Processes	Cell growth and death	ko04111(Cell cycle - yeast); ko04110(Cell cycle); ko04113(Meiosis - yeast)	Protein families: genetic information processing	ko03036(Chromosome and associated proteins)	A0A0L0NWB5 (SCD domain-containing protein)	-	-	-	4959.XP_458662.2	47B70 (STAG domain)	D
B9J08_003880	1.55854	0.352019	0.726673	516.09	734.67	237.29	47.34	403.06	0	PIS52266.1 (hypothetical protein B9J08_003880 [[Candida] auris])	caur:QG37_00701 (K10733;GINS complex subunit 2)	-	-	-	Protein families: genetic information processing	ko03032(DNA replication proteins)	A0A2H0ZNR3 (DNA replication complex GINS protein PSF2)	GO:0006139(nucleobase-containing compound metabolic process); GO:0071704(organic substance metabolic process); GO:0043170(macromolecule metabolic process); GO:0006260(DNA replication); GO:0044237(cellular metabolic process); GO:0006807(nitrogen compound metabolic process); GO:0006725(cellular aromatic compound metabolic process); GO:0008152(metabolic process); GO:0090304(nucleic acid metabolic pr…	GO:0043229(intracellular organelle); GO:0043227(membrane-bounded organelle); GO:0043226(organelle); GO:0005622(intracellular anatomical structure); GO:0005634(nucleus); GO:0005575(cellular_component); GO:0043231(intracellular membrane-bounded organelle); GO:0110165(cellular anatomical entity)	-	4920.XP_004203139.1	479AZ (Belongs to the GINS2 PSF2 family)	L
B9J08_004055	1.55613	0.0233514	0.173088	363.49	343.86	220.87	158	83.91	46.57	XP_028891184.1 (uncharacterized protein CJI97_003969 [[Candida] auris])	caur:QG37_07789 (K14328;regulator of nonsense transcripts 3)	Genetic Information Processing	Translation	ko03013(Nucleocytoplasmic transport); ko03015(mRNA surveillance pathway)	Protein families: genetic information processing	ko03019(Messenger RNA biogenesis)	A0A0L0NP90 (Smg4_UPF3 domain-containing protein)	GO:0006807(nitrogen compound metabolic process); GO:0016071(mRNA metabolic process); GO:0019439(aromatic compound catabolic process); GO:0046483(heterocycle metabolic process); GO:1901575(organic substance catabolic process); GO:0000184(nuclear-transcribed mRNA catabolic process, nonsense-mediated decay); GO:0065007(biological regulation); GO:0044238(primary metabolic process); GO:0043170(macromo…	GO:0043229(intracellular organelle); GO:0043227(membrane-bounded organelle); GO:0043226(organelle); GO:0005622(intracellular anatomical structure); GO:0005634(nucleus); GO:0005575(cellular_component); GO:0043231(intracellular membrane-bounded organelle); GO:0110165(cellular anatomical entity)	GO:0097159(organic cyclic compound binding); GO:0003674(molecular_function); GO:0005488(binding); GO:1901363(heterocyclic compound binding); GO:0003676(nucleic acid binding)	4959.XP_457466.2	47ESQ (Smg-4/UPF3 family)	A
B9J08_001894	1.55607	0.541475	0.841811	0	33.08	24.06	7.59	0	10.4	PIS55788.1 (hypothetical protein B9J08_001894 [[Candida] auris])	-	-	-	-	-	-	A0A2H0ZYV0 (-)	-	-	-	-	-	-
B9J08_000621	1.5554	0.504694	0.829227	156.25	0	41.85	12.05	20.25	26.53	PIS58133.1 (hypothetical protein B9J08_000621 [[Candida] auris])	caur:QG37_03168 (K11572;DASH complex subunit SPC19)	-	-	-	Protein families: genetic information processing	ko03036(Chromosome and associated proteins)	A0A0L0P168 (DASH complex subunit SPC19)	GO:0022402(cell cycle process); GO:0007049(cell cycle); GO:0008608(attachment of spindle microtubules to kinetochore); GO:0098813(nuclear chromosome segregation); GO:0007059(chromosome segregation); GO:0009987(cellular process); GO:0008150(biological_process)	GO:0015630(microtubule cytoskeleton); GO:0042729(DASH complex); GO:0043227(membrane-bounded organelle); GO:0043226(organelle); GO:0005622(intracellular anatomical structure); GO:0005694(chromosome); GO:0099513(polymeric cytoskeletal fiber); GO:0000775(chromosome, centromeric region); GO:0000940(outer kinetochore); GO:0005819(spindle); GO:0000776(kinetochore); GO:0140513(nuclear protein-containing…	-	4959.XP_462231.2	47DBS (Component of the DASH complex, a microtubule-binding subcomplex of the outer kinetochore that is essential for proper chromosome segregation. The DASH complex mediates the formation and maintenance of bipolar kinetochore-microtubule attachments by forming closed rings around spindle microtubules and establishing interactions with proteins from the central kinetochore (By similarity))	Z
B9J08_004168	1.55361	0.30616	0.6863	119.8	0	65.84	5.84	34.94	18.14	KND99084.2 (hypothetical protein QG37_04147 [[Candida] auris])	-	-	-	-	-	-	A0A0L0NYJ5 (-)	-	-	-	4959.XP_456894.2	47DIP (-)	S
B9J08_004205	1.55334	0.000564417	0.0131706	340.76	447.7	287.22	64.49	154.76	117.3	PIS50387.1 (hypothetical protein B9J08_004205 [[Candida] auris])	tms:TREMEDRAFT_41666 (K14812;RNA exonuclease NGL2 [EC:3.1.-.-])	-	-	-	Protein families: genetic information processing	ko03009(Ribosome biogenesis)	A0A2H0ZIB4 (Endo/exonuclease/phosphatase domain-containing protein)	-	-	GO:0003824(catalytic activity); GO:0003674(molecular_function)	45596.XP_006690391.1	47A6M (Endonuclease/Exonuclease/phosphatase family)	I
B9J08_000202	1.55163	0.259092	0.636961	49.57	15.11	7.46	4.07	9.9	8.59	KNE00565.2 (hypothetical protein QG37_02598 [[Candida] auris])	caur:QG37_02598 (K06927;diphthine-ammonia ligase [EC:6.3.1.14])	-	-	-	Protein families: genetic information processing	ko03012(Translation factors)	A0A0L0P2V7 (Diphthamide synthase)	GO:0006414(translational elongation); GO:0002181(cytoplasmic translation); GO:0006807(nitrogen compound metabolic process); GO:0080090(regulation of primary metabolic process); GO:0006417(regulation of translation); GO:1901576(organic substance biosynthetic process); GO:0006412(translation); GO:0031326(regulation of cellular biosynthetic process); GO:0065007(biological regulation); GO:0044238(pri…	-	GO:0016880(acid-ammonia (or amide) ligase activity); GO:0016874(ligase activity); GO:0016879(ligase activity, forming carbon-nitrogen bonds); GO:0017178(diphthine-ammonia ligase activity); GO:0003674(molecular_function); GO:0003824(catalytic activity)	5480.G8BDX8	47B5X (Diphthamide synthase)	J
B9J08_002408	1.54528	0.000399815	0.010231	591.79	593.66	319.43	108.33	195.17	172.35	KND97605.1 (hypothetical protein QG37_06001 [[Candida] auris])	caur:QG37_06001 (K00354;NADPH2 dehydrogenase [EC:1.6.99.1])	-	-	-	-	-	A0A0L0NV88 (Oxidored_FMN domain-containing protein)	-	-	GO:0097159(organic cyclic compound binding); GO:0000166(nucleotide binding); GO:1901265(nucleoside phosphate binding); GO:0043167(ion binding); GO:0003674(molecular_function); GO:0097367(carbohydrate derivative binding); GO:0016491(oxidoreductase activity); GO:0010181(FMN binding); GO:0043168(anion binding); GO:0032553(ribonucleotide binding); GO:0036094(small molecule binding); GO:0005488(bindin…	4929.XP_001482000.1	479XT (to uniprot Q03558 Saccharomyces cerevisiae YHR179w OYE2 NADPH dehydrogenase or uniprot P41816 Saccharomyces cerevisiae YPL171c OYE3)	C
B9J08_001668	1.54326	0.042002	0.243897	217.15	117.78	216.64	107.07	24.99	43.92	XP_028889595.1 (Rab geranylgeranyltransferase BET2 [[Candida] auris])	caur:QG37_05366 (K05956;geranylgeranyl transferase type-2 subunit beta [EC:2.5.1.60])	-	-	-	Protein families: metabolism; Protein families: genetic information processing	ko01006(Prenyltransferases); ko04131(Membrane trafficking)	A0A0L0NV33 (Geranylgeranyl transferase type-2 subunit beta)	GO:0046907(intracellular transport); GO:0016192(vesicle-mediated transport); GO:0097354(prenylation); GO:0008104(protein localization); GO:0018344(protein geranylgeranylation); GO:0006807(nitrogen compound metabolic process); GO:0015031(protein transport); GO:0018342(protein prenylation); GO:0006605(protein targeting); GO:0044238(primary metabolic process); GO:0043170(macromolecule metabolic proc…	GO:1902494(catalytic complex); GO:0005737(cytoplasm); GO:0005622(intracellular anatomical structure); GO:1990234(transferase complex); GO:0005575(cellular_component); GO:0005968(Rab-protein geranylgeranyltransferase complex); GO:0032991(protein-containing complex); GO:0110165(cellular anatomical entity)	GO:0004661(protein geranylgeranyltransferase activity); GO:0004663(Rab geranylgeranyltransferase activity); GO:0140096(catalytic activity, acting on a protein); GO:0008318(protein prenyltransferase activity); GO:0016765(transferase activity, transferring alkyl or aryl (other than methyl) groups); GO:0043167(ion binding); GO:0003674(molecular_function); GO:0016740(transferase activity); GO:0043169…	4924.XP_001387650.2	47BNT (geranylgeranyltransferase beta subunit)	O
B9J08_004803	1.53949	0.471711	0.809936	0	168.24	19.23	0	37.25	20.01	XP_028888700.1 (uncharacterized protein CJI97_004649 [[Candida] auris])	ure:UREG_06493 (K14569;ribosome biogenesis protein BMS1)	Genetic Information Processing	Translation	ko03008(Ribosome biogenesis in eukaryotes)	Protein families: genetic information processing	ko03009(Ribosome biogenesis)	A0A0L0NRK5 (DUF1989 domain-containing protein)	-	-	-	5480.G8B507	47BR3 (Domain of unknown function (DUF1989))	S
B9J08_000960	1.53351	0.573899	0.856886	474.02	0	0	26.21	118.73	0	XP_028893351.1 (Arf family GTPase CIN4 [[Candida] auris])	caur:QG37_02956 (K07943;ADP-ribosylation factor-like protein 2)	-	-	-	Protein families: signaling and cellular processes; Protein families: genetic information processing	ko03036(Chromosome and associated proteins); ko04031(GTP-binding proteins)	A0A0L0P104 (-)	GO:0031113(regulation of microtubule polymerization); GO:0048522(positive regulation of cellular process); GO:0051258(protein polymerization); GO:0051495(positive regulation of cytoskeleton organization); GO:0065003(protein-containing complex assembly); GO:0031109(microtubule polymerization or depolymerization); GO:0006996(organelle organization); GO:1902903(regulation of supramolecular fiber org…	-	GO:0000166(nucleotide binding); GO:0097367(carbohydrate derivative binding); GO:0003674(molecular_function); GO:0032553(ribonucleotide binding); GO:0005488(binding); GO:0005525(GTP binding); GO:0016787(hydrolase activity); GO:0035639(purine ribonucleoside triphosphate binding); GO:0036094(small molecule binding); GO:0017076(purine nucleotide binding); GO:0032555(purine ribonucleotide binding); GO…	5482.XP_002550334.1	47CT1 (Belongs to the small GTPase superfamily. Arf family)	U
[truncated: 4,807 more rows]

## Sheet: WT vs dtssM p<0.05
Gene	log2FC	pvalue	FDR	YCB885.WT.1	YCB885.WT.2	YCB885.WT.3	YCB885.dtssM.1	YCB885.dtssM.2	YCB885.dtssM.3	NR	KO	PATTHWAY Level1	PATHWAY Level2	PATHWAY	BRITE Level2	BRITE	Uniprot	Biological Process	Cellular Component	Molecular Function	eggNOG_ACs	OG	Category
[truncated: 977 more rows]

## Sheet: WT vs dtssM Heatmap data
Hyphal growth		Log2FC
NGT1	B9J08_002864	0
CDC42	B9J08_000269	1.7
CPH1	B9J08_003159	9.3
PBS2	B9J08_001824	-1
EFG1	B9J08_002834	-2.9
RIM8	B9J08_001275	-1.5
RIM101	B9J08_003060	-0.9
BCY1	B9J08_002818	0.6
RIM11	B9J08_003732	-0.7
RBR2	B9J08_002560	1.5
RBF1	B9J08_005267	-1.1
MKC1	B9J08_002682	0
ERG251	B9J08_005230	-1.5
FGR41	B9J08_000824	-3.8
TAO3	B9J08_000181	1.5
CTS1	B9J08_002761	-1.3
HSP90	B9J08_004918	-2.3
IFF4892	B9J08_004892	2.9
IFF4109	B9J08_004109	1.2
Biofilm
EFG1	B9J08_002834	-2.8
Cell wall morphology
GSC1	B9J08_000964	0.4
[truncated: 154 more rows]

## Sheet: YCB885.WT_vs_YCB885.dtseN
Gene	log2FC	pvalue	FDR	YCB885.WT.1	YCB885.WT.2	YCB885.WT.3	YCB885.d2130.1	YCB885.d2130.2	YCB885.d2130.3	NR	KO	PATTHWAY Level1	PATHWAY Level2	PATHWAY	BRITE Level2	BRITE	Uniprot	Biological Process	Cellular Component	Molecular Function	eggNOG_ACs	OG	Category
[truncated: 5,297 more rows]

[truncated: 2 more sheets: WT vs dtseN p<0.05, WT vs dtseN heatmap data]
