# Supplementary material for: A broad-spectrum anti-fungal effector dictates bacterial-fungal interkingdom interactions
Source: PLoS Pathog. 2025 Oct 27;21(10):e1013598. doi: 10.1371/journal.ppat.1013598 (PMC12574953; doi:10.1371/journal.ppat.1013598)
Supplement: S5 Data — (XLSX) [file ppat.1013598.s018.xlsx]

## Sheet: SC5314.WT vs SC5314.dtssM
Gene	log2FC	pvalue	FDR	SC5314.WT1	SC5314.WT2	SC5314.WT3	SC5314.dtssM1	SC5314.dtssM2	SC5314.dtssM3	Locus_tag	NR	KO	PATTHWAY Level1	PATHWAY Level2	PATHWAY	BRITE Level2	BRITE	Uniprot	Biological Process	Cellular Component	Molecular Function	eggNOG_ACs	OG	Category	Unnamed: 16	Unnamed: 17
CAALFM_C201020WA	-3.85246	7.7e-19	4.43e-15	589.82	583.39	565.65	5671.61	5733.66	5465.58	CAALFM_C201020WA	XP_719469.1 (hexose transporter [Candida albicans SC5314])	cal:CAALFM_C201020WA (K08139;MFS transporter, SP family, sugar:H+ symporter)	Cellular Processes	Cell growth and death	ko04113(Meiosis - yeast)	Protein families: signaling and cellular processes	ko02000(Transporters)	Q5AD47 (-)	GO:0008643(carbohydrate transport); GO:0006810(transport); GO:0051179(localization); GO:0008150(biological_process); GO:0071702(organic substance transport); GO:0051234(establishment of localization)	GO:0043230(extracellular organelle); GO:0031982(vesicle); GO:0110165(cellular anatomical entity); GO:0016020(membrane); GO:0005576(extracellular region); GO:0043227(membrane-bounded organelle); GO:0016021(membrane); GO:0005575(cellular_component); GO:0043226(organelle); GO:0065010(extracellular membrane-bounded organelle); GO:0005886(plasma membrane); GO:0071944(cell periphery); GO:1903561(extrac…	GO:0015318(inorganic molecular entity transmembrane transporter activity); GO:0015144(carbohydrate transmembrane transporter activity); GO:0003674(molecular_function); GO:0015078(proton transmembrane transporter activity); GO:0015294(solute:monoatomic cation symporter activity); GO:0022890(inorganic cation transmembrane transporter activity); GO:0005351(carbohydrate:proton symporter activity); GO…	5476.C4YJ68	47AX0 (Belongs to the major facilitator superfamily. Sugar transporter (TC 2.A.1.1) family)	P	-	-
CAALFM_C102110CA	-7.20681	4.08e-18	1.17e-14	11.83	18.88	17.55	1488.09	1472.9	1413.77	CAALFM_C102110CA	XP_713762.1 (Hgt2p [Candida albicans SC5314])	ang:ANI_1_486024 (K08139;MFS transporter, SP family, sugar:H+ symporter)	Cellular Processes	Cell growth and death	ko04113(Meiosis - yeast)	Protein families: signaling and cellular processes	ko02000(Transporters)	Q59VZ0 (-)	GO:0008643(carbohydrate transport); GO:0006810(transport); GO:0051179(localization); GO:0008150(biological_process); GO:0071702(organic substance transport); GO:0051234(establishment of localization)	GO:0110165(cellular anatomical entity); GO:0016020(membrane); GO:0016021(membrane); GO:0005575(cellular_component); GO:0005886(plasma membrane); GO:0071944(cell periphery)	GO:0015318(inorganic molecular entity transmembrane transporter activity); GO:0015144(carbohydrate transmembrane transporter activity); GO:0003674(molecular_function); GO:0015078(proton transmembrane transporter activity); GO:0015294(solute:monoatomic cation symporter activity); GO:0022890(inorganic cation transmembrane transporter activity); GO:0005351(carbohydrate:proton symporter activity); GO…	5476.C4YF60	47CEA (Belongs to the major facilitator superfamily. Sugar transporter (TC 2.A.1.1) family)	P	-	-
CAALFM_C105160CA	-4.95799	3e-17	4.54e-14	64.82	60.43	74.07	1433.55	1448.13	1378.19	CAALFM_C105160CA	XP_715883.1 (uncharacterized protein CAALFM_C105160CA [Candida albicans SC5314])	aje:HCAG_05328 (K22503;aspartyl-tRNA synthetase [EC:6.1.1.12])	Genetic Information Processing	Translation	ko00970(Aminoacyl-tRNA biosynthesis)	Protein families: metabolism; Protein families: genetic information processing	ko03016(Transfer RNA biogenesis); ko01007(Amino acid related enzymes)	A0A1D8PDH0 (-)	GO:0071704(organic substance metabolic process); GO:0045017(glycerolipid biosynthetic process); GO:0009058(biosynthetic process); GO:0008150(biological_process); GO:0044237(cellular metabolic process); GO:0044249(cellular biosynthetic process); GO:0008654(phospholipid biosynthetic process); GO:0019637(organophosphate metabolic process); GO:0046474(glycerophospholipid biosynthetic process); GO:000…	GO:0005737(cytoplasm); GO:0110165(cellular anatomical entity); GO:0005622(intracellular anatomical structure); GO:0043231(intracellular membrane-bounded organelle); GO:0043227(membrane-bounded organelle); GO:0005739(mitochondrion); GO:0005575(cellular_component); GO:0043226(organelle); GO:0043229(intracellular organelle)	-	5476.C4YEC6	47C1X (Haloacid dehalogenase-like hydrolase)	G	-	-
CAALFM_C204010CA	-3.89377	3.16e-17	4.54e-14	1122.45	960.88	1072.75	10735.7	9683.43	9425.62	CAALFM_C204010CA	XP_720946.1 (Hsp21p [Candida albicans SC5314])	spaa:SPAPADRAFT_50101 (K13993;HSP20 family protein)	Genetic Information Processing	Folding, sorting and degradation	ko04141(Protein processing in endoplasmic reticulum)	Protein families: genetic information processing	ko03110(Chaperones and folding catalysts)	Q5AHH4 (Small heat shock protein 21)	GO:0071704(organic substance metabolic process); GO:0030447(filamentous growth); GO:0005984(disaccharide metabolic process); GO:0009266(response to temperature stimulus); GO:0005991(trehalose metabolic process); GO:0070370(cellular heat acclimation); GO:0009311(oligosaccharide metabolic process); GO:0008150(biological_process); GO:0051716(cellular response to stimulus); GO:0010286(heat acclimatio…	GO:0009986(cell surface); GO:0005575(cellular_component); GO:0110165(cellular anatomical entity)	-	5476.C4YI87	47DVV (Belongs to the small heat shock protein (HSP20) family)	S	-	-
CAALFM_C300220WA	-7.95825	5.28e-17	6.08e-14	2.02	6.06	3.14	469.54	455.78	456.5	CAALFM_C300220WA	XP_717819.1 (Hgt19p [Candida albicans SC5314])	spo:SPAC20G8.03 (K08150;MFS transporter, SP family, solute carrier family 2 (myo-inositol transporter), member 13)	-	-	-	Protein families: signaling and cellular processes	ko02000(Transporters)	Q5A7L9 (-)	-	GO:0110165(cellular anatomical entity); GO:0016020(membrane); GO:0016021(membrane); GO:0005575(cellular_component); GO:0005886(plasma membrane); GO:0071944(cell periphery)	GO:0005366(myo-inositol:proton symporter activity); GO:0015318(inorganic molecular entity transmembrane transporter activity); GO:0003674(molecular_function); GO:0015166(polyol transmembrane transporter activity); GO:0015078(proton transmembrane transporter activity); GO:0015294(solute:monoatomic cation symporter activity); GO:0022890(inorganic cation transmembrane transporter activity); GO:00228…	5476.C4YPF8	47AXS (Belongs to the major facilitator superfamily. Sugar transporter (TC 2.A.1.1) family)	P	-	-
CAALFM_C108070WA	-2.98872	9.78e-17	9.38e-14	226.19	244.47	234.18	1278.75	1307.06	1168.82	CAALFM_C108070WA	KAG8204633.1 (ABC transporter CDR4, partial [Candida africana])	ctp:CTRG_04002 (K08711;ATP-binding cassette, subfamily G (WHITE), member 2, PDR)	Environmental Information Processing	Membrane transport	ko02010(ABC transporters)	Protein families: signaling and cellular processes	ko02000(Transporters)	A0A1D8PE84 (-)	GO:0042221(response to chemical); GO:0046618(xenobiotic export from cell); GO:0140115(export across plasma membrane); GO:0042908(xenobiotic transport); GO:0006810(transport); GO:0050896(response to stimulus); GO:0055085(transmembrane transport); GO:0098754(detoxification); GO:0008150(biological_process); GO:1990961(xenobiotic detoxification by transmembrane export across the plasma membrane); GO:…	GO:0110165(cellular anatomical entity); GO:0016020(membrane); GO:0016021(membrane); GO:0005575(cellular_component); GO:0005886(plasma membrane); GO:0071944(cell periphery)	GO:0003674(molecular_function); GO:0043167(ion binding); GO:0015399(primary active transmembrane transporter activity); GO:0032553(ribonucleotide binding); GO:0000166(nucleotide binding); GO:0042626(ATPase-coupled transmembrane transporter activity); GO:0036094(small molecule binding); GO:0030554(adenyl nucleotide binding); GO:0022857(transmembrane transporter activity); GO:0005524(ATP binding); …	5476.C4YDL9	47CIE (Belongs to the ABC transporter superfamily)	Q	-	-
CAALFM_C300320WA	2.90004	1.64e-16	1.35e-13	7997.64	7214.76	7694.83	693.85	616.33	643.32	CAALFM_C300320WA	XP_717809.1 (glycerol-1-phosphatase [Candida albicans SC5314])	cal:CAALFM_C300320WA (K06116;glycerol-1-phosphatase [EC:3.1.3.21])	Metabolism	Lipid metabolism	ko00561(Glycerolipid metabolism)	-	-	Q5A7M9 (-)	GO:0016051(carbohydrate biosynthetic process); GO:0044403(biological process involved in symbiotic interaction); GO:0071704(organic substance metabolic process); GO:0042710(biofilm formation); GO:0104004(cellular response to environmental stimulus); GO:0036164(cell-abiotic substrate adhesion); GO:0006970(response to osmotic stress); GO:0044011(single-species biofilm formation on inanimate substra…	-	GO:0016866(intramolecular transferase activity); GO:0003824(catalytic activity); GO:0016853(isomerase activity); GO:0016868(intramolecular transferase activity, phosphotransferases); GO:0042578(phosphoric ester hydrolase activity); GO:0008801(beta-phosphoglucomutase activity); GO:0003674(molecular_function); GO:0016791(phosphatase activity); GO:0016788(hydrolase activity, acting on ester bonds); …	5476.C4YPG8	47BFT (Haloacid dehalogenase-like hydrolase)	S	-	-
CAALFM_C304910CA	-3.21891	2.51e-16	1.44e-13	1226.96	1047.24	1151.89	6989.78	6157.25	6562.14	CAALFM_C304910CA	XP_723171.1 (Nce102p [Candida albicans SC5314])	-	-	-	-	-	-	Q5ANE3 (Non-classical export protein 102)	GO:0071840(cellular component organization or biogenesis); GO:0072657(protein localization to membrane); GO:0008150(biological_process); GO:0022607(cellular component assembly); GO:1990778(protein localization to cell periphery); GO:0007009(plasma membrane organization); GO:0051641(cellular localization); GO:0070727(cellular macromolecule localization); GO:0071702(organic substance transport); GO…	GO:0043230(extracellular organelle); GO:0031982(vesicle); GO:0110165(cellular anatomical entity); GO:0016020(membrane); GO:0005576(extracellular region); GO:0032126(eisosome); GO:0035838(growing cell tip); GO:0043227(membrane-bounded organelle); GO:0016021(membrane); GO:0005575(cellular_component); GO:0030427(site of polarized growth); GO:0060187(cell pole); GO:0051286(cell tip); GO:0043226(organ…	-	5476.C4YQP4	47CRB (Membrane-associating domain)	U	-	-
CAALFM_C110740CA	-4.269	2.76e-16	1.44e-13	136.64	186.5	142.36	1855.53	1736.94	1871.1	CAALFM_C110740CA	KAG8204815.1 (DDR48, partial [Candida africana])	-	-	-	-	-	-	A0A1D8PEZ0 (-)	-	-	-	5476.C4YCX4	47D33 (-)	S	-	-
CAALFM_C111200WA	-4.53225	2.84e-16	1.44e-13	56.43	64.76	76.98	1061.7	1029.31	971.63	CAALFM_C111200WA	XP_713901.2 (uncharacterized protein CAALFM_C111200WA [Candida albicans SC5314])	-	-	-	-	-	-	A0A1D8PF42 (-)	-	-	-	5476.C4YCT1	47D5E (-)	S	-	-
CAALFM_C603370WA	-4.04501	3.37e-16	1.44e-13	166.73	148.94	191.77	1902.99	2022.45	2020.68	CAALFM_C603370WA	XP_719186.2 (uncharacterized protein CAALFM_C603370WA [Candida albicans SC5314])	-	-	-	-	-	-	A0A1D8PQ50 (-)	-	-	-	5476.C4YSG7	47DTF (-)	S	-	-
CAALFM_CR02070CA	-2.50446	3.39e-16	1.44e-13	1551.03	1401.62	1559.46	5707.49	5448.17	5376.61	CAALFM_CR02070CA	XP_718273.2 (Adh5p [Candida albicans SC5314])	cal:CAALFM_CR02070CA (K13953;alcohol dehydrogenase, propanol-preferring [EC:1.1.1.1])	Metabolism	Amino acid metabolism; Lipid metabolism; Xenobiotics biodegradation and metabolism; Metabolism of cofactors and vitamins; Carbohydrate metabolism	ko00350(Tyrosine metabolism); ko00980(Metabolism of xenobiotics by cytochrome P450); ko00982(Drug metabolism - cytochrome P450); ko00010(Glycolysis / Gluconeogenesis); ko00625(Chloroalkane and chloroalkene degradation); ko00620(Pyruvate metabolism); ko00626(Naphthalene degradation); ko00830(Retinol metabolism); ko00071(Fatty acid degradation)	-	-	A0A1D8PS45 (-)	GO:0098630(aggregation of unicellular organisms); GO:0042710(biofilm formation); GO:0044010(single-species biofilm formation); GO:0090609(single-species submerged biofilm formation); GO:0051703(biological process involved in intraspecies interaction between organisms); GO:0098743(cell aggregation); GO:0044011(single-species biofilm formation on inanimate substrate); GO:0090605(submerged biofilm f…	-	GO:0046914(transition metal ion binding); GO:0003824(catalytic activity); GO:0046872(metal ion binding); GO:0043169(cation binding); GO:0003674(molecular_function); GO:0043167(ion binding); GO:0005488(binding); GO:0008270(zinc ion binding); GO:0016491(oxidoreductase activity)	5476.C4YL39	47CEV (alcohol dehydrogenase)	Q	-	-
CAALFM_C203160CA	3.36333	3.44e-16	1.44e-13	781.35	767.23	838.2	50.36	54.3	51.74	CAALFM_C203160CA	XP_715320.1 (ribonucleotide-diphosphate reductase subunit [Candida albicans SC5314])	cal:CAALFM_C203160CA (K10807;ribonucleoside-diphosphate reductase subunit M1 [EC:1.17.4.1])	Metabolism	Metabolism of other amino acids; Xenobiotics biodegradation and metabolism; Nucleotide metabolism	ko00240(Pyrimidine metabolism); ko00983(Drug metabolism - other enzymes); ko00230(Purine metabolism); ko00480(Glutathione metabolism)	Protein families: genetic information processing	ko03400(DNA repair and recombination proteins)	Q5A0N3 (Ribonucleoside-diphosphate reductase)	GO:0030447(filamentous growth); GO:0044271(cellular nitrogen compound biosynthetic process); GO:0034641(cellular nitrogen compound metabolic process); GO:0009139(pyrimidine nucleoside diphosphate biosynthetic process); GO:1901293(nucleoside phosphate biosynthetic process); GO:0009265(2'-deoxyribonucleotide biosynthetic process); GO:0071496(cellular response to external stimulus); GO:0036170(filam…	GO:0005737(cytoplasm); GO:0110165(cellular anatomical entity); GO:0005622(intracellular anatomical structure); GO:1990204(oxidoreductase complex); GO:0032991(protein-containing complex); GO:1902494(catalytic complex); GO:0005575(cellular_component); GO:0005829(cytosol); GO:0005971(ribonucleoside-diphosphate reductase complex)	GO:0003824(catalytic activity); GO:0003674(molecular_function); GO:0016728(oxidoreductase activity, acting on CH or CH2 groups, disulfide as acceptor); GO:0043167(ion binding); GO:0032553(ribonucleotide binding); GO:0000166(nucleotide binding); GO:0036094(small molecule binding); GO:0030554(adenyl nucleotide binding); GO:0005524(ATP binding); GO:0035639(purine ribonucleoside triphosphate binding)…	5476.C4YJR4	479QX (Provides the precursors necessary for DNA synthesis. Catalyzes the biosynthesis of deoxyribonucleotides from the corresponding ribonucleotides)	F	-	-
CAALFM_C101980WA	-6.28838	3.5e-16	1.44e-13	29.12	57.42	48.17	2140.73	2069.89	2024.73	CAALFM_C101980WA	XP_712952.2 (Hgt1p [Candida albicans SC5314])	ang:ANI_1_486024 (K08139;MFS transporter, SP family, sugar:H+ symporter)	Cellular Processes	Cell growth and death	ko04113(Meiosis - yeast)	Protein families: signaling and cellular processes	ko02000(Transporters)	A0A1D8PCL1 (High-affinity glucose transporter 1)	GO:0008643(carbohydrate transport); GO:0006810(transport); GO:0051179(localization); GO:0008150(biological_process); GO:0071702(organic substance transport); GO:0051234(establishment of localization)	GO:0110165(cellular anatomical entity); GO:0016020(membrane); GO:0016021(membrane); GO:0005575(cellular_component); GO:0005886(plasma membrane); GO:0071944(cell periphery)	GO:0015318(inorganic molecular entity transmembrane transporter activity); GO:0015144(carbohydrate transmembrane transporter activity); GO:0003674(molecular_function); GO:0015078(proton transmembrane transporter activity); GO:0015294(solute:monoatomic cation symporter activity); GO:0022890(inorganic cation transmembrane transporter activity); GO:0005351(carbohydrate:proton symporter activity); GO…	5476.C4YF72	47CEA (Belongs to the major facilitator superfamily. Sugar transporter (TC 2.A.1.1) family)	P	-	-
CAALFM_C208290CA	-2.96182	4.12e-16	1.5e-13	5509.45	5471.51	4774.67	30495.6	27688.5	26189.8	CAALFM_C208290CA	XP_710084.1 (Ucf1p [Candida albicans SC5314])	-	-	-	-	-	-	Q59KG2 (Respiratory growth induced protein 1)	GO:0006112(energy reserve metabolic process); GO:0006091(generation of precursor metabolites and energy); GO:0015980(energy derivation by oxidation of organic compounds); GO:0008150(biological_process); GO:0009987(cellular process); GO:0044237(cellular metabolic process); GO:0008152(metabolic process)	GO:0110165(cellular anatomical entity); GO:0016020(membrane); GO:0005575(cellular_component); GO:0005886(plasma membrane); GO:0071944(cell periphery)	-	5476.C4YKB8	47BTP (Involved in the control of energetic metabolism and significantly contribute to cell fitness, especially under respiratory growth conditions)	S	-	-
CAALFM_C207900WA	-3.17538	4.61e-16	1.5e-13	183.18	223.73	186.36	1231.73	1193.94	1140.07	CAALFM_C207900WA	XP_716032.2 (glutamate dehydrogenase (NAD(+)) [Candida albicans SC5314])	cal:CAALFM_C207900WA (K15371;glutamate dehydrogenase [EC:1.4.1.2])	Metabolism	Metabolism of other amino acids; Energy metabolism; Amino acid metabolism	ko00250(Alanine, aspartate and glutamate metabolism); ko00430(Taurine and hypotaurine metabolism); ko00220(Arginine biosynthesis); ko00910(Nitrogen metabolism)	-	-	A0A1D8PI00 (NAD-specific glutamate dehydrogenase)	GO:0071704(organic substance metabolic process); GO:0019752(carboxylic acid metabolic process); GO:0009056(catabolic process); GO:0008150(biological_process); GO:0043436(oxoacid metabolic process); GO:1901575(organic substance catabolic process); GO:0044237(cellular metabolic process); GO:0006520(amino acid metabolic process); GO:1901606(alpha-amino acid catabolic process); GO:0046395(carboxylic …	GO:0005737(cytoplasm); GO:0110165(cellular anatomical entity); GO:0005622(intracellular anatomical structure); GO:0043231(intracellular membrane-bounded organelle); GO:0043227(membrane-bounded organelle); GO:0005739(mitochondrion); GO:0005575(cellular_component); GO:0043226(organelle); GO:0043229(intracellular organelle)	GO:0003824(catalytic activity); GO:0016638(oxidoreductase activity, acting on the CH-NH2 group of donors); GO:0003674(molecular_function); GO:0004352(glutamate dehydrogenase (NAD+) activity); GO:0004353(glutamate dehydrogenase [NAD(P)+] activity); GO:0016639(oxidoreductase activity, acting on the CH-NH2 group of donors, NAD or NADP as acceptor); GO:0016491(oxidoreductase activity)	5476.C4YK87	47B0X (NAD( )-dependent glutamate dehydrogenase which degrades glutamate to ammonia and alpha-ketoglutarate)	E	-	-
CAALFM_C105140WA	-3.23922	4.65e-16	1.5e-13	412.79	489.25	460.01	2748.76	2645.35	2884.42	CAALFM_C105140WA	XP_710725.2 (Brg1p [Candida albicans SC5314])	pte:PTT_12856 (K11204;glutamate--cysteine ligase catalytic subunit [EC:6.3.2.2])	Metabolism; Cellular Processes; Organismal Systems	Cell growth and death; Aging; Metabolism of other amino acids; Amino acid metabolism	ko00270(Cysteine and methionine metabolism); ko04216(Ferroptosis); ko04212(Longevity regulating pathway - worm); ko00480(Glutathione metabolism)	-	-	Q59LY1 (Biofilm regulator 1)	GO:0071704(organic substance metabolic process); GO:0031323(regulation of cellular metabolic process); GO:0080090(regulation of primary metabolic process); GO:0044271(cellular nitrogen compound biosynthetic process); GO:0010468(regulation of gene expression); GO:0097659(nucleic acid-templated transcription); GO:0034641(cellular nitrogen compound metabolic process); GO:0006351(DNA-templated transc…	GO:0005622(intracellular anatomical structure); GO:0110165(cellular anatomical entity); GO:0043231(intracellular membrane-bounded organelle); GO:0043227(membrane-bounded organelle); GO:0005575(cellular_component); GO:0043226(organelle); GO:0043229(intracellular organelle); GO:0005634(nucleus)	GO:0046872(metal ion binding); GO:0046914(transition metal ion binding); GO:0043169(cation binding); GO:0043565(sequence-specific DNA binding); GO:0003674(molecular_function); GO:0043167(ion binding); GO:0003676(nucleic acid binding); GO:0005488(binding); GO:0097159(organic cyclic compound binding); GO:1901363(heterocyclic compound binding); GO:0008270(zinc ion binding); GO:0003677(DNA binding)	5476.C4YEC7	47DE0 (zinc finger binding to DNA consensus sequence [AT]GATA[AG])	K	-	-
CAALFM_C701510WA	-4.98766	4.79e-16	1.5e-13	40.12	34.37	27.72	752.1	746.35	748.25	CAALFM_C701510WA	XP_721414.1 (uncharacterized protein CAALFM_C701510WA [Candida albicans SC5314])	pte:PTT_14934 (K22834;1,3-beta-glucanosyltransferase GAS3 [EC:2.4.1.-])	-	-	-	Protein families: metabolism; Protein families: genetic information processing	ko01003(Glycosyltransferases); ko03036(Chromosome and associated proteins)	Q5AGW0 (MFS domain-containing protein)	-	GO:0005575(cellular_component); GO:0110165(cellular anatomical entity); GO:0016021(membrane)	GO:0022857(transmembrane transporter activity); GO:0003674(molecular_function); GO:0005215(transporter activity)	5476.C4YTK7	479F8 (Inorganic phosphate)	S	-	-
CAALFM_CR02920CA	-2.49533	4.95e-16	1.5e-13	1694.83	1544.88	1577.74	5941.78	5688.08	5918.55	CAALFM_CR02920CA	XP_715780.1 (Aqy1p [Candida albicans SC5314])	cal:CAALFM_CR02920CA (K09885;aquaporin rerated protein, other eukaryote)	-	-	-	Protein families: signaling and cellular processes	ko02000(Transporters)	Q5A1Z4 (-)	GO:0042710(biofilm formation); GO:0048869(cellular developmental process); GO:0104004(cellular response to environmental stimulus); GO:0022414(reproductive process); GO:0051321(meiotic cell cycle); GO:0009266(response to temperature stimulus); GO:0030154(cell differentiation); GO:0006970(response to osmotic stress); GO:0044011(single-species biofilm formation on inanimate substrate); GO:0071470(c…	GO:0043231(intracellular membrane-bounded organelle); GO:0043227(membrane-bounded organelle); GO:0042175(nuclear outer membrane-endoplasmic reticulum membrane network); GO:0005575(cellular_component); GO:0110165(cellular anatomical entity); GO:0005783(endoplasmic reticulum); GO:0016021(membrane); GO:0005886(plasma membrane); GO:0005789(endoplasmic reticulum membrane); GO:0005622(intracellular ana…	GO:0015267(channel activity); GO:0015318(inorganic molecular entity transmembrane transporter activity); GO:1901702(salt transmembrane transporter activity); GO:0003674(molecular_function); GO:0022857(transmembrane transporter activity); GO:0005372(water transmembrane transporter activity); GO:0022803(passive transmembrane transporter activity); GO:0015250(water channel activity); GO:0005215(tran…	5476.C4YLB1	47AKJ (Belongs to the MIP aquaporin (TC 1.A.8) family)	P	-	-
CAALFM_C504980WA	-3.67396	5.44e-16	1.56e-13	88.91	72.79	88.05	744.1	729.48	739.15	CAALFM_C504980WA	XP_721896.2 (uncharacterized protein CAALFM_C504980WA [Candida albicans SC5314])	-	-	-	-	-	-	A0A1D8PP37 (-)	-	-	-	-	-	-	-	-
CAALFM_C600330CA	-2.25436	9.09e-16	2.49e-13	1475.69	1349.62	1436.73	4424.04	4460.26	4622.27	CAALFM_C600330CA	KAG8202377.1 (HIP1, partial [Candida africana])	cal:CAALFM_C600330CA (K16261;yeast amino acid transporter)	-	-	-	Protein families: signaling and cellular processes	ko02000(Transporters)	Q59RL1 (-)	GO:0003333(amino acid transmembrane transport); GO:0015711(organic anion transport); GO:0071705(nitrogen compound transport); GO:0006810(transport); GO:0055085(transmembrane transport); GO:0051179(localization); GO:0006865(amino acid transport); GO:0046942(carboxylic acid transport); GO:0008150(biological_process); GO:0009987(cellular process); GO:0015849(organic acid transport); GO:1903825(organ…	GO:0110165(cellular anatomical entity); GO:0016020(membrane); GO:0016021(membrane); GO:0005575(cellular_component); GO:0005886(plasma membrane); GO:0071944(cell periphery)	GO:0003674(molecular_function); GO:0008514(organic anion transmembrane transporter activity); GO:0015171(amino acid transmembrane transporter activity); GO:0022857(transmembrane transporter activity); GO:0005342(organic acid transmembrane transporter activity); GO:0046943(carboxylic acid transmembrane transporter activity); GO:0005215(transporter activity)	42374.XP_002420830.1	47AJU (glutamine permease)	E	-	-
CAALFM_C200250WA	-3.06078	9.68e-16	2.53e-13	4102.53	4609.65	4037.44	21692.2	21635.6	21091.3	CAALFM_C200250WA	XP_019330735.1 (Stf2p [Candida albicans SC5314])	-	-	-	-	-	-	A0A1D8PG09 (-)	GO:0071704(organic substance metabolic process); GO:0009201(ribonucleoside triphosphate biosynthetic process); GO:0044271(cellular nitrogen compound biosynthetic process); GO:0034641(cellular nitrogen compound metabolic process); GO:1901137(carbohydrate derivative biosynthetic process); GO:0009058(biosynthetic process); GO:0008150(biological_process); GO:1901293(nucleoside phosphate biosynthetic …	-	-	5476.C4YIZ3	47DQC (to Saccharomyces cerevisiae STF2 (YGR008C) and TMA10 (YLR327C))	S	-	-
CAALFM_C602010CA	3.08243	1.55e-15	3.88e-13	3431.59	3107.87	2860.29	258.66	238.77	235.8	CAALFM_C602010CA	XP_713824.1 (Gpd2p [Candida albicans SC5314])	cal:CAALFM_C602010CA (K00006;glycerol-3-phosphate dehydrogenase (NAD+) [EC:1.1.1.8])	Environmental Information Processing; Metabolism	Lipid metabolism; Signal transduction	ko04011(MAPK signaling pathway - yeast); ko00564(Glycerophospholipid metabolism)	-	-	Q59W33 (Glycerol-3-phosphate dehydrogenase [NAD(+)])	GO:0071704(organic substance metabolic process); GO:0052646(alditol phosphate metabolic process); GO:0009056(catabolic process); GO:0008150(biological_process); GO:0046168(glycerol-3-phosphate catabolic process); GO:1901575(organic substance catabolic process); GO:0044237(cellular metabolic process); GO:0019637(organophosphate metabolic process); GO:0006116(NADH oxidation); GO:0006072(glycerol-3-…	GO:0043231(intracellular membrane-bounded organelle); GO:0032991(protein-containing complex); GO:0005576(extracellular region); GO:0009986(cell surface); GO:0043227(membrane-bounded organelle); GO:0005575(cellular_component); GO:0005634(nucleus); GO:0005829(cytosol); GO:0009331(glycerol-3-phosphate dehydrogenase complex); GO:0043230(extracellular organelle); GO:0031982(vesicle); GO:0110165(cellul…	GO:0003824(catalytic activity); GO:0003674(molecular_function); GO:0042803(protein homodimerization activity); GO:0000166(nucleotide binding); GO:0036094(small molecule binding); GO:0030554(adenyl nucleotide binding); GO:0051287(NAD binding); GO:0017076(purine nucleotide binding); GO:0004367(glycerol-3-phosphate dehydrogenase [NAD(P)+] activity); GO:0042802(identical protein binding); GO:0005488(…	5476.C4YSU7	479QH (Glycerol-3-phosphate dehydrogenase)	C	-	-
CAALFM_C500590WA	-2.19656	3.49e-15	8.37e-13	1561.5	1464.22	1634.72	4675.67	4474.52	4667.48	CAALFM_C500590WA	XP_716769.1 (ADP/ATP carrier protein [Candida albicans SC5314])	cal:CAALFM_C500590WA (K05863;solute carrier family 25 (mitochondrial adenine nucleotide translocator), member 4/5/6/31)	Environmental Information Processing; Human Diseases; Cellular Processes; Organismal Systems	Cardiovascular disease; Infectious disease: viral; Immune system; Neurodegenerative disease; Signal transduction; Cancer: overview; Cell growth and death	ko05166(Human T-cell leukemia virus 1 infection); ko05208(Chemical carcinogenesis - reactive oxygen species); ko05415(Diabetic cardiomyopathy); ko04020(Calcium signaling pathway); ko04022(cGMP-PKG signaling pathway); ko05017(Spinocerebellar ataxia); ko05020(Prion disease); ko04217(Necroptosis); ko05012(Parkinson disease); ko04613(Neutrophil extracellular trap formation); ko05016(Huntington diseas…	Protein families: signaling and cellular processes; Protein families: genetic information processing	ko02000(Transporters); ko03029(Mitochondrial biogenesis)	Q5A516 (ADP/ATP translocase)	GO:1901679(nucleotide transmembrane transport); GO:0008150(biological_process); GO:0015931(nucleobase-containing compound transport); GO:0051503(adenine nucleotide transport); GO:0015868(purine ribonucleotide transport); GO:0006862(nucleotide transport); GO:0071702(organic substance transport); GO:0071705(nitrogen compound transport); GO:0006810(transport); GO:0140021(mitochondrial ADP transmembr…	GO:0043231(intracellular membrane-bounded organelle); GO:0043227(membrane-bounded organelle); GO:0005743(mitochondrial inner membrane); GO:0005575(cellular_component); GO:0031966(mitochondrial membrane); GO:0110165(cellular anatomical entity); GO:0016021(membrane); GO:0005886(plasma membrane); GO:0031975(envelope); GO:0005622(intracellular anatomical structure); GO:0016020(membrane); GO:0043229(i…	GO:1901702(salt transmembrane transporter activity); GO:0015605(organophosphate ester transmembrane transporter activity); GO:0003674(molecular_function); GO:0015932(nucleobase-containing compound transmembrane transporter activity); GO:0000295(adenine nucleotide transmembrane transporter activity); GO:0005215(transporter activity); GO:0005471(ATP:ADP antiporter activity); GO:0022857(transmembran…	5476.C4YQV6	47B13 (Belongs to the mitochondrial carrier (TC 2.A.29) family)	C	-	-
CAALFM_CR04510WA	-1.89039	3.97e-15	9.13e-13	4398.7	4151.27	4387.93	10762.6	10905.9	9965.68	CAALFM_CR04510WA	XP_717405.1 (hexokinase 2 [Candida albicans SC5314])	cal:CAALFM_CR04510WA (K00844;hexokinase [EC:2.7.1.1])	Environmental Information Processing; Metabolism; Human Diseases; Organismal Systems	Biosynthesis of other secondary metabolites; Infectious disease: bacterial; Carbohydrate metabolism; Signal transduction; Cancer: overview; Endocrine system; Digestive system; Endocrine and metabolic disease	ko04910(Insulin signaling pathway); ko04066(HIF-1 signaling pathway); ko00051(Fructose and mannose metabolism); ko05230(Central carbon metabolism in cancer); ko00010(Glycolysis / Gluconeogenesis); ko04930(Type II diabetes mellitus); ko05131(Shigellosis); ko00520(Amino sugar and nucleotide sugar metabolism); ko00524(Neomycin, kanamycin and gentamicin biosynthesis); ko00052(Galactose metabolism); k…	Protein families: genetic information processing	ko04131(Membrane trafficking)	P83776 (Hexokinase-2)	GO:0071704(organic substance metabolic process); GO:0019752(carboxylic acid metabolic process); GO:0019318(hexose metabolic process); GO:0006090(pyruvate metabolic process); GO:0009056(catabolic process); GO:0008150(biological_process); GO:0055082(intracellular chemical homeostasis); GO:0043436(oxoacid metabolic process); GO:1901575(organic substance catabolic process); GO:0044237(cellular metabo…	GO:0005622(intracellular anatomical structure); GO:0005737(cytoplasm); GO:0110165(cellular anatomical entity); GO:0043231(intracellular membrane-bounded organelle); GO:0043227(membrane-bounded organelle); GO:0005575(cellular_component); GO:0005739(mitochondrion); GO:0043226(organelle); GO:0043229(intracellular organelle); GO:0005829(cytosol)	GO:0003824(catalytic activity); GO:0008865(fructokinase activity); GO:0016740(transferase activity); GO:0003674(molecular_function); GO:0043167(ion binding); GO:0032553(ribonucleotide binding); GO:0000166(nucleotide binding); GO:0048029(monosaccharide binding); GO:0016773(phosphotransferase activity, alcohol group as acceptor); GO:0036094(small molecule binding); GO:0030554(adenyl nucleotide bind…	5476.C4YLR7	47B2C (Belongs to the hexokinase family)	G	-	-
CAALFM_CR08510WA	3.85271	5.17e-15	1.11e-12	1364.86	1707.96	1335.03	64.96	60.23	70.77	CAALFM_CR08510WA	XP_716258.1 (Pga13p [Candida albicans SC5314])	-	-	-	-	-	-	Q5A343 (GPI-anchored protein 13)	GO:0071840(cellular component organization or biogenesis); GO:0098610(adhesion between unicellular organisms); GO:0030447(filamentous growth); GO:0007162(negative regulation of cell adhesion); GO:0008150(biological_process); GO:0030155(regulation of cell adhesion); GO:0098609(cell-cell adhesion); GO:0022408(negative regulation of cell-cell adhesion); GO:0048519(negative regulation of biological p…	GO:0110165(cellular anatomical entity); GO:0005576(extracellular region); GO:0009277(fungal-type cell wall); GO:0030312(external encapsulating structure); GO:0005575(cellular_component); GO:0005618(cell wall); GO:0071944(cell periphery)	-	-	-	-	-	-
CAALFM_CR00200WA	-3.12086	5.2e-15	1.11e-12	511.22	607.96	454.38	2888.52	2944	3055.39	CAALFM_CR00200WA	XP_718671.1 (phosphoenolpyruvate carboxykinase [Candida albicans SC5314])	cal:CAALFM_CR00200WA (K01610;phosphoenolpyruvate carboxykinase (ATP) [EC:4.1.1.49])	Metabolism	Carbohydrate metabolism; Energy metabolism	ko00710(Carbon fixation in photosynthetic organisms); ko00620(Pyruvate metabolism); ko00010(Glycolysis / Gluconeogenesis); ko00020(Citrate cycle (TCA cycle))	-	-	A0A1D8PRM7 (Phosphoenolpyruvate carboxykinase (ATP))	GO:0016051(carbohydrate biosynthetic process); GO:0044238(primary metabolic process); GO:0071704(organic substance metabolic process); GO:0019318(hexose metabolic process); GO:0005996(monosaccharide metabolic process); GO:0044283(small molecule biosynthetic process); GO:0008152(metabolic process); GO:0005975(carbohydrate metabolic process); GO:0009058(biosynthetic process); GO:0044281(small molec…	GO:0005622(intracellular anatomical structure); GO:0005737(cytoplasm); GO:0110165(cellular anatomical entity); GO:0005575(cellular_component); GO:0005829(cytosol)	GO:0003824(catalytic activity); GO:0016830(carbon-carbon lyase activity); GO:0003674(molecular_function); GO:0043167(ion binding); GO:0016740(transferase activity); GO:0032553(ribonucleotide binding); GO:0000166(nucleotide binding); GO:0036094(small molecule binding); GO:0030554(adenyl nucleotide binding); GO:0005524(ATP binding); GO:0035639(purine ribonucleoside triphosphate binding); GO:0043168…	5476.C4YNC2	47ADE (Phosphoenolpyruvate carboxykinase)	G	-	-
CAALFM_C102150WA	-4.07081	6.9e-15	1.42e-12	55.65	79.9	78.5	805.34	796.99	748.88	CAALFM_C102150WA	XP_713766.2 (bifunctional UDP-glucose 4-epimerase/aldose 1-epimerase [Candida albicans SC5314])	cal:CAALFM_C102150WA (K01784;UDP-glucose 4-epimerase [EC:5.1.3.2] K01785 aldose 1-epimerase [EC:5.1.3.3])	Metabolism	Carbohydrate metabolism; Glycan biosynthesis and metabolism	ko00541(O-Antigen nucleotide sugar biosynthesis); ko00520(Amino sugar and nucleotide sugar metabolism); ko00052(Galactose metabolism)	-	-	A0A1D8PCN0 (-)	GO:0071704(organic substance metabolic process); GO:0030447(filamentous growth); GO:0019318(hexose metabolic process); GO:0098610(adhesion between unicellular organisms); GO:0071840(cellular component organization or biogenesis); GO:0019320(hexose catabolic process); GO:0006012(galactose metabolic process); GO:0009056(catabolic process); GO:0007162(negative regulation of cell adhesion); GO:007088…	GO:0005622(intracellular anatomical structure); GO:0005737(cytoplasm); GO:0110165(cellular anatomical entity); GO:0005575(cellular_component); GO:0005829(cytosol)	GO:0003824(catalytic activity); GO:0016853(isomerase activity); GO:0016857(racemase and epimerase activity, acting on carbohydrates and derivatives); GO:0003978(UDP-glucose 4-epimerase activity); GO:0003674(molecular_function); GO:0005488(binding); GO:0030246(carbohydrate binding); GO:0016854(racemase and epimerase activity)	5476.C4YF57	47B6E (Aldose 1-epimerase)	M	-	-
CAALFM_C207570WA	2.43028	8.01e-15	1.59e-12	2696.86	2501.88	2533.95	325.45	330.07	298.13	CAALFM_C207570WA	XP_713125.2 (Rnr22p [Candida albicans SC5314])	cal:CAALFM_C207570WA (K10808;ribonucleoside-diphosphate reductase subunit M2 [EC:1.17.4.1])	Metabolism; Cellular Processes	Metabolism of other amino acids; Xenobiotics biodegradation and metabolism; Nucleotide metabolism; Cell growth and death	ko00983(Drug metabolism - other enzymes); ko04115(p53 signaling pathway); ko00230(Purine metabolism); ko00240(Pyrimidine metabolism); ko00480(Glutathione metabolism)	Protein families: genetic information processing	ko03400(DNA repair and recombination proteins)	A0A1D8PI17 (-)	GO:0071704(organic substance metabolic process); GO:0044271(cellular nitrogen compound biosynthetic process); GO:0034641(cellular nitrogen compound metabolic process); GO:1901137(carbohydrate derivative biosynthetic process); GO:0009058(biosynthetic process); GO:0008150(biological_process); GO:1901293(nucleoside phosphate biosynthetic process); GO:0006139(nucleobase-containing compound metabolic …	GO:0005575(cellular_component); GO:0110165(cellular anatomical entity); GO:0016021(membrane)	GO:0003824(catalytic activity); GO:0003674(molecular_function); GO:0016491(oxidoreductase activity)	5476.C4YK57	47AJ2 (ribonucleoside-diphosphate reductase)	F	-	-
CAALFM_C203390CA	-2.84616	8.62e-15	1.61e-12	191.05	219.76	174.06	965.92	932.93	859.98	CAALFM_C203390CA	XP_721005.2 (chaperone ATPase [Candida albicans SC5314])	cal:CAALFM_C203390CA (K03695;ATP-dependent Clp protease ATP-binding subunit ClpB)	Organismal Systems	Aging	ko04213(Longevity regulating pathway - multiple species)	Protein families: genetic information processing	ko03110(Chaperones and folding catalysts)	Q96UX5 (Heat shock protein 78, mitochondrial)	GO:0006458('de novo' protein folding); GO:0051085(chaperone cofactor-dependent protein refolding); GO:0042026(protein refolding); GO:0009266(response to temperature stimulus); GO:0070370(cellular heat acclimation); GO:0008150(biological_process); GO:0051716(cellular response to stimulus); GO:0010286(heat acclimation); GO:0034605(cellular response to heat); GO:0006457(protein folding); GO:0006950(…	GO:0043233(organelle lumen); GO:0005737(cytoplasm); GO:0110165(cellular anatomical entity); GO:0005622(intracellular anatomical structure); GO:0043231(intracellular membrane-bounded organelle); GO:0070013(intracellular organelle lumen); GO:0031974(membrane-enclosed lumen); GO:0043227(membrane-bounded organelle); GO:0043226(organelle); GO:0005575(cellular_component); GO:0005739(mitochondrion); GO:…	GO:0003674(molecular_function); GO:0043167(ion binding); GO:0032553(ribonucleotide binding); GO:0000166(nucleotide binding); GO:0051082(unfolded protein binding); GO:0036094(small molecule binding); GO:0030554(adenyl nucleotide binding); GO:0005524(ATP binding); GO:0035639(purine ribonucleoside triphosphate binding); GO:0043168(anion binding); GO:0017076(purine nucleotide binding); GO:0005488(bin…	42374.XP_002418292.1	47AKX (Belongs to the ClpA ClpB family)	O	-	-
CAALFM_C402620CA	-3.0566	8.67e-15	1.61e-12	97.03	98.12	117.36	594.4	591.9	568.23	CAALFM_C402620CA	XP_720487.1 (putative phosphotransferase [Candida albicans SC5314])	mtm:MYCTH_2141088 (K14309;nuclear pore complex protein Nup93)	Human Diseases; Genetic Information Processing	Neurodegenerative disease; Translation	ko05014(Amyotrophic lateral sclerosis); ko03013(Nucleocytoplasmic transport)	Protein families: genetic information processing	ko03019(Messenger RNA biogenesis)	Q5AF71 (-)	GO:0044238(primary metabolic process); GO:0071704(organic substance metabolic process); GO:0005975(carbohydrate metabolic process); GO:0008150(biological_process); GO:0008152(metabolic process)	-	GO:0003824(catalytic activity); GO:0016772(transferase activity, transferring phosphorus-containing groups); GO:0016773(phosphotransferase activity, alcohol group as acceptor); GO:0016740(transferase activity); GO:0003674(molecular_function)	5476.C4YHI6	47BFF (FGGY family of carbohydrate kinases, C-terminal domain)	G	-	-
CAALFM_C700660WA	-3.37917	9.6e-15	1.73e-12	206.52	204.28	182.7	1324.07	1293.52	1602.3	CAALFM_C700660WA	XP_720345.1 (protein phosphatase regulator [Candida albicans SC5314])	-	-	-	-	-	-	A0A1D8PQN2 (-)	GO:0016051(carbohydrate biosynthetic process); GO:0071704(organic substance metabolic process); GO:0031323(regulation of cellular metabolic process); GO:0080090(regulation of primary metabolic process); GO:0009058(biosynthetic process); GO:0032881(regulation of polysaccharide metabolic process); GO:0010962(regulation of glucan biosynthetic process); GO:0009250(glucan biosynthetic process); GO:000…	GO:0000164(protein phosphatase type 1 complex); GO:0110165(cellular anatomical entity); GO:0005737(cytoplasm); GO:0005622(intracellular anatomical structure); GO:0032991(protein-containing complex); GO:1902494(catalytic complex); GO:0005575(cellular_component); GO:0008287(protein serine/threonine phosphatase complex); GO:1903293(phosphatase complex)	GO:0003674(molecular_function); GO:0019899(enzyme binding); GO:0005488(binding); GO:2001069(glycogen binding); GO:0019903(protein phosphatase binding); GO:0030246(carbohydrate binding); GO:0008157(protein phosphatase 1 binding); GO:0019902(phosphatase binding); GO:0005515(protein binding); GO:0030247(polysaccharide binding)	5476.C4YTD3	47A6E (Carbohydrate/starch-binding module (family 21))	OT	-	-
CAALFM_C203760CA	-3.4953	1.08e-14	1.88e-12	28.66	28.54	33.53	230.31	243.31	231.22	CAALFM_C203760CA	XP_720970.2 (protein kinase [Candida albicans SC5314])	pic:PICST_76693 (K08286;protein-serine/threonine kinase [EC:2.7.11.-])	-	-	-	-	-	A0A1D8PH10 (-)	GO:0062197(cellular response to chemical stress); GO:0042221(response to chemical); GO:0006950(response to stress); GO:0050896(response to stimulus); GO:0070887(cellular response to chemical stimulus); GO:0034599(cellular response to oxidative stress); GO:0008150(biological_process); GO:0009987(cellular process); GO:0051716(cellular response to stimulus); GO:0006979(response to oxidative stress);…	-	GO:0140096(catalytic activity, acting on a protein); GO:0003824(catalytic activity); GO:0004674(protein serine/threonine kinase activity); GO:0016740(transferase activity); GO:0003674(molecular_function); GO:0043167(ion binding); GO:0032553(ribonucleotide binding); GO:0000166(nucleotide binding); GO:0004672(protein kinase activity); GO:0016773(phosphotransferase activity, alcohol group as accepto…	5476.C4YJW6	47BIX (Protein tyrosine kinase)	T	-	-
CAALFM_C110550CA	-5.60973	1.25e-14	2.03e-12	4.11	5.74	2.91	129	129.15	123.56	CAALFM_C110550CA	XP_711217.2 (Gca2p [Candida albicans SC5314])	cal:CAALFM_C110550CA (K01187;alpha-glucosidase [EC:3.2.1.20])	Metabolism	Carbohydrate metabolism	ko00500(Starch and sucrose metabolism); ko00052(Galactose metabolism)	-	-	A0A1D8PEW1 (-)	GO:0044238(primary metabolic process); GO:0071704(organic substance metabolic process); GO:0098630(aggregation of unicellular organisms); GO:0042710(biofilm formation); GO:0044010(single-species biofilm formation); GO:0090609(single-species submerged biofilm formation); GO:0051703(biological process involved in intraspecies interaction between organisms); GO:0005975(carbohydrate metabolic process…	GO:0005575(cellular_component); GO:0110165(cellular anatomical entity); GO:0005576(extracellular region)	GO:0003824(catalytic activity); GO:0003674(molecular_function); GO:0005488(binding); GO:0004553(hydrolase activity, hydrolyzing O-glycosyl compounds); GO:0030246(carbohydrate binding); GO:0016787(hydrolase activity); GO:0016798(hydrolase activity, acting on glycosyl bonds)	5476.C4YD16	47CEF (Belongs to the glycosyl hydrolase 31 family)	G	-	-
CAALFM_C201000WA	-1.36887	1.26e-14	2.03e-12	10428.9	10310.9	10489.7	17939.9	18092.8	17928.9	CAALFM_C201000WA	XP_719472.2 (Hgt7p [Candida albicans SC5314])	cdu:CD36_15920 (K08139;MFS transporter, SP family, sugar:H+ symporter)	Cellular Processes	Cell growth and death	ko04113(Meiosis - yeast)	Protein families: signaling and cellular processes	ko02000(Transporters)	A0A1D8PG81 (-)	GO:0042221(response to chemical); GO:0008643(carbohydrate transport); GO:0009410(response to xenobiotic stimulus); GO:0006810(transport); GO:0050896(response to stimulus); GO:0051179(localization); GO:0070887(cellular response to chemical stimulus); GO:0008150(biological_process); GO:0009987(cellular process); GO:0035690(cellular response to xenobiotic stimulus); GO:0051716(cellular response to s…	GO:0043230(extracellular organelle); GO:0031982(vesicle); GO:0110165(cellular anatomical entity); GO:0016020(membrane); GO:0005576(extracellular region); GO:0043227(membrane-bounded organelle); GO:0016021(membrane); GO:0005575(cellular_component); GO:0043226(organelle); GO:0065010(extracellular membrane-bounded organelle); GO:0005886(plasma membrane); GO:0071944(cell periphery); GO:1903561(extrac…	GO:0015318(inorganic molecular entity transmembrane transporter activity); GO:0015144(carbohydrate transmembrane transporter activity); GO:0003674(molecular_function); GO:0015078(proton transmembrane transporter activity); GO:0015294(solute:monoatomic cation symporter activity); GO:0022890(inorganic cation transmembrane transporter activity); GO:0005351(carbohydrate:proton symporter activity); GO…	5476.C4YJ66	47AX0 (Belongs to the major facilitator superfamily. Sugar transporter (TC 2.A.1.1) family)	P	-	-
CAALFM_C101920WA	-3.74909	1.28e-14	2.03e-12	14.84	20.29	15.72	147.23	147.5	146.3	CAALFM_C101920WA	KAG8204317.1 (CDR1, partial [Candida africana])	shs:STEHIDRAFT_172830 (K08712;ATP-binding cassette, subfamily G (WHITE), member 2, SNQ2)	Environmental Information Processing	Membrane transport	ko02010(ABC transporters)	Protein families: signaling and cellular processes	ko02000(Transporters)	A0A1D8PCM6 (-)	GO:0042221(response to chemical); GO:0009410(response to xenobiotic stimulus); GO:0050896(response to stimulus); GO:0070887(cellular response to chemical stimulus); GO:0008150(biological_process); GO:0009987(cellular process); GO:0035690(cellular response to xenobiotic stimulus); GO:0051716(cellular response to stimulus)	GO:0110165(cellular anatomical entity); GO:0016020(membrane); GO:0016021(membrane); GO:0005575(cellular_component); GO:0005886(plasma membrane); GO:0071944(cell periphery)	GO:0003674(molecular_function); GO:0043167(ion binding); GO:0015399(primary active transmembrane transporter activity); GO:0032553(ribonucleotide binding); GO:0000166(nucleotide binding); GO:0042626(ATPase-coupled transmembrane transporter activity); GO:0036094(small molecule binding); GO:0030554(adenyl nucleotide binding); GO:0022857(transmembrane transporter activity); GO:0005524(ATP binding); …	5476.C4YF76	47BRT (ABC-2 type transporter)	Q	-	-
CAALFM_C301130CA	-3.3508	1.31e-14	2.03e-12	35.09	41.96	34.3	258.88	254.31	253.24	CAALFM_C301130CA	XP_718533.2 (uncharacterized protein CAALFM_C301130CA [Candida albicans SC5314])	zro:ZYRO0B05896g (K21997;autophagy-related protein 19/34)	-	-	-	Protein families: genetic information processing	ko04131(Membrane trafficking)	A0A1D8PJ35 (ZZ-type domain-containing protein)	-	GO:0110165(cellular anatomical entity); GO:0016020(membrane); GO:0005575(cellular_component); GO:0005886(plasma membrane); GO:0071944(cell periphery)	GO:0046872(metal ion binding); GO:0046914(transition metal ion binding); GO:0043169(cation binding); GO:0003674(molecular_function); GO:0043167(ion binding); GO:0005488(binding); GO:0008270(zinc ion binding)	42374.XP_002419049.1	479DH (Zinc-binding domain, present in Dystrophin, CREB-binding protein.)	S	-	-
CAALFM_C106230CA	-4.65614	1.51e-14	2.29e-12	25.89	43.58	42.52	614.9	634.72	618.61	CAALFM_C106230CA	XP_710877.2 (ERMES complex subunit [Candida albicans SC5314])	cal:CAALFM_C106230CA (K17775;mitochondrial distribution and morphology protein 34)	Cellular Processes	Transport and catabolism	ko04139(Mitophagy - yeast)	Protein families: genetic information processing	ko03029(Mitochondrial biogenesis)	Q59MC8 (Mitochondrial distribution and morphology protein 34)	GO:0071840(cellular component organization or biogenesis); GO:0015914(phospholipid transport); GO:0008150(biological_process); GO:0022406(membrane docking); GO:0000002(mitochondrial genome maintenance); GO:0006869(lipid transport); GO:0140056(organelle localization by membrane tethering); GO:0071702(organic substance transport); GO:0006810(transport); GO:0010876(lipid localization); GO:0033036(ma…	GO:0043231(intracellular membrane-bounded organelle); GO:0031968(organelle outer membrane); GO:0032991(protein-containing complex); GO:0005741(mitochondrial outer membrane); GO:0043227(membrane-bounded organelle); GO:0098796(membrane protein complex); GO:0005575(cellular_component); GO:0032865(ERMES complex); GO:0031966(mitochondrial membrane); GO:0098799(outer mitochondrial membrane protein comp…	GO:0008289(lipid binding); GO:0003674(molecular_function); GO:0005488(binding)	5476.C4YE34	47AJQ (Component of the ERMES MDM complex, which serves as a molecular tether to connect the endoplasmic reticulum and mitochondria. Components of this complex are involved in the control of mitochondrial shape and protein biogenesis and may function in phospholipid exchange. MDM34 is required for the interaction of the ER-resident membrane protein MMM1 and the outer mitochondrial membrane-reside…	C	-	-
CAALFM_CR03250CA	-3.71873	1.59e-14	2.35e-12	121.69	113.86	117.43	933.18	1029.2	1109.86	CAALFM_CR03250CA	XP_713231.1 (uncharacterized protein CAALFM_CR03250CA [Candida albicans SC5314])	-	-	-	-	-	-	Q59UG6 (-)	-	-	-	-	-	-	-	-
CAALFM_C111670WA	-2.57127	1.75e-14	2.52e-12	689.72	839.07	728.49	2962.05	2757.26	2894.87	CAALFM_C111670WA	XP_713019.2 (uncharacterized protein CAALFM_C111670WA [Candida albicans SC5314])	-	-	-	-	-	-	A0A1D8PF63 (-)	-	GO:0005575(cellular_component); GO:0110165(cellular anatomical entity); GO:0016021(membrane)	-	5476.C4YCN6	47BT0 (Fungal protein of unknown function (DUF1774))	S	-	-
CAALFM_C307310CA	-2.33109	2.04e-14	2.86e-12	131.93	123.08	125.96	449.37	447.42	405.79	CAALFM_C307310CA	XP_719859.1 (Slk19p [Candida albicans SC5314])	-	-	-	-	-	-	Q5ADT0 (-)	GO:0071840(cellular component organization or biogenesis); GO:0104004(cellular response to environmental stimulus); GO:0050896(response to stimulus); GO:0031505(fungal-type cell wall organization); GO:0008150(biological_process); GO:0071214(cellular response to abiotic stimulus); GO:0009628(response to abiotic stimulus); GO:0009987(cellular process); GO:0016043(cellular component organization); G…	GO:0110165(cellular anatomical entity); GO:0016020(membrane); GO:0005575(cellular_component); GO:0071944(cell periphery); GO:0005887(plasma membrane)	-	5476.C4YP91	47EFY (-)	S	-	-
CAALFM_C405110CA	-2.72682	2.23e-14	3.05e-12	261.04	265.88	238.46	1124.04	1069.36	1194.6	CAALFM_C405110CA	KGT67706.1 (hypothetical protein MEK_03756 [Candida albicans 12C])	-	-	-	-	-	-	A0A1D8PM95 (-)	GO:0071704(organic substance metabolic process); GO:0043618(regulation of transcription from RNA polymerase II promoter in response to stress); GO:0031323(regulation of cellular metabolic process); GO:0080090(regulation of primary metabolic process); GO:0044271(cellular nitrogen compound biosynthetic process); GO:0010468(regulation of gene expression); GO:0097659(nucleic acid-templated transcript…	GO:0005622(intracellular anatomical structure); GO:0110165(cellular anatomical entity); GO:0043231(intracellular membrane-bounded organelle); GO:0043227(membrane-bounded organelle); GO:0005575(cellular_component); GO:0043226(organelle); GO:0043229(intracellular organelle); GO:0005634(nucleus)	-	-	-	-	-	-
CAALFM_C114290CA	-2.55629	3.13e-14	4.19e-12	171.68	167.17	199.68	693.98	719.15	691.78	CAALFM_C114290CA	XP_019330732.1 (Mdg1p [Candida albicans SC5314])	-	-	-	-	-	-	A0A1D8PFV7 (-)	GO:0050789(regulation of biological process); GO:0044238(primary metabolic process); GO:0080090(regulation of primary metabolic process); GO:0050794(regulation of cellular process); GO:0007165(signal transduction); GO:0050896(response to stimulus); GO:0008152(metabolic process); GO:0019222(regulation of metabolic process); GO:0065007(biological regulation); GO:0008150(biological_process); GO:0009…	GO:0005622(intracellular anatomical structure); GO:0005737(cytoplasm); GO:0110165(cellular anatomical entity); GO:0043231(intracellular membrane-bounded organelle); GO:0032991(protein-containing complex); GO:1902494(catalytic complex); GO:0043227(membrane-bounded organelle); GO:0031588(nucleotide-activated protein kinase complex); GO:0005575(cellular_component); GO:0061695(transferase complex, tr…	GO:0003674(molecular_function); GO:0019899(enzyme binding); GO:0005488(binding); GO:0019901(protein kinase binding); GO:0019900(kinase binding); GO:0005515(protein binding)	5476.C4YFP9	47CVT (Glycogen recognition site of AMP-activated protein kinase)	G	-	-
CAALFM_C300850CA	-2.06355	4.05e-14	5.23e-12	232.18	233.49	219.66	617.34	653.15	633.27	CAALFM_C300850CA	KHC87560.1 (hypothetical protein I503_02580 [Candida albicans SC5314])	-	-	-	-	-	-	A0A1D8PJ10 (-)	GO:0044085(cellular component biogenesis); GO:0071840(cellular component organization or biogenesis); GO:0008150(biological_process); GO:0009987(cellular process); GO:0016043(cellular component organization); GO:0070941(eisosome assembly); GO:0022607(cellular component assembly)	GO:0005575(cellular_component); GO:0032126(eisosome); GO:0110165(cellular anatomical entity)	-	5476.C4YPM1	47C61 (Pfam:DUF3812)	S	-	-
CAALFM_CR04210CA	2.93531	4.09e-14	5.23e-12	611.6	701.66	670.39	61.03	51.74	59.3	CAALFM_CR04210CA	XP_717371.1 (multidrug transporter [Candida albicans SC5314])	pdp:PDIP_64250 (K01556;kynureninase [EC:3.7.1.3])	Metabolism	Amino acid metabolism	ko00380(Tryptophan metabolism)	-	-	Q5A6P6 (MFS antiporter QDR1)	GO:0046618(xenobiotic export from cell); GO:0071840(cellular component organization or biogenesis); GO:0001765(membrane raft assembly); GO:0044091(membrane biogenesis); GO:0008150(biological_process); GO:0140352(export from cell); GO:0022607(cellular component assembly); GO:0042592(homeostatic process); GO:0048878(chemical homeostasis); GO:0042221(response to chemical); GO:0140115(export across p…	GO:0110165(cellular anatomical entity); GO:0045121(membrane raft); GO:0016020(membrane); GO:0016021(membrane); GO:0005575(cellular_component); GO:0071944(cell periphery); GO:0098857(membrane microdomain); GO:0005887(plasma membrane)	GO:0042910(xenobiotic transmembrane transporter activity); GO:0022857(transmembrane transporter activity); GO:0003674(molecular_function); GO:0005215(transporter activity)	5476.C4YLN9	47AB8 (Transporter)	S	-	-
CAALFM_C108370WA	-2.84876	4.8e-14	5.99e-12	258.79	232.76	195.28	1057.87	1123.23	1097.8	CAALFM_C108370WA	XP_717654.2 (Sds24p [Candida albicans SC5314])	-	-	-	-	-	-	Q5A744 (Protein SDS23)	GO:0071704(organic substance metabolic process); GO:0071840(cellular component organization or biogenesis); GO:0030071(regulation of mitotic metaphase/anaphase transition); GO:0043412(macromolecule modification); GO:0098813(nuclear chromosome segregation); GO:0036211(protein modification process); GO:0044770(cell cycle phase transition); GO:0008150(biological_process); GO:0007091(metaphase/anapha…	GO:0005622(intracellular anatomical structure); GO:0005737(cytoplasm); GO:0110165(cellular anatomical entity); GO:0043231(intracellular membrane-bounded organelle); GO:0032991(protein-containing complex); GO:1902494(catalytic complex); GO:0043227(membrane-bounded organelle); GO:0031588(nucleotide-activated protein kinase complex); GO:0005575(cellular_component); GO:0061695(transferase complex, tr…	GO:0043169(cation binding); GO:0003674(molecular_function); GO:0043167(ion binding); GO:0004857(enzyme inhibitor activity); GO:0032553(ribonucleotide binding); GO:0000166(nucleotide binding); GO:0036094(small molecule binding); GO:0016208(AMP binding); GO:0030554(adenyl nucleotide binding); GO:0019901(protein kinase binding); GO:0019900(kinase binding); GO:0043168(anion binding); GO:0019208(phosp…	5476.C4YDJ4	47B1Z (Involved in DNA replication and cell separation)	C	-	-
CAALFM_CR07150WA	-1.917	4.89e-14	5.99e-12	802.06	773.09	854.53	2108.67	2045.38	1965.64	CAALFM_CR07150WA	XP_710176.2 (glucokinase [Candida albicans SC5314])	cal:CAALFM_CR07150WA (K00844;hexokinase [EC:2.7.1.1])	Environmental Information Processing; Metabolism; Human Diseases; Organismal Systems	Biosynthesis of other secondary metabolites; Infectious disease: bacterial; Carbohydrate metabolism; Signal transduction; Cancer: overview; Endocrine system; Digestive system; Endocrine and metabolic disease	ko04910(Insulin signaling pathway); ko04066(HIF-1 signaling pathway); ko00051(Fructose and mannose metabolism); ko05230(Central carbon metabolism in cancer); ko00010(Glycolysis / Gluconeogenesis); ko04930(Type II diabetes mellitus); ko05131(Shigellosis); ko00520(Amino sugar and nucleotide sugar metabolism); ko00524(Neomycin, kanamycin and gentamicin biosynthesis); ko00052(Galactose metabolism); k…	Protein families: genetic information processing	ko04131(Membrane trafficking)	Q59TZ8 (Phosphotransferase)	GO:0071704(organic substance metabolic process); GO:0019752(carboxylic acid metabolic process); GO:0006090(pyruvate metabolic process); GO:0009056(catabolic process); GO:0008150(biological_process); GO:0055082(intracellular chemical homeostasis); GO:0043436(oxoacid metabolic process); GO:1901575(organic substance catabolic process); GO:0044237(cellular metabolic process); GO:0019637(organophospha…	GO:0005622(intracellular anatomical structure); GO:0005737(cytoplasm); GO:0110165(cellular anatomical entity); GO:0043231(intracellular membrane-bounded organelle); GO:0043227(membrane-bounded organelle); GO:0005575(cellular_component); GO:0005739(mitochondrion); GO:0043226(organelle); GO:0043229(intracellular organelle); GO:0005829(cytosol)	GO:0003824(catalytic activity); GO:0008865(fructokinase activity); GO:0016740(transferase activity); GO:0003674(molecular_function); GO:0043167(ion binding); GO:0032553(ribonucleotide binding); GO:0000166(nucleotide binding); GO:0048029(monosaccharide binding); GO:0016773(phosphotransferase activity, alcohol group as acceptor); GO:0036094(small molecule binding); GO:0030554(adenyl nucleotide bind…	5476.C4YMD4	47AX4 (Belongs to the hexokinase family)	G	-	-
CAALFM_C702040CA	-2.63322	5.48e-14	6.56e-12	438.08	529.14	447.99	1792.12	1847.88	2014.91	CAALFM_C702040CA	XP_721352.1 (Cup9p [Candida albicans SC5314])	mrr:Moror_3753 (K21543;transcription factor CRZ1)	-	-	-	Protein families: genetic information processing	ko03000(Transcription factors)	Q5AH24 (-)	GO:0071704(organic substance metabolic process); GO:0030447(filamentous growth); GO:0080090(regulation of primary metabolic process); GO:0044271(cellular nitrogen compound biosynthetic process); GO:0031323(regulation of cellular metabolic process); GO:0010468(regulation of gene expression); GO:0097659(nucleic acid-templated transcription); GO:0034641(cellular nitrogen compound metabolic process);…	GO:0005622(intracellular anatomical structure); GO:0110165(cellular anatomical entity); GO:0043231(intracellular membrane-bounded organelle); GO:0043227(membrane-bounded organelle); GO:0005575(cellular_component); GO:0043226(organelle); GO:0043229(intracellular organelle); GO:0005634(nucleus)	GO:0003700(DNA-binding transcription factor activity); GO:1990837(sequence-specific double-stranded DNA binding); GO:0001067(transcription regulatory region nucleic acid binding); GO:0043565(sequence-specific DNA binding); GO:0000978(RNA polymerase II cis-regulatory region sequence-specific DNA binding); GO:0003674(molecular_function); GO:0000981(DNA-binding transcription factor activity, RNA pol…	5476.C4YTQ9	47DFR (Homeobox KN domain)	K	-	-
CAALFM_C101990WA	-4.45098	7.63e-14	8.96e-12	26.68	23.86	29.04	416.92	358.4	416.03	CAALFM_C101990WA	XP_712951.1 (Hsp30p [Candida albicans SC5314])	-	-	-	-	-	-	C5K445 (-)	-	GO:0005575(cellular_component); GO:0110165(cellular anatomical entity); GO:0016021(membrane)	GO:0015267(channel activity); GO:0003674(molecular_function); GO:0005216(monoatomic ion channel activity); GO:0022857(transmembrane transporter activity); GO:0022803(passive transmembrane transporter activity); GO:0015075(monoatomic ion transmembrane transporter activity); GO:0005215(transporter activity)	5476.C5K445	47AS9 (Heat Shock Protein)	S	-	-
CAALFM_C201010WA	-1.82866	8.35e-14	9.61e-12	537.96	586.3	568.55	1361.92	1340.29	1291.81	CAALFM_C201010WA	XP_719471.2 (Hgt8p [Candida albicans SC5314])	cdu:CD36_15930 (K08139;MFS transporter, SP family, sugar:H+ symporter)	Cellular Processes	Cell growth and death	ko04113(Meiosis - yeast)	Protein families: signaling and cellular processes	ko02000(Transporters)	A0A1D8PG82 (-)	GO:0008643(carbohydrate transport); GO:0006810(transport); GO:0051179(localization); GO:0008150(biological_process); GO:0071702(organic substance transport); GO:0051234(establishment of localization)	GO:0110165(cellular anatomical entity); GO:0016020(membrane); GO:0016021(membrane); GO:0005575(cellular_component); GO:0005886(plasma membrane); GO:0071944(cell periphery)	GO:0015318(inorganic molecular entity transmembrane transporter activity); GO:0015144(carbohydrate transmembrane transporter activity); GO:0003674(molecular_function); GO:0015078(proton transmembrane transporter activity); GO:0015294(solute:monoatomic cation symporter activity); GO:0022890(inorganic cation transmembrane transporter activity); GO:0005351(carbohydrate:proton symporter activity); GO…	5476.C4YJ67	47AX0 (Belongs to the major facilitator superfamily. Sugar transporter (TC 2.A.1.1) family)	P	-	-
CAALFM_C401100CA	-1.89942	8.86e-14	9.89e-12	357.41	382.27	354.44	891.5	900.52	896.74	CAALFM_C401100CA	KAG8202956.1 (CAN2, partial [Candida africana])	cal:CAALFM_C401100CA (K16261;yeast amino acid transporter)	-	-	-	Protein families: signaling and cellular processes	ko02000(Transporters)	Q5AMG7 (-)	GO:0003333(amino acid transmembrane transport); GO:0015711(organic anion transport); GO:0071705(nitrogen compound transport); GO:0006810(transport); GO:0055085(transmembrane transport); GO:0051179(localization); GO:0006865(amino acid transport); GO:0046942(carboxylic acid transport); GO:0008150(biological_process); GO:0009987(cellular process); GO:0015849(organic acid transport); GO:1903825(organ…	GO:0005575(cellular_component); GO:0110165(cellular anatomical entity); GO:0016021(membrane)	GO:0003674(molecular_function); GO:0008514(organic anion transmembrane transporter activity); GO:0015171(amino acid transmembrane transporter activity); GO:0022857(transmembrane transporter activity); GO:0005342(organic acid transmembrane transporter activity); GO:0046943(carboxylic acid transmembrane transporter activity); GO:0005215(transporter activity)	5476.C4YHW8	479UB (Amino acid permease)	E	-	-
CAALFM_C103380WA	-1.8702	9.06e-14	9.89e-12	705.68	808.36	728.86	1855.41	1910.98	1708.95	CAALFM_C103380WA	XP_721536.1 (trehalose-phosphatase [Candida albicans SC5314])	cal:CAALFM_C103380WA (K16055;trehalose 6-phosphate synthase/phosphatase [EC:2.4.1.15 3.1.3.12])	Metabolism	Carbohydrate metabolism	ko00500(Starch and sucrose metabolism)	Protein families: metabolism	ko01003(Glycosyltransferases)	Q5AI14 (-)	GO:0071840(cellular component organization or biogenesis); GO:0098610(adhesion between unicellular organisms); GO:0030447(filamentous growth); GO:0005991(trehalose metabolic process); GO:0009056(catabolic process); GO:0042221(response to chemical); GO:0046351(disaccharide biosynthetic process); GO:0071496(cellular response to external stimulus); GO:0060256(regulation of flocculation); GO:0010506(…	GO:0005622(intracellular anatomical structure); GO:0005737(cytoplasm); GO:0110165(cellular anatomical entity); GO:0005946(alpha,alpha-trehalose-phosphate synthase complex (UDP-forming)); GO:0032991(protein-containing complex); GO:1902494(catalytic complex); GO:0005575(cellular_component); GO:1990234(transferase complex); GO:0005829(cytosol)	GO:0046872(metal ion binding); GO:0004805(trehalose-phosphatase activity); GO:0003824(catalytic activity); GO:0043169(cation binding); GO:0042578(phosphoric ester hydrolase activity); GO:0003674(molecular_function); GO:0043167(ion binding); GO:0016791(phosphatase activity); GO:0005488(binding); GO:0019203(carbohydrate phosphatase activity); GO:0016787(hydrolase activity); GO:0016788(hydrolase act…	5476.C4YET8	4798W (Trehalose-phosphatase)	G	-	-
CAALFM_C108400CA	2.38629	9.33e-14	9.89e-12	389.27	414.18	449.71	53.42	56.26	52.51	CAALFM_C108400CA	XP_711873.1 (glycine decarboxylase subunit P [Candida albicans SC5314])	cal:CAALFM_C108400CA (K00281;glycine dehydrogenase [EC:1.4.4.2])	Metabolism	Carbohydrate metabolism; Amino acid metabolism	ko00260(Glycine, serine and threonine metabolism); ko00630(Glyoxylate and dicarboxylate metabolism)	-	-	A0A1D8PE97 (Glycine cleavage system P protein)	GO:0071704(organic substance metabolic process); GO:0019752(carboxylic acid metabolic process); GO:0006546(glycine catabolic process); GO:0009056(catabolic process); GO:0008150(biological_process); GO:0009069(serine family amino acid metabolic process); GO:0043436(oxoacid metabolic process); GO:1901575(organic substance catabolic process); GO:0044237(cellular metabolic process); GO:0006520(amino …	GO:0005737(cytoplasm); GO:0110165(cellular anatomical entity); GO:0005622(intracellular anatomical structure); GO:1990204(oxidoreductase complex); GO:0032991(protein-containing complex); GO:1902494(catalytic complex); GO:0043231(intracellular membrane-bounded organelle); GO:0043227(membrane-bounded organelle); GO:0005575(cellular_component); GO:0005739(mitochondrion); GO:0043226(organelle); GO:00…	GO:0003824(catalytic activity); GO:0043169(cation binding); GO:0003674(molecular_function); GO:0043167(ion binding); GO:0004375(glycine dehydrogenase (decarboxylating) activity); GO:0016642(oxidoreductase activity, acting on the CH-NH2 group of donors, disulfide as acceptor); GO:0016597(amino acid binding); GO:0036094(small molecule binding); GO:0043168(anion binding); GO:0016638(oxidoreductase a…	42374.XP_002417437.1	47CDX (The glycine cleavage system catalyzes the degradation of glycine)	E	-	-
CAALFM_C210690WA	-2.01182	9.33e-14	9.89e-12	272.01	291.13	304.74	781.26	817.37	731.9	CAALFM_C210690WA	KGQ88286.1 (trehalose 6-phosphate synthase/phosphatase [Candida albicans P94015])	cal:CAALFM_C210690WA (K22337;trehalose 6-phosphate synthase complex regulatory subunit)	Metabolism	Carbohydrate metabolism	ko00500(Starch and sucrose metabolism)	-	-	A0A1D8PIS4 (-)	-	GO:0005622(intracellular anatomical structure); GO:0005737(cytoplasm); GO:0110165(cellular anatomical entity); GO:0005946(alpha,alpha-trehalose-phosphate synthase complex (UDP-forming)); GO:0032991(protein-containing complex); GO:1902494(catalytic complex); GO:0005575(cellular_component); GO:1990234(transferase complex); GO:0005829(cytosol)	GO:0003824(catalytic activity); GO:0003674(molecular_function)	5476.C4YKX1	47BPA (Glycosyltransferase family 20)	G	-	-
CAALFM_C206600WA	-3.16301	9.45e-14	9.89e-12	54.08	38.1	50.48	331.17	345.49	312.39	CAALFM_C206600WA	XP_711842.2 (uncharacterized protein CAALFM_C206600WA [Candida albicans SC5314])	cal:CAALFM_C206600WA (K08832;serine/threonine-protein kinase SRPK3 [EC:2.7.11.1])	-	-	-	Protein families: metabolism	ko01001(Protein kinases)	A0A1D8PHP6 (Protein kinase domain-containing protein)	GO:0065003(protein-containing complex assembly); GO:0071704(organic substance metabolic process); GO:0071840(cellular component organization or biogenesis); GO:0080090(regulation of primary metabolic process); GO:0031323(regulation of cellular metabolic process); GO:0071826(protein-RNA complex organization); GO:0022618(protein-RNA complex assembly); GO:0034641(cellular nitrogen compound metabolic…	GO:0005622(intracellular anatomical structure); GO:0005737(cytoplasm); GO:0110165(cellular anatomical entity); GO:0043231(intracellular membrane-bounded organelle); GO:0043227(membrane-bounded organelle); GO:0005575(cellular_component); GO:0043226(organelle); GO:0043229(intracellular organelle); GO:0005634(nucleus)	GO:0140096(catalytic activity, acting on a protein); GO:0003824(catalytic activity); GO:0004674(protein serine/threonine kinase activity); GO:0016740(transferase activity); GO:0003674(molecular_function); GO:0043167(ion binding); GO:0032553(ribonucleotide binding); GO:0000166(nucleotide binding); GO:0004672(protein kinase activity); GO:0016773(phosphotransferase activity, alcohol group as accepto…	5476.C4YIW7	47CJA (Protein kinase domain)	T	-	-
CAALFM_C300480CA	-2.4848	9.76e-14	1e-11	335.64	277.04	324.28	1204.36	1129.65	1102.21	CAALFM_C300480CA	KAG8203285.1 (hypothetical protein GWM34_01410, partial [Candida africana])	cal:CAALFM_C300480CA (K03564;peroxiredoxin Q/BCP [EC:1.11.1.15])	-	-	-	-	-	Q5A7P9 (-)	GO:0062197(cellular response to chemical stress); GO:0042221(response to chemical); GO:0006950(response to stress); GO:0045454(cell redox homeostasis); GO:0050896(response to stimulus); GO:0070887(cellular response to chemical stimulus); GO:0034599(cellular response to oxidative stress); GO:0008150(biological_process); GO:0009987(cellular process); GO:0019725(cellular homeostasis); GO:0051716(cel…	GO:0005622(intracellular anatomical structure); GO:0005737(cytoplasm); GO:0110165(cellular anatomical entity); GO:0043231(intracellular membrane-bounded organelle); GO:0043227(membrane-bounded organelle); GO:0005575(cellular_component); GO:0043226(organelle); GO:0043229(intracellular organelle); GO:0005634(nucleus)	GO:0008379(thioredoxin peroxidase activity); GO:0003824(catalytic activity); GO:0051920(peroxiredoxin activity); GO:0140824(thioredoxin-dependent peroxiredoxin activity); GO:0003674(molecular_function); GO:0016684(oxidoreductase activity, acting on peroxide as acceptor); GO:0016209(antioxidant activity); GO:0016491(oxidoreductase activity); GO:0004601(peroxidase activity)	5476.C4YPI2	47CWH (Redoxin)	O	-	-
CAALFM_C113350WA	-2.75432	1.03e-13	1.04e-11	138.39	172.98	129.91	624.58	662.66	688.49	CAALFM_C113350WA	XP_722171.1 (Stp2p [Candida albicans SC5314])	-	-	-	-	-	-	Q5AL16 (Transcriptional regulator STP2)	GO:0030447(filamentous growth); GO:0044271(cellular nitrogen compound biosynthetic process); GO:0030163(protein catabolic process); GO:0034641(cellular nitrogen compound metabolic process); GO:0006351(DNA-templated transcription); GO:0009056(catabolic process); GO:0048583(regulation of response to stimulus); GO:0048584(positive regulation of response to stimulus); GO:0009891(positive regulation o…	GO:0005737(cytoplasm); GO:0110165(cellular anatomical entity); GO:0016020(membrane); GO:0005622(intracellular anatomical structure); GO:0043231(intracellular membrane-bounded organelle); GO:0043227(membrane-bounded organelle); GO:0005575(cellular_component); GO:0043226(organelle); GO:0043229(intracellular organelle); GO:0005886(plasma membrane); GO:0005634(nucleus); GO:0071944(cell periphery)	GO:0003700(DNA-binding transcription factor activity); GO:0043169(cation binding); GO:0003674(molecular_function); GO:0043167(ion binding); GO:0046872(metal ion binding); GO:0001067(transcription regulatory region nucleic acid binding); GO:0000977(RNA polymerase II transcription regulatory region sequence-specific DNA binding); GO:0003677(DNA binding); GO:0043565(sequence-specific DNA binding); G…	5476.C4YG03	47BDA (zinc finger)	A	-	-
CAALFM_CR08890CA	-2.40404	1.06e-13	1.05e-11	346.54	362.91	380.85	1236.89	1257.8	1173.33	CAALFM_CR08890CA	EEQ43911.1 (conserved hypothetical protein [Candida albicans WO-1])	-	-	-	-	-	-	A0A1D8PTU7 (-)	-	-	-	5476.C4YMT0	3RVTE (-)	S	-	-
CAALFM_C101140CA	-2.63584	1.2e-13	1.17e-11	139.62	105.02	133.61	539.2	557.56	562.16	CAALFM_C101140CA	KAG8204284.1 (hypothetical protein GWM34_00073, partial [Candida africana])	-	-	-	-	-	-	Q5A932 (CBM21 domain-containing protein)	GO:0016051(carbohydrate biosynthetic process); GO:0071704(organic substance metabolic process); GO:0031323(regulation of cellular metabolic process); GO:0080090(regulation of primary metabolic process); GO:0009058(biosynthetic process); GO:0032881(regulation of polysaccharide metabolic process); GO:0010962(regulation of glucan biosynthetic process); GO:0009250(glucan biosynthetic process); GO:000…	GO:0000164(protein phosphatase type 1 complex); GO:0110165(cellular anatomical entity); GO:0005737(cytoplasm); GO:0005622(intracellular anatomical structure); GO:0032991(protein-containing complex); GO:1902494(catalytic complex); GO:0005575(cellular_component); GO:0008287(protein serine/threonine phosphatase complex); GO:1903293(phosphatase complex)	GO:0003674(molecular_function); GO:0019899(enzyme binding); GO:0005488(binding); GO:2001069(glycogen binding); GO:0019903(protein phosphatase binding); GO:0030246(carbohydrate binding); GO:0008157(protein phosphatase 1 binding); GO:0019902(phosphatase binding); GO:0005515(protein binding); GO:0030247(polysaccharide binding)	5476.C4YFE4	47C3Z (Carbohydrate/starch-binding module (family 21))	OT	-	-
CAALFM_CR00780CA	-1.84955	1.24e-13	1.19e-11	1278.04	1163.79	1368.94	3119.08	3128.68	3037.65	CAALFM_CR00780CA	XP_717968.1 (glycogen (starch) synthase [Candida albicans SC5314])	cal:CAALFM_CR00780CA (K00693;glycogen synthase [EC:2.4.1.11])	Environmental Information Processing; Metabolism; Human Diseases; Organismal Systems	Cardiovascular disease; Carbohydrate metabolism; Signal transduction; Endocrine system; Endocrine and metabolic disease	ko04910(Insulin signaling pathway); ko05415(Diabetic cardiomyopathy); ko04922(Glucagon signaling pathway); ko04151(PI3K-Akt signaling pathway); ko04152(AMPK signaling pathway); ko04931(Insulin resistance); ko00500(Starch and sucrose metabolism)	Protein families: metabolism	ko01003(Glycosyltransferases)	Q5A850 (Glycogen [starch] synthase)	GO:0016051(carbohydrate biosynthetic process); GO:0071704(organic substance metabolic process); GO:0009058(biosynthetic process); GO:0009250(glucan biosynthetic process); GO:0008150(biological_process); GO:0044237(cellular metabolic process); GO:0005976(polysaccharide metabolic process); GO:0006091(generation of precursor metabolites and energy); GO:0008152(metabolic process); GO:0043170(macromol…	GO:0005575(cellular_component); GO:0005622(intracellular anatomical structure); GO:0005737(cytoplasm); GO:0110165(cellular anatomical entity)	GO:0008194(UDP-glycosyltransferase activity); GO:0003824(catalytic activity); GO:0016758(hexosyltransferase activity); GO:0003674(molecular_function); GO:0016740(transferase activity); GO:0016757(glycosyltransferase activity); GO:0046527(glucosyltransferase activity); GO:0004373(glycogen (starch) synthase activity); GO:0035251(UDP-glucosyltransferase activity)	5476.C4YNH5	479EP (Transfers the glycosyl residue from UDP-Glc to the non- reducing end of alpha-1,4-glucan)	H	-	-
CAALFM_CR05340CA	-1.63723	1.27e-13	1.19e-11	1378.36	1472.85	1393.06	2962.3	3001.34	2800.43	CAALFM_CR05340CA	XP_710369.1 (Ife2p [Candida albicans SC5314])	cal:CAALFM_CR05340CA (K00004;(R,R)-butanediol dehydrogenase / meso-butanediol dehydrogenase / diacetyl reductase [EC:1.1.1.4 1.1.1.- 1.1.1.303])	Metabolism	Carbohydrate metabolism	ko00650(Butanoate metabolism)	-	-	A0A1D8PSZ0 (-)	GO:0071704(organic substance metabolic process); GO:0009058(biosynthetic process); GO:0008150(biological_process); GO:0042844(glycol metabolic process); GO:1901617(organic hydroxy compound biosynthetic process); GO:0046165(alcohol biosynthetic process); GO:0042845(glycol biosynthetic process); GO:0019751(polyol metabolic process); GO:0044283(small molecule biosynthetic process); GO:1902653(second…	-	GO:0000721((R,R)-butanediol dehydrogenase activity); GO:0003824(catalytic activity); GO:0046914(transition metal ion binding); GO:0046872(metal ion binding); GO:0043169(cation binding); GO:0003674(molecular_function); GO:0043167(ion binding); GO:0005488(binding); GO:0016616(oxidoreductase activity, acting on the CH-OH group of donors, NAD or NADP as acceptor); GO:0008270(zinc ion binding); GO:001…	5476.C4YLY9	47E1Z (Dehydrogenase)	Q	-	-
CAALFM_C209980WA	-3.43242	1.29e-13	1.19e-11	215.49	145.86	150.21	1334.64	1272.64	1314.84	CAALFM_C209980WA	XP_714430.2 (uncharacterized protein CAALFM_C209980WA [Candida albicans SC5314])	-	-	-	-	-	-	A0A1D8PIK6 (PI31_Prot_C domain-containing protein)	-	GO:0005575(cellular_component); GO:0005622(intracellular anatomical structure); GO:0005737(cytoplasm); GO:0110165(cellular anatomical entity)	-	5476.C4YKR3	47D8M (PI31 proteasome regulator)	S	-	-
CAALFM_C301540WA	3.15543	1.34e-13	1.23e-11	2395.15	1890.17	2138.26	177.34	151.38	153.71	CAALFM_C301540WA	XP_721766.1 (uncharacterized protein CAALFM_C301540WA [Candida albicans SC5314])	-	-	-	-	-	-	Q5AJA1 (HIG1 domain-containing protein)	GO:0044085(cellular component biogenesis); GO:0065003(protein-containing complex assembly); GO:0071840(cellular component organization or biogenesis); GO:0006996(organelle organization); GO:0008535(respiratory chain complex IV assembly); GO:0008150(biological_process); GO:0033617(mitochondrial cytochrome c oxidase assembly); GO:0009987(cellular process); GO:0007005(mitochondrion organization); GO…	GO:0043231(intracellular membrane-bounded organelle); GO:0043227(membrane-bounded organelle); GO:0005743(mitochondrial inner membrane); GO:0005575(cellular_component); GO:0031966(mitochondrial membrane); GO:0110165(cellular anatomical entity); GO:0070469(respirasome); GO:0005886(plasma membrane); GO:0005746(mitochondrial respirasome); GO:0031975(envelope); GO:0005622(intracellular anatomical stru…	-	5476.C4YPT4	47CW7 (Hypoxia induced protein conserved region)	S	-	-
CAALFM_CR00080WA	2.94456	1.48e-13	1.33e-11	220.95	269.62	207.77	19.22	19.43	20.07	CAALFM_CR00080WA	XP_718690.1 (Mis12p [Candida albicans SC5314])	cal:CAALFM_CR00080WA (K00288;methylenetetrahydrofolate dehydrogenase (NADP+) / methenyltetrahydrofolate cyclohydrolase / formyltetrahydrofolate synthetase [EC:1.5.1.5 3.5.4.9 6.3.4.3])	Metabolism	Metabolism of cofactors and vitamins	ko00670(One carbon pool by folate)	Protein families: signaling and cellular processes	ko04147(Exosome)	A0A1D8PRL4 (Formyltetrahydrofolate synthetase)	GO:0042558(pteridine-containing compound metabolic process); GO:0046483(heterocycle metabolic process); GO:0071704(organic substance metabolic process); GO:1901564(organonitrogen compound metabolic process); GO:1901360(organic cyclic compound metabolic process); GO:0006725(cellular aromatic compound metabolic process); GO:0044281(small molecule metabolic process); GO:0006807(nitrogen compound met…	GO:0005622(intracellular anatomical structure); GO:0005737(cytoplasm); GO:0110165(cellular anatomical entity); GO:0005575(cellular_component); GO:0005829(cytosol)	GO:0003824(catalytic activity); GO:0003674(molecular_function); GO:0043167(ion binding); GO:0016810(hydrolase activity, acting on carbon-nitrogen (but not peptide) bonds); GO:0016874(ligase activity); GO:0032553(ribonucleotide binding); GO:0000166(nucleotide binding); GO:0004488(methylenetetrahydrofolate dehydrogenase (NADP+) activity); GO:0036094(small molecule binding); GO:0030554(adenyl nucleo…	5476.C4YNB3	47ABP (C-1-tetrahydrofolate synthase)	H	-	-
CAALFM_C208000CA	2.68834	1.86e-13	1.65e-11	461.18	577.01	484.97	55.58	49.56	51.27	CAALFM_C208000CA	XP_716024.1 (ATP-binding cassette family ATPase [Candida albicans SC5314])	cal:CAALFM_C208000CA (K06185;ATP-binding cassette, subfamily F, member 2)	Human Diseases	Infectious disease: bacterial	ko05130(Pathogenic Escherichia coli infection)	Protein families: genetic information processing	ko03009(Ribosome biogenesis)	Q5A2T2 (-)	GO:0042221(response to chemical); GO:0009410(response to xenobiotic stimulus); GO:0050896(response to stimulus); GO:0070887(cellular response to chemical stimulus); GO:0008150(biological_process); GO:0009987(cellular process); GO:0035690(cellular response to xenobiotic stimulus); GO:0051716(cellular response to stimulus)	-	GO:0003674(molecular_function); GO:0043167(ion binding); GO:0015399(primary active transmembrane transporter activity); GO:0032553(ribonucleotide binding); GO:0000166(nucleotide binding); GO:0042626(ATPase-coupled transmembrane transporter activity); GO:0036094(small molecule binding); GO:0030554(adenyl nucleotide binding); GO:0022857(transmembrane transporter activity); GO:0005524(ATP binding); …	5476.C4YK95	47AZ0 (ATP-binding cassette)	S	-	-
CAALFM_C703280CA	-5.12808	1.92e-13	1.66e-11	7.16	4.06	6.62	173.95	160.18	158.8	CAALFM_C703280CA	XP_716948.2 (uncharacterized protein CAALFM_C703280CA [Candida albicans SC5314])	-	-	-	-	-	-	A0A1D8PRB2 (DUF2415 domain-containing protein)	-	-	-	5476.C4YSW6	47CFH (Uncharacterised protein domain (DUF2415))	S	-	-
CAALFM_C703560WA	-5.42536	1.95e-13	1.66e-11	13.93	3.68	22.56	465.36	453.35	478.91	CAALFM_C703560WA	KAG8202330.1 (hypothetical protein GWM34_02905, partial [Candida africana])	-	-	-	-	-	-	Q59R32 (Virulence factor CaO19.6688)	-	-	-	-	-	-	-	-
CAALFM_CR02530WA	2.04393	1.97e-13	1.66e-11	999.75	1096.26	954.31	173.17	158.91	158.3	CAALFM_CR02530WA	XP_019331065.1 (DEAD-box ATP-dependent RNA helicase [Candida albicans SC5314])	cal:CAALFM_CR02530WA (K12823;ATP-dependent RNA helicase DDX5/DBP2 [EC:3.6.4.13])	Human Diseases; Genetic Information Processing	Cancer: overview; Transcription	ko05202(Transcriptional misregulation in cancer); ko05205(Proteoglycans in cancer); ko03040(Spliceosome)	Protein families: genetic information processing	ko03009(Ribosome biogenesis); ko03041(Spliceosome)	Q59LU0 (ATP-dependent RNA helicase DBP2)	GO:0071704(organic substance metabolic process); GO:0071840(cellular component organization or biogenesis); GO:0034660(ncRNA metabolic process); GO:0010468(regulation of gene expression); GO:0034641(cellular nitrogen compound metabolic process); GO:0009056(catabolic process); GO:0044270(cellular nitrogen compound catabolic process); GO:0008150(biological_process); GO:0006139(nucleobase-containing…	GO:0005737(cytoplasm); GO:0110165(cellular anatomical entity); GO:0005622(intracellular anatomical structure); GO:0043231(intracellular membrane-bounded organelle); GO:0032991(protein-containing complex); GO:0043227(membrane-bounded organelle); GO:1990904(ribonucleoprotein complex); GO:0005575(cellular_component); GO:0043226(organelle); GO:0043229(intracellular organelle); GO:0005634(nucleus)	GO:0003824(catalytic activity); GO:0003674(molecular_function); GO:0043167(ion binding); GO:0032553(ribonucleotide binding); GO:0000166(nucleotide binding); GO:0008186(ATP-dependent activity, acting on RNA); GO:0036094(small molecule binding); GO:0030554(adenyl nucleotide binding); GO:0005524(ATP binding); GO:0035639(purine ribonucleoside triphosphate binding); GO:0043168(anion binding); GO:00043…	5476.C4YL77	47BQQ (ATP-dependent RNA helicase involved nonsense-mediated mRNA decay and ribosome biogenesis through rRNA processing)	A	-	-
CAALFM_CR03500WA	-2.13802	1.99e-13	1.66e-11	230.47	228.08	205.53	628.58	619.14	644.65	CAALFM_CR03500WA	XP_019331074.1 (citrate (Si)-synthase [Candida albicans SC5314])	cal:CAALFM_CR03500WA (K01647;citrate synthase [EC:2.3.3.1])	Metabolism	Carbohydrate metabolism	ko00630(Glyoxylate and dicarboxylate metabolism); ko00020(Citrate cycle (TCA cycle))	-	-	A0A1D8PSH3 (Citrate synthase)	GO:0071704(organic substance metabolic process); GO:0019752(carboxylic acid metabolic process); GO:0008150(biological_process); GO:0043436(oxoacid metabolic process); GO:0044237(cellular metabolic process); GO:0006091(generation of precursor metabolites and energy); GO:0072350(tricarboxylic acid metabolic process); GO:0008152(metabolic process); GO:0006082(organic acid metabolic process); GO:0045…	GO:0043233(organelle lumen); GO:0005737(cytoplasm); GO:0110165(cellular anatomical entity); GO:0005622(intracellular anatomical structure); GO:0043231(intracellular membrane-bounded organelle); GO:0070013(intracellular organelle lumen); GO:0031974(membrane-enclosed lumen); GO:0043227(membrane-bounded organelle); GO:0043226(organelle); GO:0005575(cellular_component); GO:0005739(mitochondrion); GO:…	GO:0046912(acyltransferase activity, acyl groups converted into alkyl on transfer); GO:0036440(citrate synthase activity); GO:0003824(catalytic activity); GO:0004108(citrate (Si)-synthase activity); GO:0016746(acyltransferase activity); GO:0016740(transferase activity); GO:0003674(molecular_function); GO:0003878(ATP citrate synthase activity)	5476.C4YLG7	479AX (Belongs to the citrate synthase family)	C	-	-
CAALFM_C108590CA	1.86739	2.05e-13	1.69e-11	1418.93	1440.35	1457.09	281.04	263.48	248.28	CAALFM_C108590CA	KAG8204682.1 (ERG1, partial [Candida africana])	cal:CAALFM_C108590CA (K00511;squalene monooxygenase [EC:1.14.14.17])	Metabolism	Metabolism of terpenoids and polyketides; Lipid metabolism	ko00909(Sesquiterpenoid and triterpenoid biosynthesis); ko00100(Steroid biosynthesis)	-	-	Q92206 (Squalene monooxygenase)	GO:0071704(organic substance metabolic process); GO:0030447(filamentous growth); GO:0009410(response to xenobiotic stimulus); GO:0016126(sterol biosynthetic process); GO:0009058(biosynthetic process); GO:0008150(biological_process); GO:0006694(steroid biosynthetic process); GO:0006696(ergosterol biosynthetic process); GO:1900428(regulation of filamentous growth of a population of unicellular orga…	GO:0043231(intracellular membrane-bounded organelle); GO:0043227(membrane-bounded organelle); GO:0042175(nuclear outer membrane-endoplasmic reticulum membrane network); GO:0005575(cellular_component); GO:0110165(cellular anatomical entity); GO:0005783(endoplasmic reticulum); GO:0016021(membrane); GO:0005886(plasma membrane); GO:0005789(endoplasmic reticulum membrane); GO:0005622(intracellular ana…	GO:0004497(monooxygenase activity); GO:0003824(catalytic activity); GO:0016709(oxidoreductase activity, acting on paired donors, with incorporation or reduction of molecular oxygen, NAD(P)H as one donor, and incorporation of one atom of oxygen); GO:0050660(flavin adenine dinucleotide binding); GO:0003674(molecular_function); GO:0036094(small molecule binding); GO:0097159(organic cyclic compound b…	5476.C4YDH2	47B9W (Squalene)	I	-	-
CAALFM_C108360CA	-1.36451	2.2e-13	1.78e-11	2864.65	2989.47	2968.24	5113.1	4990.98	4750.27	CAALFM_C108360CA	XP_717653.1 (stearoyl-CoA 9-desaturase [Candida albicans SC5314])	cal:CAALFM_C108360CA (K00507;stearoyl-CoA desaturase (Delta-9 desaturase) [EC:1.14.19.1])	Environmental Information Processing; Metabolism; Human Diseases; Organismal Systems	Lipid metabolism; Signal transduction; Aging; Endocrine system; Endocrine and metabolic disease	ko04936(Alcoholic liver disease); ko01040(Biosynthesis of unsaturated fatty acids); ko04152(AMPK signaling pathway); ko04212(Longevity regulating pathway - worm); ko03320(PPAR signaling pathway)	Protein families: metabolism	ko01004(Lipid biosynthesis proteins)	Q5A747 (Acyl-CoA desaturase)	GO:0071840(cellular component organization or biogenesis); GO:0030447(filamentous growth); GO:0019752(carboxylic acid metabolic process); GO:0036244(cellular response to neutral pH); GO:0048856(anatomical structure development); GO:0042221(response to chemical); GO:0071496(cellular response to external stimulus); GO:0036170(filamentous growth of a population of unicellular organisms in response t…	GO:0005737(cytoplasm); GO:0110165(cellular anatomical entity); GO:0005622(intracellular anatomical structure); GO:0043231(intracellular membrane-bounded organelle); GO:0043227(membrane-bounded organelle); GO:0005783(endoplasmic reticulum); GO:0043226(organelle); GO:0005575(cellular_component); GO:0043229(intracellular organelle); GO:0012505(endomembrane system)	GO:0009055(electron transfer activity); GO:0046872(metal ion binding); GO:0003824(catalytic activity); GO:0043169(cation binding); GO:0003674(molecular_function); GO:0043167(ion binding); GO:0097159(organic cyclic compound binding); GO:0005488(binding); GO:0004768(stearoyl-CoA 9-desaturase activity); GO:0016717(oxidoreductase activity, acting on paired donors, with oxidation of a pair of donors r…	5476.C4YDJ5	47AJT (Stearyl-CoA desaturase that utilizes O(2) and electrons from reduced cytochrome b5 to introduce the first double bond into saturated fatty acyl-CoA substrates)	CI	-	-
CAALFM_C107980CA	-5.07511	2.24e-13	1.79e-11	28.72	69.93	58.91	1002.08	1034.23	967.14	CAALFM_C107980CA	XP_717607.2 (uncharacterized protein CAALFM_C107980CA [Candida albicans SC5314])	vpo:Kpol_1055p4 (K10991;DNA repair protein Swi5/Sae3)	-	-	-	Protein families: genetic information processing	ko03400(DNA repair and recombination proteins)	A0A1D8PE61 (-)	GO:0065003(protein-containing complex assembly); GO:0071704(organic substance metabolic process); GO:0007131(reciprocal meiotic recombination); GO:0006259(DNA metabolic process); GO:0071840(cellular component organization or biogenesis); GO:0035825(homologous recombination); GO:0022414(reproductive process); GO:0051321(meiotic cell cycle); GO:0034641(cellular nitrogen compound metabolic process);…	GO:0043233(organelle lumen); GO:0043231(intracellular membrane-bounded organelle); GO:0032991(protein-containing complex); GO:0070013(intracellular organelle lumen); GO:0043227(membrane-bounded organelle); GO:0031981(nuclear lumen); GO:0005575(cellular_component); GO:0005634(nucleus); GO:0000228(nuclear chromosome); GO:0005694(chromosome); GO:0110165(cellular anatomical entity); GO:0000785(chroma…	-	5476.C4YDM7	47DWC (Swi5)	S	-	-
CAALFM_C202970CA	-2.096	2.28e-13	1.8e-11	184.27	175.98	193.28	532.24	520.71	523.71	CAALFM_C202970CA	XP_715347.2 (aldehyde dehydrogenase (NAD(P)(+)) [Candida albicans SC5314])	cal:CAALFM_C202970CA (K00128;aldehyde dehydrogenase (NAD+) [EC:1.2.1.3])	Metabolism; Human Diseases	Amino acid metabolism; Metabolism of terpenoids and polyketides; Lipid metabolism; Xenobiotics biodegradation and metabolism; Metabolism of cofactors and vitamins; Carbohydrate metabolism; Metabolism of other amino acids; Endocrine and metabolic disease	ko00053(Ascorbate and aldarate metabolism); ko04936(Alcoholic liver disease); ko00981(Insect hormone biosynthesis); ko00310(Lysine degradation); ko00010(Glycolysis / Gluconeogenesis); ko00330(Arginine and proline metabolism); ko00561(Glycerolipid metabolism); ko00770(Pantothenate and CoA biosynthesis); ko00620(Pyruvate metabolism); ko00903(Limonene and pinene degradation); ko00280(Valine, leucine…	-	-	A0A1D8PGT5 (-)	-	-	GO:0003824(catalytic activity); GO:0004029(aldehyde dehydrogenase (NAD+) activity); GO:0003674(molecular_function); GO:0004030(aldehyde dehydrogenase [NAD(P)+] activity); GO:0016620(oxidoreductase activity, acting on the aldehyde or oxo group of donors, NAD or NADP as acceptor); GO:0016903(oxidoreductase activity, acting on the aldehyde or oxo group of donors); GO:0016491(oxidoreductase activity)	5476.C4YJP6	479UP (Belongs to the aldehyde dehydrogenase family)	C	-	-
CAALFM_C600280WA	-1.7568	2.32e-13	1.81e-11	250.02	250.91	238.42	569.93	570.25	553.46	CAALFM_C600280WA	XP_712305.1 (Cph2p [Candida albicans SC5314])	cten:CANTEDRAFT_112975 (K09074;fungal twist-like factor)	-	-	-	Protein families: genetic information processing	ko03000(Transcription factors)	Q59RL7 (Transcription factor CPH2)	GO:1900443(regulation of filamentous growth of a population of unicellular organisms in response to biotic stimulus); GO:0030447(filamentous growth); GO:1900741(regulation of filamentous growth of a population of unicellular organisms in response to pH); GO:0044271(cellular nitrogen compound biosynthetic process); GO:0034641(cellular nitrogen compound metabolic process); GO:0006351(DNA-templated …	GO:0005622(intracellular anatomical structure); GO:0110165(cellular anatomical entity); GO:0016020(membrane); GO:0043231(intracellular membrane-bounded organelle); GO:0043227(membrane-bounded organelle); GO:0005575(cellular_component); GO:0043226(organelle); GO:0043229(intracellular organelle); GO:0005634(nucleus)	GO:0003700(DNA-binding transcription factor activity); GO:0046983(protein dimerization activity); GO:0005515(protein binding); GO:0003674(molecular_function); GO:0003676(nucleic acid binding); GO:0097159(organic cyclic compound binding); GO:0005488(binding); GO:0003690(double-stranded DNA binding); GO:1901363(heterocyclic compound binding); GO:0003677(DNA binding); GO:0140110(transcription regula…	42374.XP_002420825.1	47AK5 (helix loop helix domain)	K	-	-
CAALFM_C102530CA	-1.94763	2.87e-13	2.2e-11	247.09	250.08	261.72	678.38	667.35	627.95	CAALFM_C102530CA	KAG8204359.1 (HIP1, partial [Candida africana])	cal:CAALFM_C102530CA (K16261;yeast amino acid transporter)	-	-	-	Protein families: signaling and cellular processes	ko02000(Transporters)	A0A1D8PCR4 (-)	GO:0003333(amino acid transmembrane transport); GO:0009410(response to xenobiotic stimulus); GO:0008150(biological_process); GO:0051716(cellular response to stimulus); GO:0042221(response to chemical); GO:0046942(carboxylic acid transport); GO:0071702(organic substance transport); GO:1905039(carboxylic acid transmembrane transport); GO:0071705(nitrogen compound transport); GO:0006810(transport); …	GO:0110165(cellular anatomical entity); GO:0016020(membrane); GO:0016021(membrane); GO:0005575(cellular_component); GO:0005886(plasma membrane); GO:0071944(cell periphery)	GO:0003674(molecular_function); GO:0008514(organic anion transmembrane transporter activity); GO:0015171(amino acid transmembrane transporter activity); GO:0022857(transmembrane transporter activity); GO:0005342(organic acid transmembrane transporter activity); GO:0046943(carboxylic acid transmembrane transporter activity); GO:0005215(transporter activity)	5476.C4YF17	47AH6 (Dicarboxylic amino acid permease)	E	-	-
CAALFM_C200740CA	-2.51643	3.03e-13	2.29e-11	94.01	98.11	107.79	396.94	387.91	384.11	CAALFM_C200740CA	KAG8203739.1 (hypothetical protein GWM34_00884, partial [Candida africana])	cal:CAALFM_C200740CA (K01052;lysosomal acid lipase/cholesteryl ester hydrolase [EC:3.1.1.13])	Metabolism; Cellular Processes; Organismal Systems	Lipid metabolism; Digestive system; Transport and catabolism	ko04142(Lysosome); ko00100(Steroid biosynthesis); ko04979(Cholesterol metabolism)	-	-	Q5AD17 (AB hydrolase-1 domain-containing protein)	-	GO:0005575(cellular_component); GO:0110165(cellular anatomical entity); GO:0016021(membrane)	-	5476.C4YJ41	47CBB (Partial alpha/beta-hydrolase lipase region)	I	-	-
CAALFM_CR02510WA	-2.74759	3.26e-13	2.44e-11	75.73	54.28	78.93	340.22	352.42	331.23	CAALFM_CR02510WA	XP_710710.2 (uncharacterized protein CAALFM_CR02510WA [Candida albicans SC5314])	-	-	-	-	-	-	A0A1D8PS81 (-)	GO:0071704(organic substance metabolic process); GO:0031323(regulation of cellular metabolic process); GO:0080090(regulation of primary metabolic process); GO:0044271(cellular nitrogen compound biosynthetic process); GO:0009410(response to xenobiotic stimulus); GO:0010468(regulation of gene expression); GO:0097659(nucleic acid-templated transcription); GO:0034641(cellular nitrogen compound metabo…	GO:0005622(intracellular anatomical structure); GO:0110165(cellular anatomical entity); GO:0043231(intracellular membrane-bounded organelle); GO:0043227(membrane-bounded organelle); GO:0005575(cellular_component); GO:0043226(organelle); GO:0043229(intracellular organelle); GO:0005634(nucleus)	GO:0003700(DNA-binding transcription factor activity); GO:0003674(molecular_function); GO:0001067(transcription regulatory region nucleic acid binding); GO:0000977(RNA polymerase II transcription regulatory region sequence-specific DNA binding); GO:0003677(DNA binding); GO:0001228(DNA-binding transcription activator activity, RNA polymerase II-specific); GO:0043565(sequence-specific DNA binding);…	5476.C4YL75	47AUB (Zinc-finger of C2H2 type)	K	-	-
CAALFM_C110180CA	-2.86496	3.33e-13	2.45e-11	71.63	50.31	68.63	321.18	341.01	345.32	CAALFM_C110180CA	KAG8204769.1 (hypothetical protein GWM34_00573, partial [Candida africana])	cal:CAALFM_C110180CA (K20060;arrestin-related trafficking adapter 2/8)	-	-	-	Protein families: genetic information processing	ko04131(Membrane trafficking)	A0A1D8PET4 (-)	GO:0008150(biological_process); GO:0072594(establishment of protein localization to organelle); GO:0033365(protein localization to organelle); GO:0051641(cellular localization); GO:0071702(organic substance transport); GO:0006897(endocytosis); GO:0098657(import into cell); GO:0008104(protein localization); GO:0070086(ubiquitin-dependent endocytosis); GO:0071705(nitrogen compound transport); GO:00…	GO:0005622(intracellular anatomical structure); GO:0005737(cytoplasm); GO:0110165(cellular anatomical entity); GO:0005575(cellular_component); GO:0005829(cytosol)	GO:0031625(ubiquitin protein ligase binding); GO:0003674(molecular_function); GO:0019899(enzyme binding); GO:0005488(binding); GO:0044389(ubiquitin-like protein ligase binding); GO:0060090(molecular adaptor activity); GO:0030674(protein-macromolecule adaptor activity); GO:0005515(protein binding)	5476.C4YD27	47CCB (Arrestin (or S-antigen), C-terminal domain)	S	-	-
CAALFM_C203520CA	-2.02912	3.46e-13	2.52e-11	223.31	236.05	229.54	593.7	635.53	647.08	CAALFM_C203520CA	KAG8203875.1 (hypothetical protein GWM34_01024, partial [Candida africana])	-	-	-	-	-	-	A0A1D8PGW0 (-)	GO:0071704(organic substance metabolic process); GO:0006259(DNA metabolic process); GO:0080090(regulation of primary metabolic process); GO:0044271(cellular nitrogen compound biosynthetic process); GO:0031323(regulation of cellular metabolic process); GO:0010468(regulation of gene expression); GO:0097659(nucleic acid-templated transcription); GO:0034641(cellular nitrogen compound metabolic proces…	-	GO:0046914(transition metal ion binding); GO:0046872(metal ion binding); GO:0003824(catalytic activity); GO:0043169(cation binding); GO:0003674(molecular_function); GO:0097159(organic cyclic compound binding); GO:0003676(nucleic acid binding); GO:0005488(binding); GO:0043167(ion binding); GO:0016740(transferase activity); GO:1901363(heterocyclic compound binding); GO:0008168(methyltransferase act…	5476.C4YJU8	47AT2 (Metal binding domain of Ada)	S	-	-
CAALFM_CR08250CA	-2.66996	3.56e-13	2.56e-11	213.79	224.51	289.87	1065.53	1074.56	982.92	CAALFM_CR08250CA	XP_716227.2 (chaperone ATPase [Candida albicans SC5314])	cal:CAALFM_CR08250CA (K03695;ATP-dependent Clp protease ATP-binding subunit ClpB)	Organismal Systems	Aging	ko04213(Longevity regulating pathway - multiple species)	Protein families: genetic information processing	ko03110(Chaperones and folding catalysts)	A0A1D8PTP9 (-)	GO:0042710(biofilm formation); GO:0006458('de novo' protein folding); GO:0051085(chaperone cofactor-dependent protein refolding); GO:0042026(protein refolding); GO:0009266(response to temperature stimulus); GO:0044011(single-species biofilm formation on inanimate substrate); GO:0070370(cellular heat acclimation); GO:0008150(biological_process); GO:0051716(cellular response to stimulus); GO:001028…	GO:0005622(intracellular anatomical structure); GO:0005737(cytoplasm); GO:0110165(cellular anatomical entity); GO:0009986(cell surface); GO:0005575(cellular_component); GO:0005829(cytosol)	GO:0003674(molecular_function); GO:0043167(ion binding); GO:0032553(ribonucleotide binding); GO:0000166(nucleotide binding); GO:0051082(unfolded protein binding); GO:0036094(small molecule binding); GO:0030554(adenyl nucleotide binding); GO:0005524(ATP binding); GO:0035639(purine ribonucleoside triphosphate binding); GO:0043168(anion binding); GO:0017076(purine nucleotide binding); GO:0005488(bin…	5476.C4YMN0	47A1Y (Belongs to the ClpA ClpB family)	O	-	-
CAALFM_CR10840CA	-1.34459	3.64e-13	2.59e-11	4461.21	3947.93	4262.18	6863.39	6641.21	7147.89	CAALFM_CR10840CA	XP_719434.1 (L-iditol 2-dehydrogenase [Candida albicans SC5314])	cal:CAALFM_CR10840CA (K05351;D-xylulose reductase [EC:1.1.1.9])	Metabolism	Carbohydrate metabolism	ko00040(Pentose and glucuronate interconversions)	-	-	A0A1D8PUB4 (-)	GO:0071704(organic substance metabolic process); GO:0009056(catabolic process); GO:0019400(alditol metabolic process); GO:0008150(biological_process); GO:1901575(organic substance catabolic process); GO:0019405(alditol catabolic process); GO:0019751(polyol metabolic process); GO:0046174(polyol catabolic process); GO:0019407(hexitol catabolic process); GO:0044282(small molecule catabolic process);…	GO:0030446(hyphal cell wall); GO:0110165(cellular anatomical entity); GO:0030312(external encapsulating structure); GO:0009277(fungal-type cell wall); GO:0005575(cellular_component); GO:0005618(cell wall); GO:0071944(cell periphery)	GO:0046914(transition metal ion binding); GO:0003824(catalytic activity); GO:0046872(metal ion binding); GO:0043169(cation binding); GO:0003674(molecular_function); GO:0043167(ion binding); GO:0005488(binding); GO:0016616(oxidoreductase activity, acting on the CH-OH group of donors, NAD or NADP as acceptor); GO:0008270(zinc ion binding); GO:0016614(oxidoreductase activity, acting on CH-OH group o…	5476.C4YNA2	4797W (D-xylulose reductase)	Q	-	-
CAALFM_C303870CA	-2.51138	3.82e-13	2.67e-11	420.02	560.08	400.76	1730.77	1664.18	1673.14	CAALFM_C303870CA	XP_712729.2 (aspartyl protease [Candida albicans SC5314])	cal:CAALFM_C303870CA (K06005;candidapepsin [EC:3.4.23.24])	Organismal Systems	Immune system	ko04613(Neutrophil extracellular trap formation)	Protein families: metabolism	ko01002(Peptidases and inhibitors)	Q59SU1 (Candidapepsin-9)	GO:0044403(biological process involved in symbiotic interaction); GO:0071704(organic substance metabolic process); GO:0071840(cellular component organization or biogenesis); GO:0052200(response to host defenses); GO:0052553(modulation by symbiont of host immune response); GO:0008150(biological_process); GO:0051701(biological process involved in interaction with host); GO:0075136(response to host)…	GO:0043230(extracellular organelle); GO:0031982(vesicle); GO:0110165(cellular anatomical entity); GO:0005576(extracellular region); GO:0009986(cell surface); GO:0043227(membrane-bounded organelle); GO:0016021(membrane); GO:0009277(fungal-type cell wall); GO:0030312(external encapsulating structure); GO:0005575(cellular_component); GO:0043226(organelle); GO:0065010(extracellular membrane-bounded o…	GO:0140096(catalytic activity, acting on a protein); GO:0003824(catalytic activity); GO:0004175(endopeptidase activity); GO:0004190(aspartic-type endopeptidase activity); GO:0008233(peptidase activity); GO:0003674(molecular_function); GO:0070001(aspartic-type peptidase activity); GO:0016787(hydrolase activity)	5476.C4YQE7	47B3A (Belongs to the peptidase A1 family)	O	-	-
CAALFM_CR07790CA	-2.09617	3.85e-13	2.67e-11	517.3	529.39	447.65	1475.5	1462.82	1345.09	CAALFM_CR07790CA	XP_711046.1 (Yhb1p [Candida albicans SC5314])	cal:CAALFM_CR07790CA (K05916;nitric oxide dioxygenase [EC:1.14.12.17])	-	-	-	-	-	Q59MV9 (Flavohemoprotein)	GO:0044403(biological process involved in symbiotic interaction); GO:0030447(filamentous growth); GO:0034641(cellular nitrogen compound metabolic process); GO:0009056(catabolic process); GO:0044270(cellular nitrogen compound catabolic process); GO:0052200(response to host defenses); GO:0008150(biological_process); GO:0051701(biological process involved in interaction with host); GO:0051716(cellul…	GO:0005575(cellular_component); GO:0005622(intracellular anatomical structure); GO:0005737(cytoplasm); GO:0110165(cellular anatomical entity)	GO:0003824(catalytic activity); GO:0043169(cation binding); GO:0003674(molecular_function); GO:0043167(ion binding); GO:0051213(dioxygenase activity); GO:0046906(tetrapyrrole binding); GO:0000166(nucleotide binding); GO:0046872(metal ion binding); GO:0050660(flavin adenine dinucleotide binding); GO:0036094(small molecule binding); GO:0016708(oxidoreductase activity, acting on paired donors, with …	5476.C4YMJ2	47B7H (Belongs to the globin family)	C	-	-
CAALFM_C402740WA	-2.6693	3.92e-13	2.69e-11	177.22	232.95	197.01	849.28	819.8	954.71	CAALFM_C402740WA	XP_720474.2 (uncharacterized protein CAALFM_C402740WA [Candida albicans SC5314])	-	-	-	-	-	-	A0A1D8PLM7 (-)	-	-	-	5476.C4YHH8	47DBN (-)	S	-	-
CAALFM_C503150WA	-3.57201	4.05e-13	2.74e-11	85.24	55.35	54.6	531.49	578.37	567.1	CAALFM_C503150WA	XP_720652.2 (serine/threonine protein kinase [Candida albicans SC5314])	spaa:SPAPADRAFT_61143 (K08286;protein-serine/threonine kinase [EC:2.7.11.-])	-	-	-	-	-	A0A1D8PNM0 (-)	GO:0071704(organic substance metabolic process); GO:0043412(macromolecule modification); GO:0036211(protein modification process); GO:0008150(biological_process); GO:0044237(cellular metabolic process); GO:0051716(cellular response to stimulus); GO:0006796(phosphate-containing compound metabolic process); GO:0008152(metabolic process); GO:0043170(macromolecule metabolic process); GO:0050789(regul…	GO:0005622(intracellular anatomical structure); GO:0005737(cytoplasm); GO:0110165(cellular anatomical entity); GO:0043231(intracellular membrane-bounded organelle); GO:0043227(membrane-bounded organelle); GO:0005575(cellular_component); GO:0043226(organelle); GO:0043229(intracellular organelle); GO:0005634(nucleus)	GO:0140096(catalytic activity, acting on a protein); GO:0003824(catalytic activity); GO:0004674(protein serine/threonine kinase activity); GO:0016740(transferase activity); GO:0003674(molecular_function); GO:0043167(ion binding); GO:0032553(ribonucleotide binding); GO:0000166(nucleotide binding); GO:0004672(protein kinase activity); GO:0016773(phosphotransferase activity, alcohol group as accepto…	5476.C4YRJ6	47CEJ (Protein tyrosine kinase)	T	-	-
CAALFM_CR03730CA	-3.856	4.51e-13	3.02e-11	23.27	40.72	22.57	250.49	241.44	254.17	CAALFM_CR03730CA	XP_715148.1 (uncharacterized protein CAALFM_CR03730CA [Candida albicans SC5314])	cal:CAALFM_CR03730CA (K13754;solute carrier family 24 (sodium/potassium/calcium exchanger), member 6)	-	-	-	Protein families: signaling and cellular processes	ko02000(Transporters)	Q5A016 (-)	GO:0048878(chemical homeostasis); GO:0042592(homeostatic process); GO:0006810(transport); GO:0006874(intracellular calcium ion homeostasis); GO:0006873(intracellular monoatomic ion homeostasis); GO:0006811(monoatomic ion transport); GO:0098771(inorganic ion homeostasis); GO:0006812(monoatomic cation transport); GO:0008150(biological_process); GO:0055080(monoatomic cation homeostasis); GO:0030003(…	GO:0005575(cellular_component); GO:0110165(cellular anatomical entity); GO:0016021(membrane); GO:0016020(membrane)	GO:0003674(molecular_function); GO:0022857(transmembrane transporter activity); GO:0015075(monoatomic ion transmembrane transporter activity); GO:0005215(transporter activity); GO:0008324(monoatomic cation transmembrane transporter activity)	5476.C4YLJ1	47BT7 (Belongs to the Ca(2 ) cation antiporter (CaCA) (TC 2.A.19) family)	P	-	-
CAALFM_CR03450WA	-2.68262	4.92e-13	3.25e-11	61.81	76.01	58.8	282.1	256.39	256.65	CAALFM_CR03450WA	XP_019331073.1 (Hxt5p [Candida albicans SC5314])	npa:UCRNP2_10361 (K08150;MFS transporter, SP family, solute carrier family 2 (myo-inositol transporter), member 13)	-	-	-	Protein families: signaling and cellular processes	ko02000(Transporters)	A0A1D8PSH1 (-)	GO:0008643(carbohydrate transport); GO:0006810(transport); GO:0008645(hexose transmembrane transport); GO:0055085(transmembrane transport); GO:0051179(localization); GO:0008150(biological_process); GO:0009987(cellular process); GO:0015749(monosaccharide transmembrane transport); GO:0034219(carbohydrate transmembrane transport); GO:0071702(organic substance transport); GO:0051234(establishment of …	GO:0005575(cellular_component); GO:0110165(cellular anatomical entity); GO:0016021(membrane)	GO:0005366(myo-inositol:proton symporter activity); GO:0015318(inorganic molecular entity transmembrane transporter activity); GO:0003674(molecular_function); GO:0015166(polyol transmembrane transporter activity); GO:0015078(proton transmembrane transporter activity); GO:0015294(solute:monoatomic cation symporter activity); GO:0022890(inorganic cation transmembrane transporter activity); GO:00228…	5476.C4YLG2	47BZ1 (Belongs to the major facilitator superfamily. Sugar transporter (TC 2.A.1.1) family)	P	-	-
CAALFM_C601720CA	-2.11391	5.21e-13	3.41e-11	748.27	639.41	627.94	1897.89	1854.5	1991.43	CAALFM_C601720CA	XP_716723.1 (Sur7p [Candida albicans SC5314])	-	-	-	-	-	-	Q5A4M8 (Protein SUR7)	GO:0042710(biofilm formation); GO:0071840(cellular component organization or biogenesis); GO:0030447(filamentous growth); GO:0104004(cellular response to environmental stimulus); GO:0044011(single-species biofilm formation on inanimate substrate); GO:0008150(biological_process); GO:0071214(cellular response to abiotic stimulus); GO:0042149(cellular response to glucose starvation); GO:0071467(cell…	GO:0005576(extracellular region); GO:0043227(membrane-bounded organelle); GO:0032126(eisosome); GO:0005575(cellular_component); GO:0098590(plasma membrane region); GO:0043230(extracellular organelle); GO:0031982(vesicle); GO:0110165(cellular anatomical entity); GO:0045121(membrane raft); GO:0016021(membrane); GO:0044853(plasma membrane raft); GO:0065010(extracellular membrane-bounded organelle); …	-	42374.XP_002420951.1	47ABN (SUR7/PalI family)	S	-	-
CAALFM_C113880CA	-2.64702	5.48e-13	3.54e-11	30.34	35.14	34.28	138.66	147.77	130.94	CAALFM_C113880CA	XP_722229.1 (uncharacterized protein CAALFM_C113880CA [Candida albicans SC5314])	clus:A9F13_27g00539 (K09466;zinc finger protein ADR1)	-	-	-	Protein families: genetic information processing	ko03000(Transcription factors)	Q5AKV1 (-)	GO:0071704(organic substance metabolic process); GO:0031323(regulation of cellular metabolic process); GO:0080090(regulation of primary metabolic process); GO:0044271(cellular nitrogen compound biosynthetic process); GO:0010468(regulation of gene expression); GO:0097659(nucleic acid-templated transcription); GO:0034641(cellular nitrogen compound metabolic process); GO:0006351(DNA-templated transc…	GO:0005575(cellular_component); GO:0110165(cellular anatomical entity); GO:0016021(membrane)	GO:0003700(DNA-binding transcription factor activity); GO:1990837(sequence-specific double-stranded DNA binding); GO:0001067(transcription regulatory region nucleic acid binding); GO:0043565(sequence-specific DNA binding); GO:0000978(RNA polymerase II cis-regulatory region sequence-specific DNA binding); GO:0003674(molecular_function); GO:0000981(DNA-binding transcription factor activity, RNA pol…	5476.C4YFT8	47B5I (Zinc finger, C2H2 type)	S	-	-
CAALFM_C106660WA	-2.39549	5.72e-13	3.66e-11	116.64	104.51	126.79	442.64	425.1	398.9	CAALFM_C106660WA	KAG8204551.1 (hypothetical protein GWM34_00352, partial [Candida africana])	-	-	-	-	-	-	A0A1D8PDV1 (IFRD domain-containing protein)	-	-	-	5476.C4YDZ8	47CK7 (Interferon-related developmental regulator (IFRD))	S	-	-
CAALFM_C505050WA	-0.97965	5.92e-13	3.74e-11	38721.3	36545.1	39019.4	48529.2	47772.2	48131.8	CAALFM_C505050WA	XP_721905.2 (Adh1p [Candida albicans SC5314])	cal:CAALFM_C505050WA (K13953;alcohol dehydrogenase, propanol-preferring [EC:1.1.1.1])	Metabolism	Amino acid metabolism; Lipid metabolism; Xenobiotics biodegradation and metabolism; Metabolism of cofactors and vitamins; Carbohydrate metabolism	ko00350(Tyrosine metabolism); ko00980(Metabolism of xenobiotics by cytochrome P450); ko00982(Drug metabolism - cytochrome P450); ko00010(Glycolysis / Gluconeogenesis); ko00625(Chloroalkane and chloroalkene degradation); ko00620(Pyruvate metabolism); ko00626(Naphthalene degradation); ko00830(Retinol metabolism); ko00071(Fatty acid degradation)	-	-	A0A1D8PP43 (-)	GO:0044403(biological process involved in symbiotic interaction); GO:0042710(biofilm formation); GO:0031349(positive regulation of defense response); GO:0044011(single-species biofilm formation on inanimate substrate); GO:0052200(response to host defenses); GO:0008150(biological_process); GO:0051701(biological process involved in interaction with host); GO:0048583(regulation of response to stimul…	GO:0030446(hyphal cell wall); GO:0110165(cellular anatomical entity); GO:0016020(membrane); GO:0005737(cytoplasm); GO:0005576(extracellular region); GO:0005622(intracellular anatomical structure); GO:0009986(cell surface); GO:0062039(biofilm matrix); GO:0030312(external encapsulating structure); GO:0030445(yeast-form cell wall); GO:0005575(cellular_component); GO:0009277(fungal-type cell wall); G…	GO:0046914(transition metal ion binding); GO:0003824(catalytic activity); GO:0046872(metal ion binding); GO:0043169(cation binding); GO:0004022(alcohol dehydrogenase (NAD+) activity); GO:0003674(molecular_function); GO:0043167(ion binding); GO:0005488(binding); GO:0018455(alcohol dehydrogenase [NAD(P)+] activity); GO:0016616(oxidoreductase activity, acting on the CH-OH group of donors, NAD or NAD…	5476.C4YS13	4799A (alcohol dehydrogenase)	Q	-	-
CAALFM_CR00100CA	-2.09034	6.47e-13	4.02e-11	117.53	98.73	116.81	312.4	325.23	322.09	CAALFM_CR00100CA	XP_718685.1 (Epl1p [Candida albicans SC5314])	cal:CAALFM_CR00100CA (K11322;enhancer of polycomb-like protein)	-	-	-	Protein families: genetic information processing	ko03036(Chromosome and associated proteins)	Q5AAG1 (Enhancer of polycomb-like protein 1)	GO:0071704(organic substance metabolic process); GO:0006259(DNA metabolic process); GO:0018394(peptidyl-lysine acetylation); GO:0080090(regulation of primary metabolic process); GO:0044271(cellular nitrogen compound biosynthetic process); GO:0010468(regulation of gene expression); GO:0097659(nucleic acid-templated transcription); GO:0031323(regulation of cellular metabolic process); GO:0034641(ce…	GO:0032991(protein-containing complex); GO:0031248(protein acetyltransferase complex); GO:0005575(cellular_component); GO:0005694(chromosome); GO:0110165(cellular anatomical entity); GO:0000785(chromatin); GO:1902493(acetyltransferase complex); GO:0043189(H4/H2A histone acetyltransferase complex); GO:1990234(transferase complex); GO:0043228(non-membrane-bounded organelle); GO:1902562(H4 histone a…	-	5476.C4YNB5	47AHP (Enhancer of polycomb-like protein)	K	-	-
CAALFM_C700350CA	-2.04978	6.5e-13	4.02e-11	280.98	265.4	251.66	717.59	772.84	714.1	CAALFM_C700350CA	XP_720376.1 (uncharacterized protein CAALFM_C700350CA [Candida albicans SC5314])	-	-	-	-	-	-	A0A1D8PQJ8 (-)	-	-	-	5476.C4YTA6	47D3S (-)	S	-	-
CAALFM_CR02130WA	-1.98814	6.58e-13	4.03e-11	346.54	345.41	346.51	948.15	900.36	851.62	CAALFM_CR02130WA	XP_019331062.1 (omega-class glutathione transferase [Candida albicans SC5314])	cal:CAALFM_CR02130WA (K07393;glutathionyl-hydroquinone reductase [EC:1.8.5.7])	-	-	-	-	-	A0A1D8PS56 (-)	GO:0071704(organic substance metabolic process); GO:0030447(filamentous growth); GO:0008150(biological_process); GO:0051716(cellular response to stimulus); GO:0071496(cellular response to external stimulus); GO:0009991(response to extracellular stimulus); GO:0008152(metabolic process); GO:0006950(response to stress); GO:0033554(cellular response to stress); GO:0036170(filamentous growth of a popu…	GO:0005575(cellular_component); GO:0005622(intracellular anatomical structure); GO:0005737(cytoplasm); GO:0110165(cellular anatomical entity)	GO:0003824(catalytic activity); GO:0003674(molecular_function); GO:0016740(transferase activity); GO:0016765(transferase activity, transferring alkyl or aryl (other than methyl) groups); GO:0004364(glutathione transferase activity)	5476.C4YL44	479Q9 (Glutathione S-transferase, C-terminal domain)	O	-	-
CAALFM_C208100WA	-2.51247	6.74e-13	4.08e-11	340.5	312.1	431.23	1410.5	1424.87	1361.77	CAALFM_C208100WA	XP_716016.2 (uncharacterized protein CAALFM_C208100WA [Candida albicans SC5314])	plj:VFPFJ_01039 (K22745;apoptosis-inducing factor 2)	Cellular Processes	Cell growth and death	ko04115(p53 signaling pathway)	-	-	A0A1D8PI22 (Pyr_redox_2 domain-containing protein)	GO:0050789(regulation of biological process); GO:0048518(positive regulation of biological process); GO:0006915(apoptotic process); GO:0010942(positive regulation of cell death); GO:0010941(regulation of cell death); GO:0050794(regulation of cellular process); GO:0043068(positive regulation of programmed cell death); GO:0008219(cell death); GO:0042981(regulation of apoptotic process); GO:0048522(…	GO:0005622(intracellular anatomical structure); GO:0005737(cytoplasm); GO:0110165(cellular anatomical entity); GO:0043231(intracellular membrane-bounded organelle); GO:0043227(membrane-bounded organelle); GO:0016021(membrane); GO:0005575(cellular_component); GO:0043226(organelle); GO:0043229(intracellular organelle); GO:0005739(mitochondrion); GO:0005634(nucleus)	GO:0009055(electron transfer activity); GO:0003824(catalytic activity); GO:0050660(flavin adenine dinucleotide binding); GO:0016645(oxidoreductase activity, acting on the CH-NH group of donors); GO:0003674(molecular_function); GO:0036094(small molecule binding); GO:0097159(organic cyclic compound binding); GO:0005488(binding); GO:0043167(ion binding); GO:0004174(electron-transferring-flavoprotein…	5476.C4YKA4	47CB8 (Pyridine nucleotide-disulphide oxidoreductase)	C	-	-
CAALFM_C102810WA	2.16681	6.93e-13	4.15e-11	253.67	246.77	259.33	37.04	38.8	37.83	CAALFM_C102810WA	KAG8204349.1 (RAD5, partial [Candida africana])	cal:CAALFM_C102810WA (K15083;DNA repair protein RAD16)	-	-	-	Protein families: genetic information processing	ko03400(DNA repair and recombination proteins)	Q5AI84 (-)	-	GO:0005622(intracellular anatomical structure); GO:0110165(cellular anatomical entity); GO:0043231(intracellular membrane-bounded organelle); GO:0043227(membrane-bounded organelle); GO:0005575(cellular_component); GO:0043226(organelle); GO:0043229(intracellular organelle); GO:0005634(nucleus)	GO:0003824(catalytic activity); GO:0043169(cation binding); GO:0003674(molecular_function); GO:0043167(ion binding); GO:0032553(ribonucleotide binding); GO:0000166(nucleotide binding); GO:0046872(metal ion binding); GO:0008094(ATP-dependent activity, acting on DNA); GO:0036094(small molecule binding); GO:0030554(adenyl nucleotide binding); GO:0005524(ATP binding); GO:0035639(purine ribonucleoside…	5476.C4YEZ4	47CI7 (repair protein)	L	-	-
CAALFM_C209010WA	-3.38874	7.36e-13	4.36e-11	49.64	34.74	34.72	287.87	276.9	307	CAALFM_C209010WA	KAG8204951.1 (hypothetical protein GWM34_00760, partial [Candida africana])	-	-	-	-	-	-	Q59SE2 (-)	GO:0044271(cellular nitrogen compound biosynthetic process); GO:0006351(DNA-templated transcription); GO:0034641(cellular nitrogen compound metabolic process); GO:0009891(positive regulation of biosynthetic process); GO:0042221(response to chemical); GO:0010557(positive regulation of macromolecule biosynthetic process); GO:0071496(cellular response to external stimulus); GO:0019222(regulation of …	GO:0005622(intracellular anatomical structure); GO:0110165(cellular anatomical entity); GO:0043231(intracellular membrane-bounded organelle); GO:0043227(membrane-bounded organelle); GO:0005575(cellular_component); GO:0043226(organelle); GO:0043229(intracellular organelle); GO:0005634(nucleus)	GO:0043565(sequence-specific DNA binding); GO:0003674(molecular_function); GO:0003676(nucleic acid binding); GO:0097159(organic cyclic compound binding); GO:0005488(binding); GO:1901363(heterocyclic compound binding); GO:0003677(DNA binding)	5476.C4YKI0	47ACS (Putative Sin3 binding protein)	S	-	-
CAALFM_C500660CA	2.20195	7.61e-13	4.47e-11	970.2	866.42	1040.99	155.67	141.77	142.55	CAALFM_C500660CA	XP_716761.1 (sterol 14-demethylase [Candida albicans SC5314])	cal:CAALFM_C500660CA (K05917;sterol 14alpha-demethylase [EC:1.14.14.154])	Metabolism	Lipid metabolism	ko00100(Steroid biosynthesis)	Protein families: metabolism	ko00199(Cytochrome P450)	P10613 (Lanosterol 14-alpha demethylase)	GO:0071704(organic substance metabolic process); GO:0030447(filamentous growth); GO:0071840(cellular component organization or biogenesis); GO:0009410(response to xenobiotic stimulus); GO:0016126(sterol biosynthetic process); GO:0009058(biosynthetic process); GO:0008150(biological_process); GO:0006694(steroid biosynthetic process); GO:0006696(ergosterol biosynthetic process); GO:1900428(regulatio…	GO:0110165(cellular anatomical entity); GO:0016020(membrane); GO:0016021(membrane); GO:0005575(cellular_component); GO:0005886(plasma membrane); GO:0071944(cell periphery)	GO:0046914(transition metal ion binding); GO:0046872(metal ion binding); GO:0016709(oxidoreductase activity, acting on paired donors, with incorporation or reduction of molecular oxygen, NAD(P)H as one donor, and incorporation of one atom of oxygen); GO:0004497(monooxygenase activity); GO:0043169(cation binding); GO:0003824(catalytic activity); GO:0003674(molecular_function); GO:0097159(organic c…	5476.C4YQW3	479UX (Belongs to the cytochrome P450 family)	Q	-	-
CAALFM_C102180WA	-3.39241	7.72e-13	4.49e-11	51.62	47.52	70.18	413.54	425.05	425.15	CAALFM_C102180WA	XP_713769.2 (UDP-glucose:hexose-1-phosphate uridylyltransferase [Candida albicans SC5314])	cal:CAALFM_C102180WA (K00965;UDPglucose--hexose-1-phosphate uridylyltransferase [EC:2.7.7.12])	Metabolism; Organismal Systems	Carbohydrate metabolism; Endocrine system	ko04917(Prolactin signaling pathway); ko00520(Amino sugar and nucleotide sugar metabolism); ko00052(Galactose metabolism)	-	-	A0A1D8PCM2 (Galactose-1-phosphate uridylyltransferase)	GO:0044238(primary metabolic process); GO:0071704(organic substance metabolic process); GO:0019318(hexose metabolic process); GO:1901575(organic substance catabolic process); GO:0019320(hexose catabolic process); GO:0044282(small molecule catabolic process); GO:0006012(galactose metabolic process); GO:0005975(carbohydrate metabolic process); GO:0009056(catabolic process); GO:0044281(small molecul…	GO:0005575(cellular_component); GO:0005622(intracellular anatomical structure); GO:0005737(cytoplasm); GO:0110165(cellular anatomical entity)	GO:0046872(metal ion binding); GO:0046914(transition metal ion binding); GO:0003824(catalytic activity); GO:0016779(nucleotidyltransferase activity); GO:0043169(cation binding); GO:0016772(transferase activity, transferring phosphorus-containing groups); GO:0008108(UDP-glucose:hexose-1-phosphate uridylyltransferase activity); GO:0070569(uridylyltransferase activity); GO:0003674(molecular_function…	42374.XP_002416876.1	47A4N (Belongs to the galactose-1-phosphate uridylyltransferase type 1 family)	C	-	-
CAALFM_C100390WA	-3.32467	7.93e-13	4.56e-11	20.57	16.51	14.19	113.9	121.67	119.86	CAALFM_C100390WA	XP_719032.1 (Na(+)-exporting P-type ATPase [Candida albicans SC5314])	cal:CAALFM_C100390WA (K01536;P-type Na+/K+ transporter [EC:7.2.2.3 7.2.2.-])	-	-	-	-	-	Q5ABA1 (-)	-	GO:0110165(cellular anatomical entity); GO:0016020(membrane); GO:0016021(membrane); GO:0005575(cellular_component); GO:0005886(plasma membrane); GO:0071944(cell periphery)	GO:0015662(P-type ion transporter activity); GO:0003674(molecular_function); GO:0043167(ion binding); GO:0015078(proton transmembrane transporter activity); GO:0015399(primary active transmembrane transporter activity); GO:0022890(inorganic cation transmembrane transporter activity); GO:0140358(P-type transmembrane transporter activity); GO:0032553(ribonucleotide binding); GO:0000166(nucleotide b…	5476.C4YFL6	47BFV (Belongs to the cation transport ATPase (P-type) (TC 3.A.3) family)	P	-	-
CAALFM_CR08990CA	-2.86093	8.53e-13	4.86e-11	75.29	94.17	81.48	394.84	374.61	388.24	CAALFM_CR08990CA	XP_716431.1 (uncharacterized protein CAALFM_CR08990CA [Candida albicans SC5314])	ure:UREG_03461 (K11293;protein HIRA/HIR1)	-	-	-	Protein families: genetic information processing	ko03036(Chromosome and associated proteins)	A0A1D8PTU3 (PHB domain-containing protein)	GO:0062197(cellular response to chemical stress); GO:0042221(response to chemical); GO:0006950(response to stress); GO:0050896(response to stimulus); GO:0070887(cellular response to chemical stimulus); GO:0034599(cellular response to oxidative stress); GO:0008150(biological_process); GO:0009987(cellular process); GO:0051716(cellular response to stimulus); GO:0006979(response to oxidative stress);…	GO:0043233(organelle lumen); GO:0043231(intracellular membrane-bounded organelle); GO:0070013(intracellular organelle lumen); GO:0000322(storage vacuole); GO:0043227(membrane-bounded organelle); GO:0005773(vacuole); GO:0005575(cellular_component); GO:0000324(fungal-type vacuole); GO:0005775(vacuolar lumen); GO:0000323(lytic vacuole); GO:0110165(cellular anatomical entity); GO:0005886(plasma membr…	-	5476.C4YMT9	47A1D (prohibitin homologues)	C	-	-
CAALFM_C304920CA	-3.12656	8.91e-13	5.03e-11	105.74	83.21	98.2	587.71	575.5	558.88	CAALFM_C304920CA	KGT69922.1 (26S proteasome non-ATPase regulatory subunit 10 [Candida albicans 12C])	cal:CAALFM_C304920CA (K06694;26S proteasome non-ATPase regulatory subunit 10)	-	-	-	Protein families: genetic information processing	ko03051(Proteasome)	Q5ANE2 (Ankyrin_rpt-contain_dom domain-containing protein)	GO:0065003(protein-containing complex assembly); GO:0044085(cellular component biogenesis); GO:0043248(proteasome assembly); GO:0071840(cellular component organization or biogenesis); GO:0043933(protein-containing complex organization); GO:0008150(biological_process); GO:0009987(cellular process); GO:0016043(cellular component organization); GO:0070682(proteasome regulatory particle assembly); GO…	GO:0005622(intracellular anatomical structure); GO:0005737(cytoplasm); GO:0110165(cellular anatomical entity); GO:0043231(intracellular membrane-bounded organelle); GO:0043227(membrane-bounded organelle); GO:0005575(cellular_component); GO:0043226(organelle); GO:0043229(intracellular organelle); GO:0005634(nucleus); GO:0005829(cytosol)	GO:1904855(proteasome regulatory particle binding); GO:0044877(protein-containing complex binding); GO:0003674(molecular_function); GO:0005488(binding)	5476.C4YQP5	47CV1 (Ankyrin repeats (many copies))	O	-	-
CAALFM_C502380WA	-1.89594	9.46e-13	5.28e-11	215.43	197.61	215.96	555.38	536.96	513.88	CAALFM_C502380WA	KAG8202719.1 (hypothetical protein GWM34_02350, partial [Candida africana])	aje:HCAG_05328 (K22503;aspartyl-tRNA synthetase [EC:6.1.1.12])	Genetic Information Processing	Translation	ko00970(Aminoacyl-tRNA biosynthesis)	Protein families: metabolism; Protein families: genetic information processing	ko03016(Transfer RNA biogenesis); ko01007(Amino acid related enzymes)	A0A1D8PNE5 (-)	GO:0071704(organic substance metabolic process); GO:0030447(filamentous growth); GO:0045017(glycerolipid biosynthetic process); GO:0009058(biosynthetic process); GO:0008150(biological_process); GO:0051716(cellular response to stimulus); GO:0044237(cellular metabolic process); GO:0044249(cellular biosynthetic process); GO:0008654(phospholipid biosynthetic process); GO:0019637(organophosphate metab…	GO:0005737(cytoplasm); GO:0110165(cellular anatomical entity); GO:0005622(intracellular anatomical structure); GO:0043231(intracellular membrane-bounded organelle); GO:0043227(membrane-bounded organelle); GO:0005739(mitochondrion); GO:0005575(cellular_component); GO:0043226(organelle); GO:0043229(intracellular organelle)	-	5476.C4YRC2	47AA6 (Haloacid dehalogenase-like hydrolase)	G	-	-
CAALFM_C102130CA	-4.39589	1.09e-12	6.03e-11	55.47	25	88.34	954.05	917.93	884.8	CAALFM_C102130CA	XP_713764.1 (galactokinase [Candida albicans SC5314])	cal:CAALFM_C102130CA (K00849;galactokinase [EC:2.7.1.6])	Metabolism	Carbohydrate metabolism	ko00520(Amino sugar and nucleotide sugar metabolism); ko00052(Galactose metabolism)	Protein families: signaling and cellular processes	ko04147(Exosome)	Q59VY8 (Galactokinase)	GO:0071704(organic substance metabolic process); GO:0008643(carbohydrate transport); GO:0019318(hexose metabolic process); GO:0019320(hexose catabolic process); GO:0008645(hexose transmembrane transport); GO:0006012(galactose metabolic process); GO:0015757(galactose transmembrane transport); GO:0009056(catabolic process); GO:0008150(biological_process); GO:1901575(organic substance catabolic proc…	GO:0005622(intracellular anatomical structure); GO:0005737(cytoplasm); GO:0110165(cellular anatomical entity); GO:0005575(cellular_component); GO:0005829(cytosol)	GO:0003824(catalytic activity); GO:0016740(transferase activity); GO:0003674(molecular_function); GO:0043167(ion binding); GO:0032553(ribonucleotide binding); GO:0000166(nucleotide binding); GO:0016773(phosphotransferase activity, alcohol group as acceptor); GO:0036094(small molecule binding); GO:0030554(adenyl nucleotide binding); GO:0005524(ATP binding); GO:0035639(purine ribonucleoside triphos…	5476.C4YF58	47CAD (Galactokinase)	G	-	-
CAALFM_C200340CA	1.59649	1.1e-12	6.05e-11	920.89	934.09	921.43	200.84	201.46	193.39	CAALFM_C200340CA	KAG8203709.1 (hypothetical protein GWM34_00853, partial [Candida africana])	cal:CAALFM_C200340CA (K00838;aromatic amino acid aminotransferase I / 2-aminoadipate transaminase [EC:2.6.1.57 2.6.1.39 2.6.1.27 2.6.1.5])	Metabolism	Biosynthesis of other secondary metabolites; Metabolism of cofactors and vitamins; Amino acid metabolism	ko00350(Tyrosine metabolism); ko00300(Lysine biosynthesis); ko00950(Isoquinoline alkaloid biosynthesis); ko00400(Phenylalanine, tyrosine and tryptophan biosynthesis); ko00401(Novobiocin biosynthesis); ko00360(Phenylalanine metabolism); ko00380(Tryptophan metabolism); ko00270(Cysteine and methionine metabolism); ko00960(Tropane, piperidine and pyridine alkaloid biosynthesis); ko00130(Ubiquinone an…	Protein families: metabolism	ko01007(Amino acid related enzymes)	A0A1D8PG20 (-)	GO:0071704(organic substance metabolic process); GO:0019752(carboxylic acid metabolic process); GO:0009072(aromatic amino acid metabolic process); GO:0009056(catabolic process); GO:0009058(biosynthetic process); GO:0006570(tyrosine metabolic process); GO:0008150(biological_process); GO:0043436(oxoacid metabolic process); GO:1901575(organic substance catabolic process); GO:0044237(cellular metabol…	-	GO:0047536(2-aminoadipate transaminase activity); GO:0003824(catalytic activity); GO:0008483(transaminase activity); GO:0003674(molecular_function); GO:0016740(transferase activity); GO:0036094(small molecule binding); GO:0030170(pyridoxal phosphate binding); GO:0005488(binding); GO:0097159(organic cyclic compound binding); GO:0043167(ion binding); GO:0016769(transferase activity, transferring ni…	5476.C4YJ02	479Q3 (Aromatic amino acid aminotransferase)	E	-	-
CAALFM_C209220WA	-1.90598	1.25e-12	6.8e-11	1805.64	2139.29	1951.24	4848.89	4218.56	4692.24	CAALFM_C209220WA	XP_714253.1 (DNA damage-responsive protein 48 [Candida albicans SC5314])	-	-	-	-	-	-	Q59X49 (Stress protein DDR48)	GO:0030447(filamentous growth); GO:0008150(biological_process); GO:0051716(cellular response to stimulus); GO:0062197(cellular response to chemical stress); GO:0042221(response to chemical); GO:0071496(cellular response to external stimulus); GO:0009991(response to extracellular stimulus); GO:0006950(response to stress); GO:0036170(filamentous growth of a population of unicellular organisms in re…	GO:0030446(hyphal cell wall); GO:0110165(cellular anatomical entity); GO:0005576(extracellular region); GO:0009986(cell surface); GO:0030312(external encapsulating structure); GO:0009277(fungal-type cell wall); GO:0005575(cellular_component); GO:0005618(cell wall); GO:0071944(cell periphery)	-	5476.C4YKJ4	47EKF (-)	L	-	-
CAALFM_C600290WA	-2.23932	1.36e-12	7.34e-11	239.21	293.48	275.12	756.49	846.81	911.39	CAALFM_C600290WA	XP_712307.1 (uncharacterized protein CAALFM_C600290WA [Candida albicans SC5314])	-	-	-	-	-	-	A0A1D8PPB4 (NDC10_II domain-containing protein)	-	-	GO:0003674(molecular_function); GO:0097159(organic cyclic compound binding); GO:0003676(nucleic acid binding); GO:0005488(binding); GO:1901363(heterocyclic compound binding); GO:0003677(DNA binding)	42374.XP_002420826.1	47BKJ (Centromere DNA-binding protein complex CBF3 subunit, domain 2)	S	-	-
CAALFM_C307020WA	-1.69399	1.44e-12	7.61e-11	185.41	209.21	206.71	417.85	427.07	445.07	CAALFM_C307020WA	XP_719894.1 (transcription regulator [Candida albicans SC5314])	cal:CAALFM_C307020WA (K06665;general transcriptional corepressor CYC8)	Environmental Information Processing; Cellular Processes	Cell growth and death; Signal transduction	ko04111(Cell cycle - yeast); ko04011(MAPK signaling pathway - yeast)	Protein families: genetic information processing	ko03021(Transcription machinery)	Q5ADP3 (-)	GO:0030447(filamentous growth); GO:0071840(cellular component organization or biogenesis); GO:0044271(cellular nitrogen compound biosynthetic process); GO:0034641(cellular nitrogen compound metabolic process); GO:0006351(DNA-templated transcription); GO:0009891(positive regulation of biosynthetic process); GO:0042221(response to chemical); GO:0010557(positive regulation of macromolecule biosynthe…	GO:0005667(transcription regulator complex); GO:0005622(intracellular anatomical structure); GO:0110165(cellular anatomical entity); GO:0043231(intracellular membrane-bounded organelle); GO:0017053(transcription repressor complex); GO:0032991(protein-containing complex); GO:0043227(membrane-bounded organelle); GO:0005575(cellular_component); GO:0043226(organelle); GO:0043229(intracellular organel…	GO:0003674(molecular_function); GO:0003714(transcription corepressor activity); GO:0044877(protein-containing complex binding); GO:0001067(transcription regulatory region nucleic acid binding); GO:0000977(RNA polymerase II transcription regulatory region sequence-specific DNA binding); GO:0003677(DNA binding); GO:0003712(transcription coregulator activity); GO:0043565(sequence-specific DNA bindin…	5476.C4YP67	479NX (Tetratricopeptide repeat)	S	-	-
CAALFM_C401900CA	-1.71347	1.44e-12	7.61e-11	524.28	572.85	531.88	1103.54	1092.84	1156.4	CAALFM_C401900CA	XP_722674.1 (malate dehydrogenase [Candida albicans SC5314])	cal:CAALFM_C401900CA (K00026;malate dehydrogenase [EC:1.1.1.37])	Metabolism	Carbohydrate metabolism; Energy metabolism; Amino acid metabolism	ko00710(Carbon fixation in photosynthetic organisms); ko00630(Glyoxylate and dicarboxylate metabolism); ko00620(Pyruvate metabolism); ko00020(Citrate cycle (TCA cycle)); ko00270(Cysteine and methionine metabolism)	-	-	Q5AMP4 (Malate dehydrogenase)	GO:0044238(primary metabolic process); GO:0071704(organic substance metabolic process); GO:0019752(carboxylic acid metabolic process); GO:0045333(cellular respiration); GO:0006108(malate metabolic process); GO:0005975(carbohydrate metabolic process); GO:0006099(tricarboxylic acid cycle); GO:0044281(small molecule metabolic process); GO:0009060(aerobic respiration); GO:0006091(generation of precur…	GO:0005737(cytoplasm); GO:0110165(cellular anatomical entity); GO:0005622(intracellular anatomical structure); GO:0043231(intracellular membrane-bounded organelle); GO:0062039(biofilm matrix); GO:0043227(membrane-bounded organelle); GO:0031012(extracellular matrix); GO:0030312(external encapsulating structure); GO:0005575(cellular_component); GO:0005739(mitochondrion); GO:0043226(organelle); GO:0…	GO:0003824(catalytic activity); GO:0003674(molecular_function); GO:0030060(L-malate dehydrogenase activity); GO:0016615(malate dehydrogenase activity); GO:0016616(oxidoreductase activity, acting on the CH-OH group of donors, NAD or NADP as acceptor); GO:0016614(oxidoreductase activity, acting on CH-OH group of donors); GO:0016491(oxidoreductase activity)	5476.C4YHQ5	479VU (Malate dehydrogenase)	C	-	-
CAALFM_C303490WA	-2.69496	1.45e-12	7.61e-11	119.98	140.59	113.83	494.34	502.86	516.37	CAALFM_C303490WA	XP_720042.1 (Rsn1p [Candida albicans SC5314])	-	-	-	-	-	-	Q5AEC1 (-)	-	-	-	-	-	-	-	-
CAALFM_C104480CA	-2.61592	1.57e-12	8.12e-11	19.84	23.83	24.48	90.85	94.74	91.24	CAALFM_C104480CA	XP_712230.2 (Rho family guanine nucleotide exchange factor [Candida albicans SC5314])	cal:CAALFM_C104480CA (K19843;Rho1 guanine nucleotide exchange factor TUS1)	Environmental Information Processing	Signal transduction	ko04011(MAPK signaling pathway - yeast)	-	-	A0A1D8PDA9 (-)	-	-	-	5476.C4YEI9	COG5422 (Domain found in Dishevelled, Egl-10, and Pleckstrin (DEP))	T	-	-
CAALFM_C206970WA	7.22212	1.6e-12	8.25e-11	334.58	277.28	212.68	1.8	1.45	0.52	CAALFM_C206970WA	XP_714841.2 (adenine deaminase [Candida albicans SC5314])	cal:CAALFM_C206970WA (K01488;adenosine deaminase [EC:3.5.4.4])	Metabolism; Human Diseases	Immune disease; Nucleotide metabolism	ko05340(Primary immunodeficiency); ko00230(Purine metabolism)	-	-	Q59ZB1 (Adenine deaminase)	GO:0071704(organic substance metabolic process); GO:0044271(cellular nitrogen compound biosynthetic process); GO:0009123(nucleoside monophosphate metabolic process); GO:0034641(cellular nitrogen compound metabolic process); GO:0009056(catabolic process); GO:0009058(biosynthetic process); GO:0046113(nucleobase catabolic process); GO:0044270(cellular nitrogen compound catabolic process); GO:0009156…	GO:0005622(intracellular anatomical structure); GO:0005737(cytoplasm); GO:0110165(cellular anatomical entity); GO:0043231(intracellular membrane-bounded organelle); GO:0043227(membrane-bounded organelle); GO:0005575(cellular_component); GO:0043226(organelle); GO:0043229(intracellular organelle); GO:0005634(nucleus)	GO:0046914(transition metal ion binding); GO:0003824(catalytic activity); GO:0046872(metal ion binding); GO:0043169(cation binding); GO:0016810(hydrolase activity, acting on carbon-nitrogen (but not peptide) bonds); GO:0003674(molecular_function); GO:0043167(ion binding); GO:0016814(hydrolase activity, acting on carbon-nitrogen (but not peptide) bonds, in cyclic amidines); GO:0019239(deaminase ac…	5476.C4YK03	47ABG (Catalyzes the hydrolytic deamination of adenine to hypoxanthine. Plays an important role in the purine salvage pathway and in nitrogen catabolism)	F	-	-
CAALFM_C400270WA	-1.43861	1.68e-12	8.57e-11	1090.6	1153.47	1135.96	1879.74	1956.77	2075.33	CAALFM_C400270WA	XP_019330897.1 (F1F0 ATP synthase subunit beta [Candida albicans SC5314])	cal:CAALFM_C400270WA (K02133;F-type H+-transporting ATPase subunit beta [EC:7.1.2.2])	Metabolism; Human Diseases; Organismal Systems	Cardiovascular disease; Neurodegenerative disease; Cancer: overview; Energy metabolism; Environmental adaptation	ko05208(Chemical carcinogenesis - reactive oxygen species); ko05415(Diabetic cardiomyopathy); ko04714(Thermogenesis); ko05020(Prion disease); ko05012(Parkinson disease); ko05016(Huntington disease); ko05014(Amyotrophic lateral sclerosis); ko05022(Pathways of neurodegeneration - multiple diseases); ko05010(Alzheimer disease); ko00190(Oxidative phosphorylation)	-	-	A0A1D8PKZ9 (ATP synthase subunit beta)	GO:0071704(organic substance metabolic process); GO:0009201(ribonucleoside triphosphate biosynthetic process); GO:0044271(cellular nitrogen compound biosynthetic process); GO:0034641(cellular nitrogen compound metabolic process); GO:1901137(carbohydrate derivative biosynthetic process); GO:0009058(biosynthetic process); GO:0008150(biological_process); GO:1901293(nucleoside phosphate biosynthetic …	GO:0043231(intracellular membrane-bounded organelle); GO:0016469(proton-transporting two-sector ATPase complex); GO:0032991(protein-containing complex); GO:0009986(cell surface); GO:0043227(membrane-bounded organelle); GO:0005743(mitochondrial inner membrane); GO:0098796(membrane protein complex); GO:0005575(cellular_component); GO:0031966(mitochondrial membrane); GO:0045259(proton-transporting A…	GO:0015267(channel activity); GO:0003824(catalytic activity); GO:0003674(molecular_function); GO:0043167(ion binding); GO:0016874(ligase activity); GO:0015078(proton transmembrane transporter activity); GO:0005216(monoatomic ion channel activity); GO:0022890(inorganic cation transmembrane transporter activity); GO:0015399(primary active transmembrane transporter activity); GO:0032553(ribonucleoti…	42374.XP_002419705.1	47AD1 (Produces ATP from ADP in the presence of a proton gradient across the membrane)	C	-	-
CAALFM_C101710WA	-2.45623	1.7e-12	8.59e-11	83.72	74.84	70.84	296.13	319.2	293.06	CAALFM_C101710WA	XP_718183.1 (uncharacterized protein CAALFM_C101710WA [Candida albicans SC5314])	ctp:CTRG_04469 (K15183;RNA polymerase II elongation factor ELL)	Genetic Information Processing	Information processing in viruses	ko03250(Viral life cycle - HIV-1)	Protein families: metabolism; Protein families: genetic information processing	ko01009(Protein phosphatases and associated proteins); ko03021(Transcription machinery)	A0A1D8PCJ6 (-)	-	-	-	5476.C4YF94	47CW8 (-)	S	-	-
CAALFM_C114340CA	-1.89552	1.79e-12	8.94e-11	283.11	220.5	260.97	657.16	624.43	643	CAALFM_C114340CA	XP_715047.1 (alkaline-responsive transcriptional regulator [Candida albicans SC5314])	kmx:KLMA_40617 (K09467;zinc-finger protein CreA/MIG)	-	-	-	Protein families: genetic information processing	ko03000(Transcription factors)	Q9UW14 (pH-response transcription factor pacC/RIM101)	GO:0030447(filamentous growth); GO:0044271(cellular nitrogen compound biosynthetic process); GO:0006873(intracellular monoatomic ion homeostasis); GO:0034641(cellular nitrogen compound metabolic process); GO:0006351(DNA-templated transcription); GO:0002643(regulation of tolerance induction); GO:0048583(regulation of response to stimulus); GO:0048584(positive regulation of response to stimulus); G…	GO:0005622(intracellular anatomical structure); GO:0005737(cytoplasm); GO:0110165(cellular anatomical entity); GO:0043231(intracellular membrane-bounded organelle); GO:0043227(membrane-bounded organelle); GO:0005575(cellular_component); GO:0043226(organelle); GO:0043229(intracellular organelle); GO:0005634(nucleus)	GO:0046872(metal ion binding); GO:0043169(cation binding); GO:0003674(molecular_function); GO:0043167(ion binding); GO:0003676(nucleic acid binding); GO:0005488(binding); GO:0097159(organic cyclic compound binding); GO:1901363(heterocyclic compound binding); GO:0003677(DNA binding)	5476.C4YFP4	479PZ (Transcription factor that mediates regulation of both acid- and alkaline-expressed genes in response to ambient pH. At alkaline ambient pH, activates transcription of alkaline-expressed genes (including RIM101 itself) and represses transcription of acid-expressed genes)	K	-	-
CAALFM_C209710CA	-2.38577	1.86e-12	9.25e-11	99.21	83.53	89.53	326.54	332.45	305.83	CAALFM_C209710CA	XP_714553.2 (uncharacterized protein CAALFM_C209710CA [Candida albicans SC5314])	cal:CAALFM_C209710CA (K20524;LAS seventeen-binding protein 5)	-	-	-	Protein families: genetic information processing	ko04131(Membrane trafficking)	A0A1D8PIJ4 (VHS domain-containing protein)	GO:0016192(vesicle-mediated transport); GO:0071840(cellular component organization or biogenesis); GO:0006996(organelle organization); GO:0007010(cytoskeleton organization); GO:0051641(cellular localization); GO:0006810(transport); GO:0030036(actin cytoskeleton organization); GO:0007015(actin filament organization); GO:0009987(cellular process); GO:0008150(biological_process); GO:0016043(cellular…	GO:0043232(intracellular non-membrane-bounded organelle); GO:0005622(intracellular anatomical structure); GO:0110165(cellular anatomical entity); GO:0005737(cytoplasm); GO:0005856(cytoskeleton); GO:0030479(actin cortical patch); GO:0061645(endocytic patch); GO:0015629(actin cytoskeleton); GO:0043226(organelle); GO:0005575(cellular_component); GO:0043229(intracellular organelle); GO:0005938(cell c…	GO:0005543(phospholipid binding); GO:0008289(lipid binding); GO:0003674(molecular_function); GO:0005488(binding); GO:0035091(phosphatidylinositol binding); GO:0032182(ubiquitin-like protein binding); GO:0043130(ubiquitin binding); GO:0005515(protein binding)	5476.C4YKN8	47ANG (GAT domain)	U	-	-
CAALFM_C307830WA	-3.54515	1.96e-12	9.63e-11	82.8	49.52	49.61	524.7	475.53	463.83	CAALFM_C307830WA	KAG8203659.1 (FBP1, partial [Candida africana])	cal:CAALFM_C307830WA (K03841;fructose-1,6-bisphosphatase I [EC:3.1.3.11])	Environmental Information Processing; Metabolism; Organismal Systems	Carbohydrate metabolism; Endocrine system; Energy metabolism; Signal transduction	ko00710(Carbon fixation in photosynthetic organisms); ko04910(Insulin signaling pathway); ko00051(Fructose and mannose metabolism); ko04922(Glucagon signaling pathway); ko00030(Pentose phosphate pathway); ko00010(Glycolysis / Gluconeogenesis); ko04152(AMPK signaling pathway); ko00680(Methane metabolism)	Protein families: signaling and cellular processes	ko04147(Exosome)	A0A1D8PKW2 (Fructose-bisphosphatase)	GO:0016051(carbohydrate biosynthetic process); GO:0071704(organic substance metabolic process); GO:0019318(hexose metabolic process); GO:0005984(disaccharide metabolic process); GO:0006002(fructose 6-phosphate metabolic process); GO:0005986(sucrose biosynthetic process); GO:0009058(biosynthetic process); GO:0009311(oligosaccharide metabolic process); GO:0008150(biological_process); GO:0044237(cel…	GO:0005622(intracellular anatomical structure); GO:0005737(cytoplasm); GO:0110165(cellular anatomical entity); GO:0005575(cellular_component); GO:0005829(cytosol)	GO:0003824(catalytic activity); GO:0042578(phosphoric ester hydrolase activity); GO:0003674(molecular_function); GO:0016791(phosphatase activity); GO:0050308(sugar-phosphatase activity); GO:0019203(carbohydrate phosphatase activity); GO:0016787(hydrolase activity); GO:0016788(hydrolase activity, acting on ester bonds); GO:0042132(fructose 1,6-bisphosphate 1-phosphatase activity)	5476.C4YPD6	479W8 (Belongs to the FBPase class 1 family)	G	-	-
CAALFM_C405440CA	-2.54488	2.11e-12	1.03e-10	89.06	95.96	108.38	412.19	373.79	381.91	CAALFM_C405440CA	XP_711448.2 (uncharacterized protein CAALFM_C405440CA [Candida albicans SC5314])	nhe:NECHADRAFT_52243 (K16261;yeast amino acid transporter)	-	-	-	Protein families: signaling and cellular processes	ko02000(Transporters)	A0A1D8PMC1 (-)	-	-	-	5476.C4YGU0	47APZ (Vacuolar protein sorting-associated protein 62)	S	-	-
CAALFM_C208920WA	-2.87557	2.14e-12	1.03e-10	48.39	49.59	38.44	209.26	210.66	236.35	CAALFM_C208920WA	KAG8204117.1 (hypothetical protein GWM34_01283, partial [Candida africana])	cal:CAALFM_C208920WA (K06867;uncharacterized protein)	-	-	-	-	-	Q59SC9 (Ankyrin_rpt-contain_dom domain-containing protein)	-	-	-	5476.C4YKH1	479EZ (Ankyrin repeats (3 copies))	S	-	-
CAALFM_C207640WA	-2.73299	2.27e-12	1.09e-10	86.27	56.84	95.8	390.12	392.4	382.71	CAALFM_C207640WA	KAG8204074.1 (hypothetical protein GWM34_01237, partial [Candida africana])	-	-	-	-	-	-	Q59U90 (SH3 domain-containing protein)	GO:0016192(vesicle-mediated transport); GO:0007009(plasma membrane organization); GO:0071840(cellular component organization or biogenesis); GO:0051641(cellular localization); GO:0097320(plasma membrane tubulation); GO:0006810(transport); GO:0061024(membrane organization); GO:0010256(endomembrane system organization); GO:0009987(cellular process); GO:0008150(biological_process); GO:0016043(cellul…	GO:0009898(cytoplasmic side of plasma membrane); GO:0032991(protein-containing complex); GO:0015629(actin cytoskeleton); GO:0005575(cellular_component); GO:0043332(mating projection tip); GO:0030427(site of polarized growth); GO:0060187(cell pole); GO:0031097(medial cortex); GO:0098552(side of membrane); GO:0110165(cellular anatomical entity); GO:0005856(cytoskeleton); GO:0099738(cell cortex regi…	-	5476.C4YK64	4798E (Src homology 3 domains)	U	-	-
CAALFM_C202940WA	3.18448	2.32e-12	1.1e-10	157.3	158.59	175	13.58	10.53	11.21	CAALFM_C202940WA	XP_715352.2 (uroporphyrinogen-III C-methyltransferase [Candida albicans SC5314])	cal:CAALFM_C202940WA (K00589;uroporphyrin-III C-methyltransferase [EC:2.1.1.107])	Metabolism	Metabolism of cofactors and vitamins	ko00860(Porphyrin metabolism)	-	-	A0A1D8PGS2 (-)	GO:0071704(organic substance metabolic process); GO:0019752(carboxylic acid metabolic process); GO:0044271(cellular nitrogen compound biosynthetic process); GO:0009086(methionine biosynthetic process); GO:0033014(tetrapyrrole biosynthetic process); GO:0009410(response to xenobiotic stimulus); GO:0034641(cellular nitrogen compound metabolic process); GO:0009058(biosynthetic process); GO:0046148(pi…	-	GO:0003824(catalytic activity); GO:0016740(transferase activity); GO:0003674(molecular_function); GO:0008168(methyltransferase activity); GO:0008169(C-methyltransferase activity); GO:0004851(uroporphyrin-III C-methyltransferase activity); GO:0008757(S-adenosylmethionine-dependent methyltransferase activity); GO:0016741(transferase activity, transferring one-carbon groups); GO:0016491(oxidoreducta…	5476.C4YJP3	47BQR (Belongs to the precorrin methyltransferase family)	H	-	-
CAALFM_C104100CA	-1.77423	2.41e-12	1.14e-10	877.08	743.46	791.14	1863.37	1705.25	1895.88	CAALFM_C104100CA	XP_713647.1 (porin [Candida albicans SC5314])	cal:CAALFM_C104100CA (K15040;voltage-dependent anion channel protein 2)	Environmental Information Processing; Human Diseases; Cellular Processes; Organismal Systems	Cardiovascular disease; Infectious disease: viral; Immune system; Neurodegenerative disease; Signal transduction; Cancer: overview; Digestive system; Cell growth and death	ko04216(Ferroptosis); ko05208(Chemical carcinogenesis - reactive oxygen species); ko05166(Human T-cell leukemia virus 1 infection); ko04979(Cholesterol metabolism); ko05415(Diabetic cardiomyopathy); ko04020(Calcium signaling pathway); ko04022(cGMP-PKG signaling pathway); ko05017(Spinocerebellar ataxia); ko05020(Prion disease); ko04217(Necroptosis); ko04621(NOD-like receptor signaling pathway); ko…	Protein families: signaling and cellular processes; Protein families: genetic information processing	ko03029(Mitochondrial biogenesis); ko04040(Ion channels)	P83781 (Mitochondrial outer membrane protein porin)	-	GO:0005741(mitochondrial outer membrane); GO:0032991(protein-containing complex); GO:0005576(extracellular region); GO:0043231(intracellular membrane-bounded organelle); GO:0043227(membrane-bounded organelle); GO:0031968(organelle outer membrane); GO:0098796(membrane protein complex); GO:0005575(cellular_component); GO:0031966(mitochondrial membrane); GO:0043230(extracellular organelle); GO:00319…	GO:0015267(channel activity); GO:0022832(voltage-gated channel activity); GO:0022836(gated channel activity); GO:0005244(voltage-gated monoatomic ion channel activity); GO:0008509(monoatomic anion transmembrane transporter activity); GO:0005253(monoatomic anion channel activity); GO:0003674(molecular_function); GO:0015288(porin activity); GO:0008308(voltage-gated monoatomic anion channel activity…	5476.C4YEM6	47C7T (membrane protein porin)	P	-	-
CAALFM_C405540WA	3.70564	2.62e-12	1.23e-10	204.63	245.31	243.83	10.06	11.23	14.32	CAALFM_C405540WA	KAG8203163.1 (hypothetical protein GWM34_02114, partial [Candida africana])	cal:CAALFM_C405540WA (K00928;aspartate kinase [EC:2.7.2.4])	Metabolism	Biosynthesis of other secondary metabolites; Amino acid metabolism	ko00270(Cysteine and methionine metabolism); ko00300(Lysine biosynthesis); ko00260(Glycine, serine and threonine metabolism); ko00261(Monobactam biosynthesis)	-	-	A0A1D8PMB8 (Aspartokinase)	GO:0071704(organic substance metabolic process); GO:0009070(serine family amino acid biosynthetic process); GO:0019752(carboxylic acid metabolic process); GO:0009058(biosynthetic process); GO:0008150(biological_process); GO:0009069(serine family amino acid metabolic process); GO:0043436(oxoacid metabolic process); GO:0044237(cellular metabolic process); GO:0044249(cellular biosynthetic process); …	-	GO:0003824(catalytic activity); GO:0016740(transferase activity); GO:0003674(molecular_function); GO:0043167(ion binding); GO:0032553(ribonucleotide binding); GO:0000166(nucleotide binding); GO:0036094(small molecule binding); GO:0016774(phosphotransferase activity, carboxyl group as acceptor); GO:0030554(adenyl nucleotide binding); GO:0005524(ATP binding); GO:0043168(anion binding); GO:0035639(p…	5476.C4YGT6	479F6 (Aspartokinase)	E	-	-
CAALFM_C505390CA	-2.12119	2.71e-12	1.26e-10	191.23	204.58	209.77	534.56	534.64	623.76	CAALFM_C505390CA	XP_721943.1 (1\3-beta-glucanosyltransferase [Candida albicans SC5314])	cal:CAALFM_C505390CA (K22836;1,3-beta-glucanosyltransferase GAS5 [EC:2.4.1.-])	-	-	-	Protein families: metabolism; Protein families: genetic information processing	ko01003(Glycosyltransferases); ko03036(Chromosome and associated proteins)	Q5AJY5 (1,3-beta-glucanosyltransferase PGA4)	GO:0051273(beta-glucan metabolic process); GO:0016051(carbohydrate biosynthetic process); GO:0071704(organic substance metabolic process); GO:0071840(cellular component organization or biogenesis); GO:0034406(cell wall beta-glucan metabolic process); GO:0009410(response to xenobiotic stimulus); GO:0009058(biosynthetic process); GO:0009250(glucan biosynthetic process); GO:0008150(biological_proces…	GO:0043230(extracellular organelle); GO:0031982(vesicle); GO:0110165(cellular anatomical entity); GO:0016020(membrane); GO:0030446(hyphal cell wall); GO:0005576(extracellular region); GO:0009986(cell surface); GO:0043227(membrane-bounded organelle); GO:0030312(external encapsulating structure); GO:0030445(yeast-form cell wall); GO:0005575(cellular_component); GO:0009277(fungal-type cell wall); GO…	GO:0042124(1,3-beta-glucanosyltransferase activity); GO:0003824(catalytic activity); GO:0042123(glucanosyltransferase activity); GO:0003674(molecular_function); GO:0016740(transferase activity)	5476.C4YS47	479DB (Splits internally a 1,3-beta-glucan molecule and transfers the newly generated reducing end (the donor) to the non- reducing end of another 1,3-beta-glucan molecule (the acceptor) forming a 1,3-beta linkage, resulting in the elongation of 1,3- beta-glucan chains in the cell wall)	G	-	-
CAALFM_CR05920CA	-1.90661	3.03e-12	1.39e-10	62.63	70.25	63.3	169.38	167.06	155.03	CAALFM_CR05920CA	XP_715895.2 (Mhp1p [Candida albicans SC5314])	-	-	-	-	-	-	A0A1D8PT36 (-)	GO:0030447(filamentous growth); GO:0008150(biological_process); GO:0051716(cellular response to stimulus); GO:0071496(cellular response to external stimulus); GO:0009991(response to extracellular stimulus); GO:0006950(response to stress); GO:0036170(filamentous growth of a population of unicellular organisms in response to starvation); GO:0033554(cellular response to stress); GO:0042594(response …	-	-	5476.C4YM34	47B43 (to Saccharomyces cerevisiae MHP1 (YJL042W))	S	-	-
CAALFM_C207380WA	-1.2212	3.08e-12	1.39e-10	969.52	946.93	978.78	1515.23	1536.39	1456.78	CAALFM_C207380WA	XP_713153.1 (Hsp70 family ATPase [Candida albicans SC5314])	cal:CAALFM_C207380WA (K04043;molecular chaperone DnaK)	Human Diseases; Genetic Information Processing; Organismal Systems	Folding, sorting and degradation; Aging; Infectious disease: bacterial	ko03018(RNA degradation); ko05152(Tuberculosis); ko04212(Longevity regulating pathway - worm)	Protein families: signaling and cellular processes; Protein families: genetic information processing	ko03029(Mitochondrial biogenesis); ko03110(Chaperones and folding catalysts); ko04147(Exosome); ko03019(Messenger RNA biogenesis)	P83784 (Heat shock protein SSC1, mitochondrial)	GO:0006458('de novo' protein folding); GO:0051085(chaperone cofactor-dependent protein refolding); GO:0042026(protein refolding); GO:0008150(biological_process); GO:0051716(cellular response to stimulus); GO:0071310(cellular response to organic substance); GO:0042221(response to chemical); GO:0010033(response to organic substance); GO:0006457(protein folding); GO:0006950(response to stress); GO:0…	GO:0043233(organelle lumen); GO:0043231(intracellular membrane-bounded organelle); GO:0070013(intracellular organelle lumen); GO:0009986(cell surface); GO:0043227(membrane-bounded organelle); GO:0005575(cellular_component); GO:0005618(cell wall); GO:0110165(cellular anatomical entity); GO:0062039(biofilm matrix); GO:0030312(external encapsulating structure); GO:0031012(extracellular matrix); GO:0…	GO:0003674(molecular_function); GO:0043167(ion binding); GO:0051787(misfolded protein binding); GO:0032553(ribonucleotide binding); GO:0044183(protein folding chaperone); GO:0000166(nucleotide binding); GO:0051082(unfolded protein binding); GO:0036094(small molecule binding); GO:0030554(adenyl nucleotide binding); GO:0005524(ATP binding); GO:0035639(purine ribonucleoside triphosphate binding); GO…	5476.C4YK39	47A3Q (Belongs to the heat shock protein 70 family)	O	-	-
CAALFM_C701070CA	-2.71938	3.1e-12	1.39e-10	18.21	20.59	22.27	84.43	90.73	90.41	CAALFM_C701070CA	XP_019331025.1 (uncharacterized protein CAALFM_C701070CA [Candida albicans SC5314])	-	-	-	-	-	-	A0A1D8PQS3 (-)	-	-	-	42374.XP_002421320.1	47C5V (-)	S	-	-
CAALFM_C104500WA	-3.29388	3.1e-12	1.39e-10	31.18	26.77	46.76	235.29	241.72	226.77	CAALFM_C104500WA	XP_712232.1 (isocitrate lyase 1 [Candida albicans SC5314])	cal:CAALFM_C104500WA (K01637;isocitrate lyase [EC:4.1.3.1])	Metabolism	Carbohydrate metabolism	ko00630(Glyoxylate and dicarboxylate metabolism)	-	-	Q59RB8 (Isocitrate lyase)	GO:0044238(primary metabolic process); GO:0071704(organic substance metabolic process); GO:0019752(carboxylic acid metabolic process); GO:0006097(glyoxylate cycle); GO:0006081(cellular aldehyde metabolic process); GO:0005975(carbohydrate metabolic process); GO:0044281(small molecule metabolic process); GO:0008150(biological_process); GO:0009987(cellular process); GO:0046487(glyoxylate metabolic p…	GO:0005737(cytoplasm); GO:0110165(cellular anatomical entity); GO:0005622(intracellular anatomical structure); GO:0043231(intracellular membrane-bounded organelle); GO:0005777(peroxisome); GO:0043227(membrane-bounded organelle); GO:0043226(organelle); GO:0005575(cellular_component); GO:0043229(intracellular organelle); GO:0042579(microbody)	GO:0046872(metal ion binding); GO:0003824(catalytic activity); GO:0046421(methylisocitrate lyase activity); GO:0043169(cation binding); GO:0016829(lyase activity); GO:0016830(carbon-carbon lyase activity); GO:0003674(molecular_function); GO:0043167(ion binding); GO:0005488(binding); GO:0004451(isocitrate lyase activity); GO:0016833(oxo-acid-lyase activity)	5476.C4YEI7	47A0Z (Belongs to the isocitrate lyase PEP mutase superfamily. Isocitrate lyase family)	C	-	-
CAALFM_C602730WA	-2.14357	3.12e-12	1.39e-10	139.09	186.88	165.45	493.61	482.38	455.03	CAALFM_C602730WA	XP_719107.2 (fimbrin [Candida albicans SC5314])	cal:CAALFM_C602730WA (K17275;plastin-1)	-	-	-	Protein families: signaling and cellular processes	ko04147(Exosome); ko04812(Cytoskeleton proteins)	A0A1D8PPY8 (-)	GO:0030447(filamentous growth); GO:0071840(cellular component organization or biogenesis); GO:0051017(actin filament bundle assembly); GO:0008150(biological_process); GO:0051639(actin filament network formation); GO:0022607(cellular component assembly); GO:0051716(cellular response to stimulus); GO:0062197(cellular response to chemical stress); GO:0042221(response to chemical); GO:0030448(hyphal …	GO:0015629(actin cytoskeleton); GO:0099080(supramolecular complex); GO:0005575(cellular_component); GO:0032432(actin filament bundle); GO:0110165(cellular anatomical entity); GO:0005856(cytoskeleton); GO:0099513(polymeric cytoskeletal fiber); GO:0043228(non-membrane-bounded organelle); GO:0005622(intracellular anatomical structure); GO:0061645(endocytic patch); GO:0043229(intracellular organelle)…	GO:0046872(metal ion binding); GO:0044877(protein-containing complex binding); GO:0008092(cytoskeletal protein binding); GO:0043169(cation binding); GO:0005509(calcium ion binding); GO:0003779(actin binding); GO:0003674(molecular_function); GO:0043167(ion binding); GO:0005488(binding); GO:0051015(actin filament binding); GO:0005515(protein binding)	5476.C4YSK0	47A50 (Calponin homology domain)	Z	-	-
CAALFM_CR09140CA	-2.68574	3.27e-12	1.45e-10	96.97	115.95	70.85	406.82	410.1	390.59	CAALFM_CR09140CA	XP_716444.1 (uncharacterized protein CAALFM_CR09140CA [Candida albicans SC5314])	wic:J056_002344 (K12860;pre-mRNA-splicing factor CDC5/CEF1)	Genetic Information Processing	Transcription	ko03040(Spliceosome)	Protein families: genetic information processing	ko03400(DNA repair and recombination proteins); ko03041(Spliceosome)	A0A1D8PTW2 (-)	-	-	-	5476.C4YMV0	47BYP (Putative stress-responsive nuclear envelope protein)	S	-	-
CAALFM_CR09920WA	-3.83199	3.31e-12	1.45e-10	15.97	12.53	26.5	185.06	188.3	185.81	CAALFM_CR09920WA	XP_719328.1 (uncharacterized protein CAALFM_CR09920WA [Candida albicans SC5314])	cal:CAALFM_CR09920WA (K16261;yeast amino acid transporter)	-	-	-	Protein families: signaling and cellular processes	ko02000(Transporters)	A0A1D8PU37 (AA_permease domain-containing protein)	GO:0003333(amino acid transmembrane transport); GO:0015711(organic anion transport); GO:0071705(nitrogen compound transport); GO:0006810(transport); GO:0055085(transmembrane transport); GO:0051179(localization); GO:0006865(amino acid transport); GO:0046942(carboxylic acid transport); GO:0008150(biological_process); GO:0009987(cellular process); GO:0015849(organic acid transport); GO:1903825(organ…	GO:0005575(cellular_component); GO:0110165(cellular anatomical entity); GO:0016021(membrane)	GO:0003674(molecular_function); GO:0008514(organic anion transmembrane transporter activity); GO:0015171(amino acid transmembrane transporter activity); GO:0022857(transmembrane transporter activity); GO:0005342(organic acid transmembrane transporter activity); GO:0046943(carboxylic acid transmembrane transporter activity); GO:0005215(transporter activity)	5476.C4YN17	479NQ (permease)	E	-	-
CAALFM_C305710WA	-1.79129	3.34e-12	1.46e-10	2405.42	2897.45	2440.3	5475.01	5241.03	5379.38	CAALFM_C305710WA	XP_716591.1 (Rct1p [Candida albicans SC5314])	-	-	-	-	-	-	A0A1D8PKD1 (-)	-	GO:0005575(cellular_component); GO:0019867(outer membrane); GO:0110165(cellular anatomical entity); GO:0016020(membrane)	-	5476.C4YNU8	47DHY (Glycine zipper 2TM domain)	S	-	-
CAALFM_C108410CA	3.28523	3.48e-12	1.51e-10	452.84	464.05	417.42	24.2	30.88	33.05	CAALFM_C108410CA	XP_711874.2 (S-adenosylmethionine-homocysteine S-methyltransferase [Candida albicans SC5314])	cal:CAALFM_C108410CA (K00547;homocysteine S-methyltransferase [EC:2.1.1.10])	Metabolism	Amino acid metabolism	ko00270(Cysteine and methionine metabolism)	-	-	A0A1D8PEB0 (-)	GO:0008152(metabolic process); GO:0008150(biological_process); GO:0032259(methylation)	-	GO:0046872(metal ion binding); GO:0003824(catalytic activity); GO:0043169(cation binding); GO:0003674(molecular_function); GO:0043167(ion binding); GO:0016740(transferase activity); GO:0005488(binding); GO:0008168(methyltransferase activity); GO:0016741(transferase activity, transferring one-carbon groups)	5476.C4YDJ0	47CYE (Homocysteine S-methyltransferase)	E	-	-
CAALFM_C303410CA	-1.79447	3.92e-12	1.68e-10	131.33	136.82	147.79	322.45	348.06	305.75	CAALFM_C303410CA	XP_720033.1 (uncharacterized protein CAALFM_C303410CA [Candida albicans SC5314])	tpf:TPHA_0K01720 (K01228;mannosyl-oligosaccharide glucosidase [EC:3.2.1.106])	Metabolism; Genetic Information Processing	Folding, sorting and degradation; Glycan biosynthesis and metabolism	ko00510(N-Glycan biosynthesis); ko04141(Protein processing in endoplasmic reticulum)	Protein families: signaling and cellular processes	ko04147(Exosome)	Q5AED0 (Glyco_hydro_63 domain-containing protein)	GO:0044238(primary metabolic process); GO:0071704(organic substance metabolic process); GO:0005975(carbohydrate metabolic process); GO:0009311(oligosaccharide metabolic process); GO:0008150(biological_process); GO:0008152(metabolic process)	-	GO:0003824(catalytic activity); GO:0015926(glucosidase activity); GO:0003674(molecular_function); GO:0004573(Glc3Man9GlcNAc2 oligosaccharide glucosidase activity); GO:0004553(hydrolase activity, hydrolyzing O-glycosyl compounds); GO:0016787(hydrolase activity); GO:0016798(hydrolase activity, acting on glycosyl bonds)	5476.C4YQ99	47AJV (Glycosyl hydrolase family 63 C-terminal domain)	G	-	-
CAALFM_C701780WA	-2.05874	4.09e-12	1.74e-10	41.06	43.92	37.79	112.7	119.71	110.69	CAALFM_C701780WA	XP_721382.2 (protein phosphatase regulator [Candida albicans SC5314])	-	-	-	-	-	-	A0A1D8PQX8 (-)	GO:0046907(intracellular transport); GO:0071840(cellular component organization or biogenesis); GO:0006888(endoplasmic reticulum to Golgi vesicle-mediated transport); GO:0008150(biological_process); GO:0090110(COPII-coated vesicle cargo loading); GO:0051649(establishment of localization in cell); GO:0051641(cellular localization); GO:0048193(Golgi vesicle transport); GO:0035459(vesicle cargo load…	GO:0043231(intracellular membrane-bounded organelle); GO:0032991(protein-containing complex); GO:0043227(membrane-bounded organelle); GO:0098796(membrane protein complex); GO:0005575(cellular_component); GO:0030659(cytoplasmic vesicle membrane); GO:0030662(coated vesicle membrane); GO:0048475(coated membrane); GO:0031982(vesicle); GO:0110165(cellular anatomical entity); GO:0030658(transport vesic…	GO:0046872(metal ion binding); GO:0046914(transition metal ion binding); GO:0043169(cation binding); GO:0003674(molecular_function); GO:0043167(ion binding); GO:0005488(binding); GO:0000149(SNARE binding); GO:0008270(zinc ion binding); GO:0005515(protein binding)	5476.C4YTN4	479SA (to Saccharomyces cerevisiae YOR227W and GIP3 (YPL137C))	S	-	-
CAALFM_C500790CA	-2.49695	4.18e-12	1.77e-10	47.08	55.93	59.38	196.72	189.06	211.02	CAALFM_C500790CA	XP_714209.2 (Nrd1 complex RNA-binding subunit [Candida albicans SC5314])	cal:CAALFM_C500790CA (K15560;protein NRD1)	-	-	-	Protein families: genetic information processing	ko03021(Transcription machinery)	A0A1D8PN05 (-)	GO:0071704(organic substance metabolic process); GO:0000377(RNA splicing, via transesterification reactions with bulged adenosine as nucleophile); GO:0034641(cellular nitrogen compound metabolic process); GO:0008150(biological_process); GO:0006139(nucleobase-containing compound metabolic process); GO:0008380(RNA splicing); GO:0044237(cellular metabolic process); GO:1901360(organic cyclic compound…	GO:0005622(intracellular anatomical structure); GO:0110165(cellular anatomical entity); GO:0043231(intracellular membrane-bounded organelle); GO:0043227(membrane-bounded organelle); GO:0005575(cellular_component); GO:0043226(organelle); GO:0043229(intracellular organelle); GO:0005634(nucleus)	GO:0003674(molecular_function); GO:0097159(organic cyclic compound binding); GO:0003676(nucleic acid binding); GO:0005488(binding); GO:0003723(RNA binding); GO:1901363(heterocyclic compound binding)	5476.C4YQX5	47A17 (RPR)	A	-	-
CAALFM_C307790WA	-3.35025	4.23e-12	1.77e-10	56.09	40.64	36.34	303.8	291.22	319.4	CAALFM_C307790WA	XP_710929.1 (Std1p [Candida albicans SC5314])	-	-	-	-	-	-	A0A1D8PKV5 (-)	GO:0050789(regulation of biological process); GO:0040008(regulation of growth); GO:0030447(filamentous growth); GO:0048519(negative regulation of biological process); GO:0060258(negative regulation of filamentous growth); GO:0045926(negative regulation of growth); GO:0044182(filamentous growth of a population of unicellular organisms); GO:0065007(biological regulation); GO:0010570(regulation of f…	-	-	5476.C4YPD2	47A4E (STD1/MTH1)	S	-	-
CAALFM_CR08880CA	-3.91384	4.24e-12	1.77e-10	106.06	125.71	170.81	1298.45	1062.06	1149.95	CAALFM_CR08880CA	XP_716418.1 (uncharacterized protein CAALFM_CR08880CA [Candida albicans SC5314])	-	-	-	-	-	-	A0A1D8PTT3 (-)	-	-	-	5476.C4YMS9	47DS5 (-)	S	-	-
CAALFM_C208870CA	-1.49201	4.35e-12	1.8e-10	925.85	808.7	933.51	1664.78	1679.28	1671	CAALFM_C208870CA	XP_712603.2 (beta-1,3-glucan linked protein [Candida albicans SC5314])	-	-	-	-	-	-	Q59SF7 (Cell wall mannoprotein PIR1)	GO:0071840(cellular component organization or biogenesis); GO:0071502(cellular response to temperature stimulus); GO:0031505(fungal-type cell wall organization); GO:0050896(response to stimulus); GO:0009266(response to temperature stimulus); GO:0008150(biological_process); GO:0009987(cellular process); GO:0016043(cellular component organization); GO:0071852(fungal-type cell wall organization or b…	GO:0110165(cellular anatomical entity); GO:0005576(extracellular region); GO:0030312(external encapsulating structure); GO:0030445(yeast-form cell wall); GO:0005575(cellular_component); GO:0009277(fungal-type cell wall); GO:0005618(cell wall); GO:0071944(cell periphery)	GO:0005198(structural molecule activity); GO:0005199(structural constituent of cell wall); GO:0003674(molecular_function)	5476.C4YKG7	3RRKJ (to Saccharomyces cerevisiae)	S	-	-
CAALFM_C100590WA	-1.72471	4.46e-12	1.83e-10	517.51	439.78	541.37	1095.11	1153.87	1052.36	CAALFM_C100590WA	XP_719009.1 (translation elongation factor Tu [Candida albicans SC5314])	cal:CAALFM_C100590WA (K02358;elongation factor Tu)	Organismal Systems	Environmental adaptation	ko04626(Plant-pathogen interaction)	Protein families: signaling and cellular processes; Protein families: genetic information processing	ko03029(Mitochondrial biogenesis); ko04147(Exosome); ko03012(Translation factors)	Q5ABC3 (Elongation factor Tu)	GO:0071704(organic substance metabolic process); GO:0044271(cellular nitrogen compound biosynthetic process); GO:0034641(cellular nitrogen compound metabolic process); GO:0009058(biosynthetic process); GO:0140053(mitochondrial gene expression); GO:0008150(biological_process); GO:0044237(cellular metabolic process); GO:0044249(cellular biosynthetic process); GO:0043604(amide biosynthetic process);…	GO:0005737(cytoplasm); GO:0110165(cellular anatomical entity); GO:0005622(intracellular anatomical structure); GO:0043231(intracellular membrane-bounded organelle); GO:0043227(membrane-bounded organelle); GO:0005739(mitochondrion); GO:0005575(cellular_component); GO:0043226(organelle); GO:0043229(intracellular organelle)	GO:0003824(catalytic activity); GO:0016818(hydrolase activity, acting on acid anhydrides, in phosphorus-containing anhydrides); GO:0016817(hydrolase activity, acting on acid anhydrides); GO:0003674(molecular_function); GO:0043167(ion binding); GO:0032553(ribonucleotide binding); GO:0032561(guanyl ribonucleotide binding); GO:0045182(translation regulator activity); GO:0000166(nucleotide binding); …	5476.C4YFJ6	47BEI (This protein promotes the GTP-dependent binding of aminoacyl-tRNA to the A-site of ribosomes during protein biosynthesis)	J	-	-
CAALFM_C504470CA	-2.62295	4.48e-12	1.83e-10	306.34	177.71	259.95	1122.66	1040.98	1029.02	CAALFM_C504470CA	KAG8202827.1 (hypothetical protein GWM34_02459, partial [Candida africana])	npa:UCRNP2_99 (K22611;squamous cell carcinoma antigen recognized by T-cells 3)	-	-	-	Protein families: genetic information processing	ko03041(Spliceosome); ko03036(Chromosome and associated proteins)	Q5AK88 (RRM domain-containing protein)	-	-	GO:0003674(molecular_function); GO:0097159(organic cyclic compound binding); GO:0003676(nucleic acid binding); GO:0005488(binding); GO:1901363(heterocyclic compound binding)	5476.C4YRW0	479QT (RNA recognition motif)	A	-	-
CAALFM_C306560WA	-2.05621	4.55e-12	1.85e-10	181.81	152.53	187.23	494.51	537.3	483.6	CAALFM_C306560WA	KGQ97638.1 (hypothetical protein MG1_03123 [Candida albicans GC75])	-	-	-	-	-	-	A0A1D8PKI1 (-)	GO:0071704(organic substance metabolic process); GO:0051603(proteolysis involved in protein catabolic process); GO:0030163(protein catabolic process); GO:0009056(catabolic process); GO:0008150(biological_process); GO:0019941(modification-dependent protein catabolic process); GO:1901575(organic substance catabolic process); GO:0006511(ubiquitin-dependent protein catabolic process); GO:0043161(prot…	-	GO:0140096(catalytic activity, acting on a protein); GO:0003824(catalytic activity); GO:0016746(acyltransferase activity); GO:0016740(transferase activity); GO:0003674(molecular_function); GO:0004842(ubiquitin-protein transferase activity); GO:0016755(aminoacyltransferase activity); GO:0061630(ubiquitin protein ligase activity); GO:0019787(ubiquitin-like protein transferase activity); GO:0061659(…	5476.C4YP30	47C43 (Vacuolar import and degradation protein)	U	-	-
CAALFM_C703490WA	-2.24357	4.6e-12	1.85e-10	72.45	61.07	77.5	247.28	248.58	229.33	CAALFM_C703490WA	XP_712158.2 (Gyp7p [Candida albicans SC5314])	cal:CAALFM_C703490WA (K20168;TBC1 domain family member 15)	Cellular Processes	Transport and catabolism	ko04137(Mitophagy - animal)	Protein families: genetic information processing	ko04131(Membrane trafficking)	A0A1D8PRC8 (Oxidant-induced cell-cycle arrest protein 5)	GO:0046907(intracellular transport); GO:0051336(regulation of hydrolase activity); GO:0008150(biological_process); GO:0090630(activation of GTPase activity); GO:0051649(establishment of localization in cell); GO:0051641(cellular localization); GO:0043085(positive regulation of catalytic activity); GO:0006886(intracellular protein transport); GO:0044093(positive regulation of molecular function); …	GO:0005575(cellular_component); GO:0005622(intracellular anatomical structure); GO:0005737(cytoplasm); GO:0110165(cellular anatomical entity)	GO:0003674(molecular_function); GO:0008047(enzyme activator activity); GO:0030695(GTPase regulator activity); GO:0098772(molecular function regulator activity); GO:0030234(enzyme regulator activity); GO:0005096(GTPase activator activity); GO:0060589(nucleoside-triphosphatase regulator activity)	5476.C4YSY5	47AK0 (GTPase-activating protein)	T	-	-
CAALFM_C406210CA	2.43816	4.84e-12	1.93e-10	318.84	327.89	377.04	45.15	38.82	43.34	CAALFM_C406210CA	XP_715571.2 (RNA-binding GTPase [Candida albicans SC5314])	cal:CAALFM_C406210CA (K14538;nuclear GTP-binding protein)	Genetic Information Processing	Translation	ko03008(Ribosome biogenesis in eukaryotes)	Protein families: genetic information processing	ko03009(Ribosome biogenesis)	A0A1D8PMJ1 (Found in mitochondrial proteome protein 38)	GO:0042221(response to chemical); GO:0050896(response to stimulus); GO:0008150(biological_process); GO:0042493(response to xenobiotic stimulus)	GO:0043232(intracellular non-membrane-bounded organelle); GO:0043233(organelle lumen); GO:0005622(intracellular anatomical structure); GO:0110165(cellular anatomical entity); GO:0005737(cytoplasm); GO:0043231(intracellular membrane-bounded organelle); GO:0070013(intracellular organelle lumen); GO:0031974(membrane-enclosed lumen); GO:0043227(membrane-bounded organelle); GO:0031981(nuclear lumen); …	GO:0017076(purine nucleotide binding); GO:0097367(carbohydrate derivative binding); GO:0005525(GTP binding); GO:0003674(molecular_function); GO:0043167(ion binding); GO:0036094(small molecule binding); GO:0005488(binding); GO:0032555(purine ribonucleotide binding); GO:1901265(nucleoside phosphate binding); GO:1901363(heterocyclic compound binding); GO:0019001(guanyl nucleotide binding); GO:009715…	42374.XP_002420216.1	47CI9 (GNL3L/Grn1 putative GTPase)	S	-	-
CAALFM_CR07070CA	-2.12528	4.91e-12	1.95e-10	62.9	53.43	56.67	155.5	177.85	179.87	CAALFM_CR07070CA	XP_710435.2 (Als3p [Candida albicans SC5314])	cal:CAALFM_CR07070CA (K22493;agglutinin-like protein)	-	-	-	Protein families: signaling and cellular processes	ko00537(Glycosylphosphatidylinositol (GPI)-anchored proteins)	Q59L12 (Agglutinin-like protein 3)	GO:0044403(biological process involved in symbiotic interaction); GO:0098630(aggregation of unicellular organisms); GO:0044419(biological process involved in interspecies interaction between organisms); GO:0042710(biofilm formation); GO:0043709(cell adhesion involved in single-species biofilm formation); GO:0044010(single-species biofilm formation); GO:0090609(single-species submerged biofilm for…	GO:0110165(cellular anatomical entity); GO:0016020(membrane); GO:0005576(extracellular region); GO:0030312(external encapsulating structure); GO:0009277(fungal-type cell wall); GO:0005575(cellular_component); GO:0005618(cell wall); GO:0005886(plasma membrane); GO:0071944(cell periphery)	GO:0005488(binding); GO:0050839(cell adhesion molecule binding); GO:0003674(molecular_function); GO:0005515(protein binding)	5476.C4YMC6	47CD9 (Cell-wall agglutinin N-terminal ligand-sugar binding)	S	-	-
CAALFM_C402540WA	-3.84928	5.23e-12	2.06e-10	7.9	7.46	5.81	71.14	73.61	69.51	CAALFM_C402540WA	XP_720497.2 (Rgt1p [Candida albicans SC5314])	cal:CAALFM_C402540WA (K21641;glucose transport transcription regulator RGT1)	-	-	-	Protein families: genetic information processing	ko03000(Transcription factors)	A0A1D8PLL4 (-)	GO:0030447(filamentous growth); GO:0044271(cellular nitrogen compound biosynthetic process); GO:0034641(cellular nitrogen compound metabolic process); GO:0006351(DNA-templated transcription); GO:0009891(positive regulation of biosynthetic process); GO:0010557(positive regulation of macromolecule biosynthetic process); GO:0019222(regulation of metabolic process); GO:0010604(positive regulation of …	-	GO:0003700(DNA-binding transcription factor activity); GO:0046914(transition metal ion binding); GO:0046872(metal ion binding); GO:0043169(cation binding); GO:0003712(transcription coregulator activity); GO:0003674(molecular_function); GO:0000981(DNA-binding transcription factor activity, RNA polymerase II-specific); GO:0043167(ion binding); GO:0005488(binding); GO:0003714(transcription corepress…	5476.C4YHJ4	47CDV (GAL4-like Zn(II)2Cys6 (or C6 zinc) binuclear cluster DNA-binding domain)	K	-	-
CAALFM_C104770CA	2.01624	5.43e-12	2.13e-10	684.83	676	688.6	118.17	107.02	122.85	CAALFM_C104770CA	XP_713577.1 (C-5 sterol desaturase [Candida albicans SC5314])	cal:CAALFM_C104770CA (K00227;Delta7-sterol 5-desaturase [EC:1.14.19.20])	Metabolism	Lipid metabolism	ko00100(Steroid biosynthesis)	-	-	Q59VG6 (-)	GO:0071704(organic substance metabolic process); GO:0030447(filamentous growth); GO:0009410(response to xenobiotic stimulus); GO:0016126(sterol biosynthetic process); GO:0009058(biosynthetic process); GO:0008150(biological_process); GO:0006694(steroid biosynthetic process); GO:0006696(ergosterol biosynthetic process); GO:0044237(cellular metabolic process); GO:0051716(cellular response to stimulu…	GO:0043231(intracellular membrane-bounded organelle); GO:0043227(membrane-bounded organelle); GO:0042175(nuclear outer membrane-endoplasmic reticulum membrane network); GO:0005575(cellular_component); GO:0110165(cellular anatomical entity); GO:0005783(endoplasmic reticulum); GO:0016021(membrane); GO:0005886(plasma membrane); GO:0005789(endoplasmic reticulum membrane); GO:0005622(intracellular ana…	GO:0046872(metal ion binding); GO:0046914(transition metal ion binding); GO:0003824(catalytic activity); GO:0043169(cation binding); GO:0003674(molecular_function); GO:0043167(ion binding); GO:0016717(oxidoreductase activity, acting on paired donors, with oxidation of a pair of donors resulting in the reduction of molecular oxygen to two molecules of water); GO:0005488(binding); GO:0016491(oxidor…	5476.C4YEG1	47BGK (Belongs to the sterol desaturase family)	I	-	-
CAALFM_C703450CA	-2.56062	5.57e-12	2.16e-10	83.3	80.38	90.7	395.56	358.55	331.12	CAALFM_C703450CA	XP_711671.1 (Hsm3p [Candida albicans SC5314])	-	-	-	-	-	-	Q59PP0 (DNA mismatch repair protein HSM3)	GO:0071704(organic substance metabolic process); GO:0006259(DNA metabolic process); GO:0034641(cellular nitrogen compound metabolic process); GO:0008150(biological_process); GO:0006139(nucleobase-containing compound metabolic process); GO:0044237(cellular metabolic process); GO:0051716(cellular response to stimulus); GO:1901360(organic cyclic compound metabolic process); GO:0006725(cellular aroma…	GO:0005575(cellular_component); GO:0005622(intracellular anatomical structure); GO:0005737(cytoplasm); GO:0110165(cellular anatomical entity)	-	5476.C4YSY2	47CPE (Involved in DNA mismatch repair in slow-growing cells. Acts as a chaperone during the assembly of the 26S proteasome, specifically of the base subcomplex of the 19S regulatory complex (RC) (By similarity))	L	-	-
CAALFM_C104130WA	2.84124	5.59e-12	2.16e-10	121.91	126.18	120.35	11.37	12.72	12.23	CAALFM_C104130WA	XP_713651.2 (Erb1p [Candida albicans SC5314])	cal:CAALFM_C104130WA (K14824;ribosome biogenesis protein ERB1)	-	-	-	Protein families: genetic information processing	ko03009(Ribosome biogenesis)	Q59VP7 (Ribosome biogenesis protein ERB1)	GO:0071704(organic substance metabolic process); GO:0071840(cellular component organization or biogenesis); GO:0034660(ncRNA metabolic process); GO:0034641(cellular nitrogen compound metabolic process); GO:0000463(maturation of LSU-rRNA from tricistronic rRNA transcript (SSU-rRNA, 5.8S rRNA, LSU-rRNA)); GO:0008150(biological_process); GO:0006139(nucleobase-containing compound metabolic process); …	GO:0043233(organelle lumen); GO:0043231(intracellular membrane-bounded organelle); GO:0070013(intracellular organelle lumen); GO:0032991(protein-containing complex); GO:0043227(membrane-bounded organelle); GO:0030687(preribosome, large subunit precursor); GO:0031981(nuclear lumen); GO:1990904(ribonucleoprotein complex); GO:0005575(cellular_component); GO:0005634(nucleus); GO:0110165(cellular anat…	GO:0044877(protein-containing complex binding); GO:0003674(molecular_function); GO:0043021(ribonucleoprotein complex binding); GO:0005488(binding)	5476.C4YEM3	479V5 (Component of the NOP7 complex, which is required for maturation of the 25S and 5.8S ribosomal RNAs and formation of the 60S ribosome)	A	-	-
CAALFM_C105440CA	-3.75671	5.65e-12	2.17e-10	15.26	27.81	12.85	146.46	145.35	141.65	CAALFM_C105440CA	KGU14879.1 (hypothetical protein MEQ_00524 [Candida albicans P87])	-	-	-	-	-	-	A0A1D8PDJ0 (FHA domain-containing protein)	-	-	-	5476.C4YEA2	47DIH (Forkhead associated domain)	S	-	-
CAALFM_C109690WA	-1.92438	5.86e-12	2.23e-10	114.55	105.73	103.55	283.89	270.54	267.47	CAALFM_C109690WA	XP_723519.1 (malate synthase [Candida albicans SC5314])	cal:CAALFM_C109690WA (K01638;malate synthase [EC:2.3.3.9])	Metabolism	Carbohydrate metabolism	ko00620(Pyruvate metabolism); ko00630(Glyoxylate and dicarboxylate metabolism)	-	-	Q5APD2 (Malate synthase)	GO:0071704(organic substance metabolic process); GO:0019752(carboxylic acid metabolic process); GO:0006097(glyoxylate cycle); GO:0008150(biological_process); GO:0043436(oxoacid metabolic process); GO:0044237(cellular metabolic process); GO:0006081(cellular aldehyde metabolic process); GO:0006091(generation of precursor metabolites and energy); GO:0046487(glyoxylate metabolic process); GO:0008152(…	GO:0043233(organelle lumen); GO:0005622(intracellular anatomical structure); GO:0110165(cellular anatomical entity); GO:0005737(cytoplasm); GO:0043231(intracellular membrane-bounded organelle); GO:0070013(intracellular organelle lumen); GO:0005777(peroxisome); GO:0031974(membrane-enclosed lumen); GO:0043227(membrane-bounded organelle); GO:0005782(peroxisomal matrix); GO:0043226(organelle); GO:000…	GO:0046912(acyltransferase activity, acyl groups converted into alkyl on transfer); GO:0003824(catalytic activity); GO:0016746(acyltransferase activity); GO:0016740(transferase activity); GO:0003674(molecular_function); GO:0004474(malate synthase activity)	5476.C4YD71	47C17 (Belongs to the malate synthase family)	H	-	-
CAALFM_C402360WA	-2.00364	5.92e-12	2.24e-10	80.54	80.44	68.55	225.7	221.74	199.45	CAALFM_C402360WA	XP_720518.1 (alpha-mannosidase [Candida albicans SC5314])	cal:CAALFM_C402360WA (K01191;alpha-mannosidase [EC:3.2.1.24])	Metabolism	Glycan biosynthesis and metabolism	ko00511(Other glycan degradation)	Protein families: genetic information processing	ko04131(Membrane trafficking)	Q5AF38 (-)	GO:0044238(primary metabolic process); GO:0071704(organic substance metabolic process); GO:0019318(hexose metabolic process); GO:1901575(organic substance catabolic process); GO:0009313(oligosaccharide catabolic process); GO:0019320(hexose catabolic process); GO:0044282(small molecule catabolic process); GO:0005975(carbohydrate metabolic process); GO:0009056(catabolic process); GO:0019309(mannose…	GO:0043231(intracellular membrane-bounded organelle); GO:0032991(protein-containing complex); GO:0000322(storage vacuole); GO:0043227(membrane-bounded organelle); GO:0005773(vacuole); GO:0005575(cellular_component); GO:0000324(fungal-type vacuole); GO:0005774(vacuolar membrane); GO:0000323(lytic vacuole); GO:0110165(cellular anatomical entity); GO:0098852(lytic vacuole membrane); GO:0005622(intra…	GO:0046872(metal ion binding); GO:0003824(catalytic activity); GO:0043169(cation binding); GO:0015923(mannosidase activity); GO:0003674(molecular_function); GO:0043167(ion binding); GO:0005488(binding); GO:0004553(hydrolase activity, hydrolyzing O-glycosyl compounds); GO:0030246(carbohydrate binding); GO:0016787(hydrolase activity); GO:0016798(hydrolase activity, acting on glycosyl bonds); GO:000…	5476.C4YHL1	479SR (alpha-mannosidase)	G	-	-
CAALFM_C203010CA	1.60545	6e-12	2.25e-10	1426.04	1258.75	1450.79	304.05	305.82	306.7	CAALFM_C203010CA	XP_715342.1 (ribonucleotide-diphosphate reductase subunit [Candida albicans SC5314])	cal:CAALFM_C203010CA (K10808;ribonucleoside-diphosphate reductase subunit M2 [EC:1.17.4.1])	Metabolism; Cellular Processes	Metabolism of other amino acids; Xenobiotics biodegradation and metabolism; Nucleotide metabolism; Cell growth and death	ko00983(Drug metabolism - other enzymes); ko04115(p53 signaling pathway); ko00230(Purine metabolism); ko00240(Pyrimidine metabolism); ko00480(Glutathione metabolism)	Protein families: genetic information processing	ko03400(DNA repair and recombination proteins)	Q5A0L0 (-)	GO:0071704(organic substance metabolic process); GO:0044271(cellular nitrogen compound biosynthetic process); GO:0034641(cellular nitrogen compound metabolic process); GO:1901137(carbohydrate derivative biosynthetic process); GO:0009058(biosynthetic process); GO:0008150(biological_process); GO:1901293(nucleoside phosphate biosynthetic process); GO:0006139(nucleobase-containing compound metabolic …	GO:0005737(cytoplasm); GO:0110165(cellular anatomical entity); GO:0005622(intracellular anatomical structure); GO:1990204(oxidoreductase complex); GO:0032991(protein-containing complex); GO:1902494(catalytic complex); GO:0043231(intracellular membrane-bounded organelle); GO:0043227(membrane-bounded organelle); GO:0005575(cellular_component); GO:0043226(organelle); GO:0043229(intracellular organel…	GO:0046983(protein dimerization activity); GO:0046914(transition metal ion binding); GO:0003824(catalytic activity); GO:0046872(metal ion binding); GO:0016725(oxidoreductase activity, acting on CH or CH2 groups); GO:0043169(cation binding); GO:0003674(molecular_function); GO:0016728(oxidoreductase activity, acting on CH or CH2 groups, disulfide as acceptor); GO:0043167(ion binding); GO:0004748(ri…	5476.C4YJQ0	47AJ2 (ribonucleoside-diphosphate reductase)	F	-	-
CAALFM_C305360CA	-3.1011	6.03e-12	2.25e-10	11.67	9.97	14.72	77.12	75.21	79.9	CAALFM_C305360CA	XP_714679.1 (uncharacterized protein CAALFM_C305360CA [Candida albicans SC5314])	cal:CAALFM_C305360CA (K01338;ATP-dependent Lon protease [EC:3.4.21.53])	Cellular Processes	Cell growth and death	ko04112(Cell cycle - Caulobacter)	Protein families: metabolism	ko01002(Peptidases and inhibitors)	Q59YV0 (Lon protease homolog 2, peroxisomal)	GO:0071704(organic substance metabolic process); GO:0046907(intracellular transport); GO:0071840(cellular component organization or biogenesis); GO:0051603(proteolysis involved in protein catabolic process); GO:0016558(protein import into peroxisome matrix); GO:0030163(protein catabolic process); GO:0009056(catabolic process); GO:0072662(protein localization to peroxisome); GO:0008150(biological_…	GO:0043233(organelle lumen); GO:0005622(intracellular anatomical structure); GO:0110165(cellular anatomical entity); GO:0005737(cytoplasm); GO:0043231(intracellular membrane-bounded organelle); GO:0070013(intracellular organelle lumen); GO:0005777(peroxisome); GO:0031974(membrane-enclosed lumen); GO:0043227(membrane-bounded organelle); GO:0005782(peroxisomal matrix); GO:0043226(organelle); GO:000…	GO:0140096(catalytic activity, acting on a protein); GO:0003824(catalytic activity); GO:0003674(molecular_function); GO:0043167(ion binding); GO:0008236(serine-type peptidase activity); GO:0032553(ribonucleotide binding); GO:0000166(nucleotide binding); GO:0004252(serine-type endopeptidase activity); GO:0004175(endopeptidase activity); GO:0036094(small molecule binding); GO:0030554(adenyl nucleot…	42374.XP_002419441.1	47BAZ (ATP-dependent serine protease that mediates the selective degradation of misfolded and unassembled polypeptides in the peroxisomal matrix. Necessary for type 2 peroxisome targeting signal (PTS2)-containing protein processing and facilitates peroxisome matrix protein import)	O	-	-
CAALFM_C504800WA	-2.15462	6.07e-12	2.25e-10	97.93	86.54	99.16	282.69	281.77	302.86	CAALFM_C504800WA	XP_721875.1 (Crh12p [Candida albicans SC5314])	pic:PICST_25832 (K01216;licheninase [EC:3.2.1.73])	-	-	-	-	-	Q5AK54 (Extracellular glycosidase CRH12)	GO:0071704(organic substance metabolic process); GO:0071840(cellular component organization or biogenesis); GO:0008150(biological_process); GO:0044036(cell wall macromolecule metabolic process); GO:0008152(metabolic process); GO:0043170(macromolecule metabolic process); GO:0031505(fungal-type cell wall organization); GO:0006022(aminoglycan metabolic process); GO:1901135(carbohydrate derivative me…	GO:0110165(cellular anatomical entity); GO:0005576(extracellular region); GO:0009277(fungal-type cell wall); GO:0030312(external encapsulating structure); GO:0005575(cellular_component); GO:0005618(cell wall); GO:0071944(cell periphery)	GO:0003824(catalytic activity); GO:0016740(transferase activity); GO:0003674(molecular_function); GO:0016757(glycosyltransferase activity); GO:0004553(hydrolase activity, hydrolyzing O-glycosyl compounds); GO:0016787(hydrolase activity); GO:0016798(hydrolase activity, acting on glycosyl bonds)	5476.C4YRY8	479WA (Glycosyl hydrolases family 16)	G	-	-
CAALFM_C208120WA	-2.53264	6.09e-12	2.25e-10	116.93	147.05	97.93	448.22	444.24	434.05	CAALFM_C208120WA	KGR13786.1 (hypothetical protein MG3_02219 [Candida albicans P78048])	pfy:PFICI_07223 (K12394;AP-1 complex subunit sigma 1/2)	Human Diseases; Cellular Processes	Infectious disease: viral; Transport and catabolism	ko04142(Lysosome); ko05170(Human immunodeficiency virus 1 infection)	Protein families: genetic information processing	ko04131(Membrane trafficking)	A0A1D8PI21 (Repressor of RNA polymerase III transcription MAF1)	GO:0071704(organic substance metabolic process); GO:0031323(regulation of cellular metabolic process); GO:0080090(regulation of primary metabolic process); GO:0044271(cellular nitrogen compound biosynthetic process); GO:0045892(negative regulation of DNA-templated transcription); GO:0097659(nucleic acid-templated transcription); GO:0010468(regulation of gene expression); GO:1902679(negative regul…	GO:0005622(intracellular anatomical structure); GO:0110165(cellular anatomical entity); GO:0043231(intracellular membrane-bounded organelle); GO:0043227(membrane-bounded organelle); GO:0005575(cellular_component); GO:0043226(organelle); GO:0043229(intracellular organelle); GO:0005634(nucleus)	GO:0000994(RNA polymerase III core binding); GO:0003674(molecular_function); GO:0019899(enzyme binding); GO:0005488(binding); GO:0043175(RNA polymerase core enzyme binding); GO:0070063(RNA polymerase binding); GO:0005515(protein binding)	5476.C4YKA6	479BH (Mediator of diverse signals that repress RNA polymerase III transcription. Inhibits the de novo assembly of TFIIIB onto DNA)	K	-	-
CAALFM_CR07140CA	-4.72071	6.58e-12	2.41e-10	10.56	13.91	16.06	203.7	224.33	221.79	CAALFM_CR07140CA	KGU00947.1 (hypothetical protein MEQ_06030 [Candida albicans P87])	-	-	-	-	-	-	A0A1D8PTG1 (-)	-	-	-	-	-	-	-	-
CAALFM_C210240WA	2.44943	6.88e-12	2.51e-10	359.36	381.81	380.18	50.38	43.5	45.84	CAALFM_C210240WA	KAG8204181.1 (Glycerol-3-phosphate dehydrogenase [NAD(+)], partial [Candida africana])	cal:CAALFM_C210240WA (K00006;glycerol-3-phosphate dehydrogenase (NAD+) [EC:1.1.1.8])	Environmental Information Processing; Metabolism	Lipid metabolism; Signal transduction	ko04011(MAPK signaling pathway - yeast); ko00564(Glycerophospholipid metabolism)	-	-	Q59XU9 (Glycerol-3-phosphate dehydrogenase [NAD(+)])	GO:0071704(organic substance metabolic process); GO:0052646(alditol phosphate metabolic process); GO:0036164(cell-abiotic substrate adhesion); GO:0009056(catabolic process); GO:0008150(biological_process); GO:0046168(glycerol-3-phosphate catabolic process); GO:0044237(cellular metabolic process); GO:1901575(organic substance catabolic process); GO:0019637(organophosphate metabolic process); GO:00…	GO:0005622(intracellular anatomical structure); GO:0005737(cytoplasm); GO:0110165(cellular anatomical entity); GO:1990204(oxidoreductase complex); GO:0032991(protein-containing complex); GO:1902494(catalytic complex); GO:0043231(intracellular membrane-bounded organelle); GO:0043227(membrane-bounded organelle); GO:0005575(cellular_component); GO:0043226(organelle); GO:0043229(intracellular organel…	GO:0003824(catalytic activity); GO:0003674(molecular_function); GO:0042803(protein homodimerization activity); GO:0000166(nucleotide binding); GO:0036094(small molecule binding); GO:0030554(adenyl nucleotide binding); GO:0051287(NAD binding); GO:0017076(purine nucleotide binding); GO:0004367(glycerol-3-phosphate dehydrogenase [NAD(P)+] activity); GO:0042802(identical protein binding); GO:0005488(…	5476.C4YKT7	479K7 (Glycerol-3-phosphate dehydrogenase)	C	-	-
CAALFM_C103100WA	-1.94536	6.97e-12	2.52e-10	43.94	37.28	43.88	114.15	111.89	109.19	CAALFM_C103100WA	XP_019330623.1 (uncharacterized protein CAALFM_C103100WA [Candida albicans SC5314])	clu:CLUG_02418 (K10591;E3 ubiquitin-protein ligase NEDD4 [EC:2.3.2.26])	Environmental Information Processing; Human Diseases; Genetic Information Processing; Cellular Processes	Infectious disease: viral; Cellular community - eukaryotes; Transport and catabolism; Signal transduction; Folding, sorting and degradation	ko04120(Ubiquitin mediated proteolysis); ko04144(Endocytosis); ko04530(Tight junction); ko05169(Epstein-Barr virus infection); ko04011(MAPK signaling pathway - yeast)	Protein families: genetic information processing	ko04121(Ubiquitin system); ko03029(Mitochondrial biogenesis); ko04131(Membrane trafficking)	A0A1D8PCX0 (-)	GO:0071840(cellular component organization or biogenesis); GO:0007029(endoplasmic reticulum organization); GO:0051643(endoplasmic reticulum localization); GO:0008150(biological_process); GO:0022406(membrane docking); GO:0006869(lipid transport); GO:0140056(organelle localization by membrane tethering); GO:0071702(organic substance transport); GO:0006810(transport); GO:0010256(endomembrane system …	GO:0110165(cellular anatomical entity); GO:0016020(membrane); GO:0016021(membrane); GO:0005575(cellular_component); GO:0005886(plasma membrane); GO:0071944(cell periphery)	GO:0008289(lipid binding); GO:0003674(molecular_function); GO:0005488(binding)	5476.C4YEW5	COG5038 (C2 domain)	M	-	-
CAALFM_C303800WA	-1.34182	7.59e-12	2.73e-10	833.73	816.01	772.23	1300.72	1338.32	1433.35	CAALFM_C303800WA	KAG8203431.1 (Peptide transporter PTR2, partial [Candida africana])	cal:CAALFM_C303800WA (K03305;proton-dependent oligopeptide transporter, POT family)	-	-	-	-	-	Q59ST2 (-)	GO:0071705(nitrogen compound transport); GO:0042938(dipeptide transport); GO:0006810(transport); GO:0042886(amide transport); GO:0051179(localization); GO:0008150(biological_process); GO:0006857(oligopeptide transport); GO:0015833(peptide transport); GO:0071702(organic substance transport); GO:0042939(tripeptide transport); GO:0051234(establishment of localization)	GO:0110165(cellular anatomical entity); GO:0016020(membrane); GO:0031520(plasma membrane of cell tip); GO:0016021(membrane); GO:0005575(cellular_component); GO:0051286(cell tip); GO:0060187(cell pole); GO:0098590(plasma membrane region); GO:0032153(cell division site); GO:0005886(plasma membrane); GO:0071944(cell periphery)	GO:0042937(tripeptide transmembrane transporter activity); GO:0035673(oligopeptide transmembrane transporter activity); GO:0003674(molecular_function); GO:0022857(transmembrane transporter activity); GO:0071916(dipeptide transmembrane transporter activity); GO:1904680(peptide transmembrane transporter activity); GO:0042887(amide transmembrane transporter activity); GO:0005215(transporter activity)	5476.C4YQE0	47AS3 (Peptide transporter)	P	-	-
CAALFM_C502710WA	2.00708	7.85e-12	2.81e-10	644.53	611.57	700.68	107.58	104.97	106.77	CAALFM_C502710WA	XP_720598.1 (thioredoxin-disulfide reductase [Candida albicans SC5314])	cal:CAALFM_C502710WA (K00384;thioredoxin reductase (NADPH) [EC:1.8.1.9])	Metabolism	Metabolism of other amino acids	ko00450(Selenocompound metabolism)	-	-	Q5AG89 (Thioredoxin reductase)	GO:1990748(cellular detoxification); GO:0098869(cellular oxidant detoxification); GO:0008150(biological_process); GO:0044237(cellular metabolic process); GO:0051716(cellular response to stimulus); GO:0042592(homeostatic process); GO:0062197(cellular response to chemical stress); GO:0042221(response to chemical); GO:0000302(response to reactive oxygen species); GO:0072593(reactive oxygen species m…	GO:0005622(intracellular anatomical structure); GO:0005737(cytoplasm); GO:0110165(cellular anatomical entity); GO:0062039(biofilm matrix); GO:0030312(external encapsulating structure); GO:0031012(extracellular matrix); GO:0005575(cellular_component); GO:0071944(cell periphery); GO:0062040(fungal biofilm matrix); GO:0005829(cytosol)	GO:0140096(catalytic activity, acting on a protein); GO:0046872(metal ion binding); GO:0046914(transition metal ion binding); GO:0004791(thioredoxin-disulfide reductase activity); GO:0003824(catalytic activity); GO:0043169(cation binding); GO:0047134(protein-disulfide reductase (NAD(P)) activity); GO:0015035(protein-disulfide reductase activity); GO:0003674(molecular_function); GO:0043167(ion bin…	5476.C4YRF5	47CDG (Belongs to the class-II pyridine nucleotide-disulfide oxidoreductase family)	O	-	-
CAALFM_C110290WA	-2.36253	8e-12	2.84e-10	40.71	32.44	33.11	128.23	128.76	125.84	CAALFM_C110290WA	XP_723581.2 (Gca1p [Candida albicans SC5314])	cal:CAALFM_C110290WA (K01187;alpha-glucosidase [EC:3.2.1.20])	Metabolism	Carbohydrate metabolism	ko00500(Starch and sucrose metabolism); ko00052(Galactose metabolism)	-	-	O74254 (Glucoamylase 1)	GO:0044238(primary metabolic process); GO:0071704(organic substance metabolic process); GO:0071840(cellular component organization or biogenesis); GO:0005976(polysaccharide metabolic process); GO:0000272(polysaccharide catabolic process); GO:0009057(macromolecule catabolic process); GO:0045229(external encapsulating structure organization); GO:0005975(carbohydrate metabolic process); GO:0009056(c…	GO:0110165(cellular anatomical entity); GO:0016020(membrane); GO:0005576(extracellular region); GO:0030312(external encapsulating structure); GO:0005575(cellular_component); GO:0005618(cell wall); GO:0071944(cell periphery)	GO:0003824(catalytic activity); GO:0015926(glucosidase activity); GO:0003674(molecular_function); GO:0005488(binding); GO:0004553(hydrolase activity, hydrolyzing O-glycosyl compounds); GO:0004339(glucan 1,4-alpha-glucosidase activity); GO:0030246(carbohydrate binding); GO:0016787(hydrolase activity); GO:0016798(hydrolase activity, acting on glycosyl bonds)	5476.C4YD16	47CEF (Belongs to the glycosyl hydrolase 31 family)	G	-	-
CAALFM_C402690WA	-2.24548	8.22e-12	2.9e-10	63.34	57.03	74.81	196.49	205.4	210.13	CAALFM_C402690WA	XP_720480.2 (uncharacterized protein CAALFM_C402690WA [Candida albicans SC5314])	sce:YER169W (K19799;DNA damage-responsive transcriptional repressor RPH1)	-	-	-	Protein families: genetic information processing	ko03000(Transcription factors); ko03036(Chromosome and associated proteins)	A0A1D8PLN0 ([Histone H3]-trimethyl-L-lysine(9) demethylase)	GO:0071824(protein-DNA complex organization); GO:0071840(cellular component organization or biogenesis); GO:0006325(chromatin organization); GO:0008150(biological_process); GO:0009987(cellular process); GO:0016043(cellular component organization); GO:0043933(protein-containing complex organization); GO:0006338(chromatin remodeling)	GO:0005622(intracellular anatomical structure); GO:0110165(cellular anatomical entity); GO:0043231(intracellular membrane-bounded organelle); GO:0043227(membrane-bounded organelle); GO:0005575(cellular_component); GO:0043226(organelle); GO:0043229(intracellular organelle); GO:0005634(nucleus)	GO:0140096(catalytic activity, acting on a protein); GO:0046872(metal ion binding); GO:0003824(catalytic activity); GO:0051864(histone H3K36 demethylase activity); GO:0043169(cation binding); GO:0003674(molecular_function); GO:0140457(protein demethylase activity); GO:0043167(ion binding); GO:0005488(binding); GO:0032451(demethylase activity); GO:0016705(oxidoreductase activity, acting on paired …	5476.C4YHJ1	47A6X (jmjN domain)	L	-	-
CAALFM_C104680WA	-1.47647	8.33e-12	2.92e-10	1146.4	1136.17	1204.17	2299.06	1941.19	2110.26	CAALFM_C104680WA	XP_713588.2 (lipid-binding protein [Candida albicans SC5314])	fox:FOXG_17899 (K12666;oligosaccharyltransferase complex subunit alpha (ribophorin I))	Metabolism; Genetic Information Processing	Folding, sorting and degradation; Glycan biosynthesis and metabolism	ko00510(N-Glycan biosynthesis); ko00513(Various types of N-glycan biosynthesis); ko04141(Protein processing in endoplasmic reticulum)	-	-	A0A1D8PDD1 (-)	GO:0071704(organic substance metabolic process); GO:0071840(cellular component organization or biogenesis); GO:0080090(regulation of primary metabolic process); GO:0031323(regulation of cellular metabolic process); GO:0043412(macromolecule modification); GO:0036211(protein modification process); GO:0008150(biological_process); GO:0031400(negative regulation of protein modification process); GO:00…	GO:0043232(intracellular non-membrane-bounded organelle); GO:0005622(intracellular anatomical structure); GO:0110165(cellular anatomical entity); GO:0005737(cytoplasm); GO:0016020(membrane); GO:0032991(protein-containing complex); GO:0005856(cytoskeleton); GO:0032126(eisosome); GO:0005575(cellular_component); GO:0036286(eisosome filament); GO:0043226(organelle); GO:0043229(intracellular organelle…	GO:0008289(lipid binding); GO:0003674(molecular_function); GO:0005488(binding)	5476.C4YEG9	47AKR (Long chain)	S	-	-
CAALFM_C209750WA	-1.71599	8.77e-12	3.06e-10	168.35	198.14	175.81	385.21	388.32	396.11	CAALFM_C209750WA	XP_714549.2 (Leu42p [Candida albicans SC5314])	cal:CAALFM_C209750WA (K01649;2-isopropylmalate synthase [EC:2.3.3.13])	Metabolism	Carbohydrate metabolism; Amino acid metabolism	ko00290(Valine, leucine and isoleucine biosynthesis); ko00620(Pyruvate metabolism)	-	-	A0A1D8PIF8 (-)	GO:0071704(organic substance metabolic process); GO:0019752(carboxylic acid metabolic process); GO:0009082(branched-chain amino acid biosynthetic process); GO:0009058(biosynthetic process); GO:0008150(biological_process); GO:0043436(oxoacid metabolic process); GO:0044237(cellular metabolic process); GO:0044249(cellular biosynthetic process); GO:0006520(amino acid metabolic process); GO:0044283(sm…	GO:0005737(cytoplasm); GO:0110165(cellular anatomical entity); GO:0005622(intracellular anatomical structure); GO:0043231(intracellular membrane-bounded organelle); GO:0043227(membrane-bounded organelle); GO:0005739(mitochondrion); GO:0005575(cellular_component); GO:0043226(organelle); GO:0043229(intracellular organelle)	GO:0046912(acyltransferase activity, acyl groups converted into alkyl on transfer); GO:0003824(catalytic activity); GO:0016746(acyltransferase activity); GO:0016740(transferase activity); GO:0003674(molecular_function); GO:0003852(2-isopropylmalate synthase activity)	5476.C4YKP2	47A6N (synthase)	E	-	-
CAALFM_CR03120WA	-1.83555	8.99e-12	3.12e-10	456.5	372.03	459.13	1108.25	1030.58	992.98	CAALFM_CR03120WA	XP_713247.1 (uncharacterized protein CAALFM_CR03120WA [Candida albicans SC5314])	-	-	-	-	-	-	A0A1D8PSE0 (-)	-	-	-	5476.C4YLD0	47CVZ (Mitochondrial peculiar membrane protein 1)	S	-	-
CAALFM_C700110WA	-1.74951	9.36e-12	3.23e-10	835.7	932.58	922.57	1757.17	1781.67	1951.12	CAALFM_C700110WA	XP_019331017.1 (Sod3p [Candida albicans SC5314])	cal:CAALFM_C700110WA (K04564;superoxide dismutase, Fe-Mn family [EC:1.15.1.1])	Environmental Information Processing; Human Diseases; Cellular Processes; Organismal Systems	Cardiovascular disease; Transport and catabolism; Neurodegenerative disease; Aging; Signal transduction; Cancer: overview	ko05208(Chemical carcinogenesis - reactive oxygen species); ko04068(FoxO signaling pathway); ko05417(Lipid and atherosclerosis); ko04013(MAPK signaling pathway - fly); ko05016(Huntington disease); ko04212(Longevity regulating pathway - worm); ko04211(Longevity regulating pathway); ko04146(Peroxisome); ko04213(Longevity regulating pathway - multiple species)	-	-	Q96UT6 (Superoxide dismutase)	-	-	GO:0046872(metal ion binding); GO:0003824(catalytic activity); GO:0004784(superoxide dismutase activity); GO:0043169(cation binding); GO:0003674(molecular_function); GO:0043167(ion binding); GO:0016209(antioxidant activity); GO:0005488(binding); GO:0016721(oxidoreductase activity, acting on superoxide radicals as acceptor); GO:0016491(oxidoreductase activity)	5476.C4YT82	47AW2 (radicals which are normally produced within the cells and which are toxic to biological systems)	P	-	-
CAALFM_C207350WA	3.18978	1.02e-11	3.5e-10	91.7	110.32	87.37	7.01	6.07	7.78	CAALFM_C207350WA	XP_713158.2 (MCM DNA helicase complex subunit [Candida albicans SC5314])	cal:CAALFM_C207350WA (K02541;DNA replication licensing factor MCM3 [EC:3.6.4.12])	Genetic Information Processing; Cellular Processes	Replication and repair; Cell growth and death	ko04110(Cell cycle); ko04113(Meiosis - yeast); ko03030(DNA replication); ko04111(Cell cycle - yeast)	Protein families: genetic information processing	ko03036(Chromosome and associated proteins); ko03032(DNA replication proteins)	A0A1D8PHW4 (DNA replication licensing factor MCM3)	GO:0065003(protein-containing complex assembly); GO:0071704(organic substance metabolic process); GO:0006259(DNA metabolic process); GO:0071840(cellular component organization or biogenesis); GO:1902969(mitotic DNA replication); GO:0034641(cellular nitrogen compound metabolic process); GO:0008150(biological_process); GO:0006139(nucleobase-containing compound metabolic process); GO:0044237(cellula…	GO:0005622(intracellular anatomical structure); GO:0110165(cellular anatomical entity); GO:0043231(intracellular membrane-bounded organelle); GO:0032991(protein-containing complex); GO:0043227(membrane-bounded organelle); GO:0005575(cellular_component); GO:0043226(organelle); GO:0043229(intracellular organelle); GO:0005634(nucleus); GO:0042555(MCM complex)	GO:0003824(catalytic activity); GO:0003674(molecular_function); GO:0043167(ion binding); GO:0032553(ribonucleotide binding); GO:0000166(nucleotide binding); GO:0003697(single-stranded DNA binding); GO:0008094(ATP-dependent activity, acting on DNA); GO:0036094(small molecule binding); GO:0003688(DNA replication origin binding); GO:0003678(DNA helicase activity); GO:0030554(adenyl nucleotide bindin…	5476.C4YK36	47CCQ (Belongs to the MCM family)	L	-	-
CAALFM_CR04200WA	1.92238	1.06e-11	3.59e-10	600.1	584.06	578.21	94.6	100.69	110.22	CAALFM_CR04200WA	XP_717369.2 (type I HSP40 co-chaperone [Candida albicans SC5314])	cal:CAALFM_CR04200WA (K09503;DnaJ homolog subfamily A member 2)	Genetic Information Processing	Folding, sorting and degradation	ko04141(Protein processing in endoplasmic reticulum)	Protein families: genetic information processing	ko03110(Chaperones and folding catalysts); ko03029(Mitochondrial biogenesis)	A0A1D8PSQ3 (-)	GO:0006626(protein targeting to mitochondrion); GO:0006839(mitochondrial transport); GO:0071840(cellular component organization or biogenesis); GO:0046907(intracellular transport); GO:0104004(cellular response to environmental stimulus); GO:0072655(establishment of protein localization to mitochondrion); GO:0009266(response to temperature stimulus); GO:0006970(response to osmotic stress); GO:0070…	GO:0005741(mitochondrial outer membrane); GO:0043231(intracellular membrane-bounded organelle); GO:0031968(organelle outer membrane); GO:0043227(membrane-bounded organelle); GO:0005575(cellular_component); GO:0031966(mitochondrial membrane); GO:0005634(nucleus); GO:0005829(cytosol); GO:0110165(cellular anatomical entity); GO:0031975(envelope); GO:0005622(intracellular anatomical structure); GO:00…	GO:0043169(cation binding); GO:0003674(molecular_function); GO:0043167(ion binding); GO:0032553(ribonucleotide binding); GO:0000166(nucleotide binding); GO:0051082(unfolded protein binding); GO:0046872(metal ion binding); GO:0036094(small molecule binding); GO:0030554(adenyl nucleotide binding); GO:0005524(ATP binding); GO:0035639(purine ribonucleoside triphosphate binding); GO:0043168(anion bind…	5476.C4YLN8	479KW (Mitochondrial protein import protein (MAS5))	O	-	-
CAALFM_C600150WA	-1.8725	1.25e-11	4.22e-10	1130.62	1410.84	1070.88	2612.51	2773.14	2713.44	CAALFM_C600150WA	XP_710493.1 (Ardp [Candida albicans SC5314])	cal:CAALFM_C600150WA (K17738;D-arabinitol 2-dehydrogenase [EC:1.1.1.250])	Metabolism	Carbohydrate metabolism	ko00040(Pentose and glucuronate interconversions)	-	-	A0A1D8PPB1 (-)	GO:0071704(organic substance metabolic process); GO:0019571(D-arabinose catabolic process); GO:0009056(catabolic process); GO:1901137(carbohydrate derivative biosynthetic process); GO:0019528(D-arabitol catabolic process to xylulose 5-phosphate); GO:0019400(alditol metabolic process); GO:0019519(pentitol metabolic process); GO:0008150(biological_process); GO:0009058(biosynthetic process); GO:1901…	-	GO:0003824(catalytic activity); GO:0047002(L-arabinitol 2-dehydrogenase activity); GO:0003674(molecular_function); GO:0016616(oxidoreductase activity, acting on the CH-OH group of donors, NAD or NADP as acceptor); GO:0016614(oxidoreductase activity, acting on CH-OH group of donors); GO:0016491(oxidoreductase activity)	5476.P43066	47B2N (D-arabinitol 2-dehydrogenase)	Q	-	-
CAALFM_C110670CA	1.92057	1.36e-11	4.59e-10	95.53	103.35	98.43	17.72	18.35	18.24	CAALFM_C110670CA	XP_710723.2 (DNA-directed RNA polymerase I core subunit [Candida albicans SC5314])	cal:CAALFM_C110670CA (K02999;DNA-directed RNA polymerase I subunit RPA1 [EC:2.7.7.6])	Genetic Information Processing	Transcription	ko03020(RNA polymerase)	Protein families: genetic information processing	ko03021(Transcription machinery)	A0A1D8PEX3 (DNA-directed RNA polymerase subunit)	GO:0071704(organic substance metabolic process); GO:0044271(cellular nitrogen compound biosynthetic process); GO:0097659(nucleic acid-templated transcription); GO:0006351(DNA-templated transcription); GO:0034641(cellular nitrogen compound metabolic process); GO:0009058(biosynthetic process); GO:0008150(biological_process); GO:0006139(nucleobase-containing compound metabolic process); GO:0044237(c…	GO:0043233(organelle lumen); GO:0043231(intracellular membrane-bounded organelle); GO:0070013(intracellular organelle lumen); GO:0032991(protein-containing complex); GO:0043227(membrane-bounded organelle); GO:0031981(nuclear lumen); GO:0005575(cellular_component); GO:0005634(nucleus); GO:0110165(cellular anatomical entity); GO:0061695(transferase complex, transferring phosphorus-containing groups…	GO:0097747(RNA polymerase activity); GO:0003824(catalytic activity); GO:0043169(cation binding); GO:0003674(molecular_function); GO:0016740(transferase activity); GO:0043167(ion binding); GO:0046914(transition metal ion binding); GO:0046872(metal ion binding); GO:0008270(zinc ion binding); GO:0034062(5'-3' RNA polymerase activity); GO:0003677(DNA binding); GO:0003899(DNA-directed 5'-3' RNA polyme…	42374.XP_002417643.1	47BZW (DNA-dependent RNA polymerase catalyzes the transcription of DNA into RNA using the four ribonucleoside triphosphates as substrates)	K	-	-
CAALFM_C502000CA	-3.27657	1.6e-11	5.36e-10	38.34	39.85	67.96	321.82	313.34	340.19	CAALFM_C502000CA	XP_714589.2 (acetyl-CoA hydrolase [Candida albicans SC5314])	cal:CAALFM_C502000CA (K01067;acetyl-CoA hydrolase [EC:3.1.2.1])	Metabolism	Carbohydrate metabolism	ko00620(Pyruvate metabolism)	-	-	P83773 (Acetyl-CoA hydrolase)	GO:0071704(organic substance metabolic process); GO:0019752(carboxylic acid metabolic process); GO:0008150(biological_process); GO:0043436(oxoacid metabolic process); GO:0044237(cellular metabolic process); GO:0046459(short-chain fatty acid metabolic process); GO:0008152(metabolic process); GO:0006082(organic acid metabolic process); GO:0006629(lipid metabolic process); GO:0019679(propionate meta…	GO:0005737(cytoplasm); GO:0110165(cellular anatomical entity); GO:0005622(intracellular anatomical structure); GO:0043231(intracellular membrane-bounded organelle); GO:0043227(membrane-bounded organelle); GO:0005739(mitochondrion); GO:0005575(cellular_component); GO:0043226(organelle); GO:0043229(intracellular organelle)	GO:0008410(CoA-transferase activity); GO:0016782(transferase activity, transferring sulphur-containing groups); GO:0003824(catalytic activity); GO:0016790(thiolester hydrolase activity); GO:0016740(transferase activity); GO:0003674(molecular_function); GO:0043821(propionyl-CoA:succinate CoA-transferase activity); GO:0016787(hydrolase activity); GO:0016289(CoA hydrolase activity); GO:0008775(aceta…	42374.XP_002420490.1	47B3I (acetyl-coA hydrolase)	C	-	-
CAALFM_C107870CA	-1.52766	1.69e-11	5.61e-10	252.67	238.18	235.96	494.88	493.16	451.34	CAALFM_C107870CA	XP_717596.2 (Smi1p [Candida albicans SC5314])	pic:PICST_43247 (K00706;1,3-beta-glucan synthase [EC:2.4.1.34])	Environmental Information Processing; Metabolism	Carbohydrate metabolism; Signal transduction	ko00500(Starch and sucrose metabolism); ko04011(MAPK signaling pathway - yeast)	Protein families: metabolism	ko01003(Glycosyltransferases)	A0A1D8PE53 (-)	GO:0051273(beta-glucan metabolic process); GO:0044403(biological process involved in symbiotic interaction); GO:0042710(biofilm formation); GO:0071840(cellular component organization or biogenesis); GO:0016051(carbohydrate biosynthetic process); GO:0034406(cell wall beta-glucan metabolic process); GO:0071704(organic substance metabolic process); GO:0009410(response to xenobiotic stimulus); GO:190…	-	-	5476.C4YDN6	47A00 (SMI1 / KNR4 family)	G	-	-
CAALFM_CR10790WA	-4.76989	1.91e-11	6.32e-10	12.45	2.85	4.46	143.52	164.17	137.16	CAALFM_CR10790WA	XP_719427.1 (oligo-1,6-glucosidase IMA1 [Candida albicans SC5314])	cal:CAALFM_CR10790WA (K01182;oligo-1,6-glucosidase [EC:3.2.1.10])	Metabolism	Carbohydrate metabolism	ko00500(Starch and sucrose metabolism); ko00052(Galactose metabolism)	-	-	A0A1D8PUB9 (-)	GO:0071704(organic substance metabolic process); GO:0030447(filamentous growth); GO:0046352(disaccharide catabolic process); GO:0005984(disaccharide metabolic process); GO:0009056(catabolic process); GO:0009311(oligosaccharide metabolic process); GO:0005987(sucrose catabolic process); GO:0000025(maltose catabolic process); GO:0008150(biological_process); GO:1901575(organic substance catabolic pro…	GO:0005575(cellular_component); GO:0110165(cellular anatomical entity); GO:0005576(extracellular region)	GO:0090599(alpha-glucosidase activity); GO:0003824(catalytic activity); GO:0032450(maltose alpha-glucosidase activity); GO:0016160(amylase activity); GO:0033934(glucan 1,4-alpha-maltotriohydrolase activity); GO:0003674(molecular_function); GO:0015926(glucosidase activity); GO:0004575(sucrose alpha-glucosidase activity); GO:0004556(alpha-amylase activity); GO:0004558(alpha-1,4-glucosidase activity…	5476.C4YN96	479VZ (Alpha-glucosidase)	G	-	-
CAALFM_C403280WA	-1.97069	2.07e-11	6.81e-10	86.01	118.76	83.14	253.92	245.86	234.86	CAALFM_C403280WA	XP_720419.2 (karyopherin [Candida albicans SC5314])	cal:CAALFM_C403280WA (K14289;exportin-5)	Genetic Information Processing	Translation	ko03013(Nucleocytoplasmic transport)	Protein families: genetic information processing	ko03016(Transfer RNA biogenesis); ko03036(Chromosome and associated proteins)	A0A1D8PLT4 (-)	GO:0051236(establishment of RNA localization); GO:0046907(intracellular transport); GO:0008150(biological_process); GO:0006403(RNA localization); GO:0015931(nucleobase-containing compound transport); GO:0051649(establishment of localization in cell); GO:0051641(cellular localization); GO:0071702(organic substance transport); GO:0050658(RNA transport); GO:0006405(RNA export from nucleus); GO:00717…	GO:0005737(cytoplasm); GO:0110165(cellular anatomical entity); GO:0005622(intracellular anatomical structure); GO:0043231(intracellular membrane-bounded organelle); GO:0032991(protein-containing complex); GO:0043227(membrane-bounded organelle); GO:0042565(RNA nuclear export complex); GO:0005575(cellular_component); GO:0043226(organelle); GO:0043229(intracellular organelle); GO:0005634(nucleus); G…	GO:0003674(molecular_function); GO:0097159(organic cyclic compound binding); GO:0003676(nucleic acid binding); GO:0005488(binding); GO:0003723(RNA binding); GO:0140142(nucleocytoplasmic carrier activity); GO:1901363(heterocyclic compound binding); GO:0005049(nuclear export signal receptor activity); GO:0140104(molecular carrier activity)	5476.C4YHD0	479B2 (to Saccharomyces cerevisiae MSN5 (YDR335W))	UY	-	-
CAALFM_C107160CA	-6.29862	2.13e-11	6.95e-10	28.7	0	39.4	1450.06	1630.89	1543.53	CAALFM_C107160CA	XP_019330669.1 (uncharacterized protein CAALFM_C107160CA [Candida albicans SC5314])	-	-	-	-	-	-	A0A1D8PE03 (-)	-	GO:0005575(cellular_component); GO:0110165(cellular anatomical entity); GO:0016021(membrane)	-	-	-	-	-	-
CAALFM_C304060CA	1.22401	2.31e-11	7.52e-10	5841.96	5188.17	6018.49	1618.04	1604.95	1575.48	CAALFM_C304060CA	XP_710999.1 (coproporphyrinogen oxidase [Candida albicans SC5314])	cal:CAALFM_C304060CA (K00228;coproporphyrinogen III oxidase [EC:1.3.3.3])	Metabolism	Metabolism of cofactors and vitamins	ko00860(Porphyrin metabolism)	-	-	Q59MR4 (Coproporphyrinogen oxidase)	GO:0071704(organic substance metabolic process); GO:0044271(cellular nitrogen compound biosynthetic process); GO:0033014(tetrapyrrole biosynthetic process); GO:0034641(cellular nitrogen compound metabolic process); GO:0009058(biosynthetic process); GO:0046148(pigment biosynthetic process); GO:0008150(biological_process); GO:0044237(cellular metabolic process); GO:0044249(cellular biosynthetic pro…	GO:0043233(organelle lumen); GO:0043231(intracellular membrane-bounded organelle); GO:0070013(intracellular organelle lumen); GO:0009986(cell surface); GO:0043227(membrane-bounded organelle); GO:0005575(cellular_component); GO:0005618(cell wall); GO:0005829(cytosol); GO:0110165(cellular anatomical entity); GO:0062039(biofilm matrix); GO:0030312(external encapsulating structure); GO:0031012(extrac…	GO:0003824(catalytic activity); GO:0016634(oxidoreductase activity, acting on the CH-CH group of donors, oxygen as acceptor); GO:0003674(molecular_function); GO:0016627(oxidoreductase activity, acting on the CH-CH group of donors); GO:0004109(coproporphyrinogen oxidase activity); GO:0016491(oxidoreductase activity)	5476.C4YQG1	47BJ4 (coproporphyrinogen III oxidase)	H	-	-
CAALFM_C403430WA	-3.32664	2.35e-11	7.59e-10	142.17	104.36	75.84	838.77	770.06	786.41	CAALFM_C403430WA	KGU28117.1 (hypothetical protein MGM_03581 [Candida albicans P75063])	-	-	-	-	-	-	A0A1D8PLT8 (-)	-	-	GO:0046872(metal ion binding); GO:0043169(cation binding); GO:0003674(molecular_function); GO:0043167(ion binding); GO:0005488(binding)	5476.C4YHB9	47EH7 (Yippee zinc-binding/DNA-binding /Mis18, centromere assembly)	S	-	-
CAALFM_CR05540CA	-2.57388	2.42e-11	7.79e-10	35.41	23.99	34.22	131.75	131.18	135.96	CAALFM_CR05540CA	XP_710803.2 (uncharacterized protein CAALFM_CR05540CA [Candida albicans SC5314])	nce:NCER_100172 (K15692;E3 ubiquitin-protein ligase RNF13 [EC:2.3.2.27])	-	-	-	Protein families: genetic information processing	ko04121(Ubiquitin system)	A0A1D8PT11 (RING-type domain-containing protein)	GO:0044238(primary metabolic process); GO:0071704(organic substance metabolic process); GO:0051603(proteolysis involved in protein catabolic process); GO:0009057(macromolecule catabolic process); GO:0030163(protein catabolic process); GO:1901564(organonitrogen compound metabolic process); GO:0043632(modification-dependent macromolecule catabolic process); GO:0009056(catabolic process); GO:0019538…	GO:0005575(cellular_component); GO:0110165(cellular anatomical entity); GO:0016021(membrane)	GO:0140096(catalytic activity, acting on a protein); GO:0003824(catalytic activity); GO:0016746(acyltransferase activity); GO:0016740(transferase activity); GO:0003674(molecular_function); GO:0004842(ubiquitin-protein transferase activity); GO:0016755(aminoacyltransferase activity); GO:0061630(ubiquitin protein ligase activity); GO:0019787(ubiquitin-like protein transferase activity); GO:0061659(…	5476.C4YM02	479AA (zinc- finger protein)	O	-	-
CAALFM_C104170CA	-1.76501	2.58e-11	8.26e-10	1049.16	1086.35	1034.77	2222.8	2065.47	1993.37	CAALFM_C104170CA	XP_002417063.1 (histone H2A, putative [Candida dubliniensis CD36])	cal:CAALFM_C104170CA (K11251;histone H2A)	Human Diseases; Cellular Processes; Organismal Systems	Immune disease; Immune system; Cell growth and death; Substance dependence	ko05034(Alcoholism); ko05322(Systemic lupus erythematosus); ko04613(Neutrophil extracellular trap formation); ko04217(Necroptosis)	Protein families: signaling and cellular processes; Protein families: genetic information processing	ko04147(Exosome); ko03036(Chromosome and associated proteins)	Q59VP2 (Histone H2A.2)	GO:0070828(heterochromatin organization); GO:0071704(organic substance metabolic process); GO:0006259(DNA metabolic process); GO:0071840(cellular component organization or biogenesis); GO:0010468(regulation of gene expression); GO:0034641(cellular nitrogen compound metabolic process); GO:0008150(biological_process); GO:0006139(nucleobase-containing compound metabolic process); GO:0044237(cellular…	GO:0043232(intracellular non-membrane-bounded organelle); GO:0005622(intracellular anatomical structure); GO:0110165(cellular anatomical entity); GO:0000786(nucleosome); GO:0043231(intracellular membrane-bounded organelle); GO:0005694(chromosome); GO:0032991(protein-containing complex); GO:0043227(membrane-bounded organelle); GO:0000785(chromatin); GO:0005575(cellular_component); GO:0043226(organ…	GO:0046983(protein dimerization activity); GO:0003674(molecular_function); GO:0097159(organic cyclic compound binding); GO:0003676(nucleic acid binding); GO:0005488(binding); GO:1901363(heterocyclic compound binding); GO:0046982(protein heterodimerization activity); GO:0003677(DNA binding); GO:0005515(protein binding)	42374.XP_002417063.1	47CQQ (Core component of nucleosome which plays a central role in DNA double strand break (DSB) repair. Nucleosomes wrap and compact DNA into chromatin, limiting DNA accessibility to the cellular machineries which require DNA as a template. Histones thereby play a central role in transcription regulation, DNA repair, DNA replication and chromosomal stability. DNA accessibility is regulated via a …	B	-	-
CAALFM_CR10860CA	-2.39167	2.66e-11	8.47e-10	123.84	136.31	103.99	378.42	366.14	426.41	CAALFM_CR10860CA	XP_719438.1 (Cta26p [Candida albicans SC5314])	-	-	-	-	-	-	A0A1D8PUC0 (-)	GO:0071704(organic substance metabolic process); GO:0031323(regulation of cellular metabolic process); GO:0080090(regulation of primary metabolic process); GO:0044271(cellular nitrogen compound biosynthetic process); GO:0097659(nucleic acid-templated transcription); GO:0010468(regulation of gene expression); GO:0034641(cellular nitrogen compound metabolic process); GO:0006351(DNA-templated transc…	GO:0043232(intracellular non-membrane-bounded organelle); GO:0005694(chromosome); GO:0110165(cellular anatomical entity); GO:0005622(intracellular anatomical structure); GO:0032991(protein-containing complex); GO:0000785(chromatin); GO:0043226(organelle); GO:0005575(cellular_component); GO:0032993(protein-DNA complex); GO:0043229(intracellular organelle); GO:0043228(non-membrane-bounded organelle)	-	5476.C4YNA4	47CX4 (Mediator complex subunit 2)	S	-	-
CAALFM_C104610WA	-1.2331	2.75e-11	8.71e-10	851.79	780.99	912.05	1303.98	1336.12	1315.52	CAALFM_C104610WA	XP_019330645.1 (F1F0 ATP synthase subunit alpha [Candida albicans SC5314])	cal:CAALFM_C104610WA (K02132;F-type H+-transporting ATPase subunit alpha)	Metabolism; Human Diseases; Organismal Systems	Cardiovascular disease; Neurodegenerative disease; Cancer: overview; Energy metabolism; Environmental adaptation	ko05208(Chemical carcinogenesis - reactive oxygen species); ko05415(Diabetic cardiomyopathy); ko04714(Thermogenesis); ko05020(Prion disease); ko05012(Parkinson disease); ko05016(Huntington disease); ko05014(Amyotrophic lateral sclerosis); ko05022(Pathways of neurodegeneration - multiple diseases); ko05010(Alzheimer disease); ko00190(Oxidative phosphorylation)	-	-	A0A1D8PDC4 (ATP synthase subunit alpha)	GO:0071704(organic substance metabolic process); GO:0009201(ribonucleoside triphosphate biosynthetic process); GO:0044271(cellular nitrogen compound biosynthetic process); GO:0034641(cellular nitrogen compound metabolic process); GO:1901137(carbohydrate derivative biosynthetic process); GO:0009058(biosynthetic process); GO:0008150(biological_process); GO:1901293(nucleoside phosphate biosynthetic …	GO:0030446(hyphal cell wall); GO:0045267(proton-transporting ATP synthase, catalytic core); GO:0016469(proton-transporting two-sector ATPase complex); GO:0032991(protein-containing complex); GO:0009986(cell surface); GO:0043231(intracellular membrane-bounded organelle); GO:0043227(membrane-bounded organelle); GO:0005743(mitochondrial inner membrane); GO:0098796(membrane protein complex); GO:00055…	GO:0015267(channel activity); GO:0003824(catalytic activity); GO:0003674(molecular_function); GO:0043167(ion binding); GO:0016874(ligase activity); GO:0015078(proton transmembrane transporter activity); GO:0005216(monoatomic ion channel activity); GO:0022890(inorganic cation transmembrane transporter activity); GO:0032553(ribonucleotide binding); GO:0000166(nucleotide binding); GO:0015252(proton …	42374.XP_002417106.1	479EN (Produces ATP from ADP in the presence of a proton gradient across the membrane)	C	-	-
CAALFM_C204620WA	-2.08073	2.8e-11	8.8e-10	97.28	81.11	71.87	264.81	251.94	243.01	CAALFM_C204620WA	XP_712915.2 (uncharacterized protein CAALFM_C204620WA [Candida albicans SC5314])	cal:CAALFM_C204620WA (K11772;SWI/SNF complex subunit SWI3)	-	-	-	Protein families: genetic information processing	ko03021(Transcription machinery); ko03036(Chromosome and associated proteins)	A0A1D8PH73 (-)	GO:0071704(organic substance metabolic process); GO:0031323(regulation of cellular metabolic process); GO:0080090(regulation of primary metabolic process); GO:0044271(cellular nitrogen compound biosynthetic process); GO:0071840(cellular component organization or biogenesis); GO:0097659(nucleic acid-templated transcription); GO:0010468(regulation of gene expression); GO:0034641(cellular nitrogen c…	GO:0043231(intracellular membrane-bounded organelle); GO:0032991(protein-containing complex); GO:0016514(SWI/SNF complex); GO:0043227(membrane-bounded organelle); GO:0005575(cellular_component); GO:0005634(nucleus); GO:0005694(chromosome); GO:0110165(cellular anatomical entity); GO:0000785(chromatin); GO:0043228(non-membrane-bounded organelle); GO:0070603(SWI/SNF superfamily-type complex); GO:000…	GO:0042393(histone binding); GO:0005488(binding); GO:0003674(molecular_function); GO:0005515(protein binding)	5476.C4YIE4	47B2B (SWIRM-associated region 1)	B	-	-
CAALFM_C107120WA	-1.07407	2.86e-11	8.96e-10	870.09	900.41	907.61	1225.67	1235.21	1265.68	CAALFM_C107120WA	XP_713900.1 (Gap4p [Candida albicans SC5314])	cal:CAALFM_C107120WA (K16261;yeast amino acid transporter)	-	-	-	Protein families: signaling and cellular processes	ko02000(Transporters)	Q59WB3 (S-adenosylmethionine permease GAP4)	GO:0015805(S-adenosyl-L-methionine transport); GO:0003333(amino acid transmembrane transport); GO:0008150(biological_process); GO:0015802(basic amino acid transport); GO:0006812(monoatomic cation transport); GO:0030001(metal ion transport); GO:0006811(monoatomic ion transport); GO:0046942(carboxylic acid transport); GO:0071702(organic substance transport); GO:1905039(carboxylic acid transmembrane…	GO:0043230(extracellular organelle); GO:0031982(vesicle); GO:0110165(cellular anatomical entity); GO:0016020(membrane); GO:0005576(extracellular region); GO:0043227(membrane-bounded organelle); GO:0016021(membrane); GO:0005575(cellular_component); GO:0043226(organelle); GO:0065010(extracellular membrane-bounded organelle); GO:0005886(plasma membrane); GO:0071944(cell periphery); GO:1903561(extrac…	GO:0005287(high-affinity basic amino acid transmembrane transporter activity); GO:0015174(basic amino acid transmembrane transporter activity); GO:1901474(azole transmembrane transporter activity); GO:0015173(aromatic amino acid transmembrane transporter activity); GO:0003674(molecular_function); GO:0005290(L-histidine transmembrane transporter activity); GO:0008514(organic anion transmembrane tr…	5476.C4YDV5	47A5Q (Amino acid permease)	E	-	-
CAALFM_CR09170CA	2.38713	3.06e-11	9.51e-10	264.39	239.34	287.44	37.09	35.21	31.36	CAALFM_CR09170CA	XP_716447.1 (Ssu1p [Candida albicans SC5314])	tmn:UCRPA7_3023 (K15449;tRNA wybutosine-synthesizing protein 1 [EC:4.1.3.44])	-	-	-	Protein families: genetic information processing	ko03016(Transfer RNA biogenesis)	Q5A3Z6 (Sulfite efflux pump SSU1)	GO:0030447(filamentous growth); GO:0008150(biological_process); GO:0051716(cellular response to stimulus); GO:0015698(inorganic anion transport); GO:0000316(sulfite transport); GO:0071496(cellular response to external stimulus); GO:0009991(response to extracellular stimulus); GO:0006950(response to stress); GO:0036170(filamentous growth of a population of unicellular organisms in response to star…	GO:0110165(cellular anatomical entity); GO:0016020(membrane); GO:0016021(membrane); GO:0005575(cellular_component); GO:0005886(plasma membrane); GO:0071944(cell periphery)	GO:0015318(inorganic molecular entity transmembrane transporter activity); GO:1901702(salt transmembrane transporter activity); GO:0000319(sulfite transmembrane transporter activity); GO:1901682(sulfur compound transmembrane transporter activity); GO:0003674(molecular_function); GO:0022857(transmembrane transporter activity); GO:0015103(inorganic anion transmembrane transporter activity); GO:0005…	5476.C4YMV3	47ADA (to uniprot Q2VQ77 Saccharomyces cerevisiae YPL092W SSU1 Plasma membrane sulfite pump involved in sulfite metabolism and required for efficient sulfite efflux)	P	-	-
CAALFM_C201200CA	-2.38592	3.1e-11	9.58e-10	47.68	79.61	62.63	208.08	213.99	208.04	CAALFM_C201200CA	XP_719454.2 (protein phosphatase regulator [Candida albicans SC5314])	-	-	-	-	-	-	A0A1D8PGA2 (-)	GO:0071704(organic substance metabolic process); GO:0030163(protein catabolic process); GO:0009056(catabolic process); GO:0042149(cellular response to glucose starvation); GO:0008150(biological_process); GO:0051716(cellular response to stimulus); GO:1901575(organic substance catabolic process); GO:0071496(cellular response to external stimulus); GO:0009991(response to extracellular stimulus); GO:…	GO:0005737(cytoplasm); GO:0110165(cellular anatomical entity); GO:0005622(intracellular anatomical structure); GO:0043231(intracellular membrane-bounded organelle); GO:0005773(vacuole); GO:0043227(membrane-bounded organelle); GO:0043226(organelle); GO:0005575(cellular_component); GO:0043229(intracellular organelle)	-	5476.C4YJ82	47BSW (Fungal protein of unknown function (DUF1752))	S	-	-
CAALFM_C111660WA	-1.39766	3.13e-11	9.64e-10	611.26	511.99	555.54	1045.11	989.22	984.26	CAALFM_C111660WA	XP_713020.2 (glutamate decarboxylase [Candida albicans SC5314])	cal:CAALFM_C111660WA (K01580;glutamate decarboxylase [EC:4.1.1.15])	Metabolism; Human Diseases; Cellular Processes; Organismal Systems	Amino acid metabolism; Cellular community - prokaryotes; Carbohydrate metabolism; Nervous system; Metabolism of other amino acids; Endocrine and metabolic disease	ko00250(Alanine, aspartate and glutamate metabolism); ko04727(GABAergic synapse); ko00430(Taurine and hypotaurine metabolism); ko04940(Type I diabetes mellitus); ko02024(Quorum sensing); ko00650(Butanoate metabolism); ko00410(beta-Alanine metabolism)	-	-	A0A1D8PF79 (Glutamate decarboxylase)	GO:0071704(organic substance metabolic process); GO:0019752(carboxylic acid metabolic process); GO:0009056(catabolic process); GO:0008150(biological_process); GO:0043436(oxoacid metabolic process); GO:1901575(organic substance catabolic process); GO:0044237(cellular metabolic process); GO:0006520(amino acid metabolic process); GO:1901606(alpha-amino acid catabolic process); GO:0046395(carboxylic …	GO:0005622(intracellular anatomical structure); GO:0005737(cytoplasm); GO:0110165(cellular anatomical entity); GO:0005575(cellular_component); GO:0005829(cytosol)	GO:0003824(catalytic activity); GO:0016829(lyase activity); GO:0016830(carbon-carbon lyase activity); GO:0003674(molecular_function); GO:0036094(small molecule binding); GO:0097159(organic cyclic compound binding); GO:0030170(pyridoxal phosphate binding); GO:0005488(binding); GO:0016831(carboxy-lyase activity); GO:0043167(ion binding); GO:1901363(heterocyclic compound binding); GO:0004351(glutama…	5476.C4YCN7	47A05 (Belongs to the group II decarboxylase family)	E	-	-
CAALFM_C601060CA	3.36233	3.15e-11	9.65e-10	156.92	106.02	139.89	7.99	9.5	9.75	CAALFM_C601060CA	XP_714319.1 (arginine permease [Candida albicans SC5314])	cal:CAALFM_C601060CA (K16261;yeast amino acid transporter)	-	-	-	Protein families: signaling and cellular processes	ko02000(Transporters)	Q59WU0 (Probable lysine/arginine permease CAN2)	GO:0003333(amino acid transmembrane transport); GO:0015711(organic anion transport); GO:0071705(nitrogen compound transport); GO:0006810(transport); GO:0055085(transmembrane transport); GO:0051179(localization); GO:0006865(amino acid transport); GO:0046942(carboxylic acid transport); GO:0008150(biological_process); GO:0009987(cellular process); GO:0015849(organic acid transport); GO:1903825(organ…	GO:0110165(cellular anatomical entity); GO:0016020(membrane); GO:0016021(membrane); GO:0005575(cellular_component); GO:0005886(plasma membrane); GO:0071944(cell periphery)	GO:0003674(molecular_function); GO:0008514(organic anion transmembrane transporter activity); GO:0015171(amino acid transmembrane transporter activity); GO:0022857(transmembrane transporter activity); GO:0005342(organic acid transmembrane transporter activity); GO:0046943(carboxylic acid transmembrane transporter activity); GO:0005215(transporter activity)	42374.XP_002420898.1	47BMB (arginine permease)	E	-	-
CAALFM_C210290WA	-2.12608	3.19e-11	9.7e-10	246.14	199.83	315.02	759.88	720.03	725.96	CAALFM_C210290WA	XP_019330817.1 (Slr1p [Candida albicans SC5314])	kmx:KLMA_20060 (K22611;squamous cell carcinoma antigen recognized by T-cells 3)	-	-	-	Protein families: genetic information processing	ko03041(Spliceosome); ko03036(Chromosome and associated proteins)	A0A1D8PIP0 (-)	GO:0030447(filamentous growth); GO:0008150(biological_process); GO:0030448(hyphal growth); GO:0040007(growth)	-	GO:0003674(molecular_function); GO:0097159(organic cyclic compound binding); GO:0003676(nucleic acid binding); GO:0005488(binding); GO:0003723(RNA binding); GO:1901363(heterocyclic compound binding)	42374.XP_002418908.1	47D0B (RNA-binding protein that carries poly(A) mRNA from the nucleus into the cytoplasm)	A	-	-
CAALFM_C500100CA	-2.21551	3.26e-11	9.87e-10	251.81	281.18	209.3	701.69	685.42	670.32	CAALFM_C500100CA	XP_710515.1 (uncharacterized protein CAALFM_C500100CA [Candida albicans SC5314])	-	-	-	-	-	-	A0A1D8PMU2 (-)	-	GO:0005575(cellular_component); GO:0110165(cellular anatomical entity); GO:0016021(membrane)	-	5476.C4YQQ9	47D6S (Protein of unknown function (DUF1689))	S	-	-
CAALFM_CR10160WA	-1.50937	3.34e-11	1e-09	237.41	293.57	243.06	514.44	479.48	491.37	CAALFM_CR10160WA	XP_719354.1 (long-chain fatty acid-CoA ligase [Candida albicans SC5314])	cal:CAALFM_CR10160WA (K01897;long-chain acyl-CoA synthetase [EC:6.2.1.3])	Metabolism; Cellular Processes; Organismal Systems	Cellular community - prokaryotes; Lipid metabolism; Transport and catabolism; Endocrine system; Cell growth and death; Environmental adaptation	ko04216(Ferroptosis); ko04920(Adipocytokine signaling pathway); ko02024(Quorum sensing); ko04714(Thermogenesis); ko00061(Fatty acid biosynthesis); ko03320(PPAR signaling pathway); ko00071(Fatty acid degradation); ko04146(Peroxisome)	Protein families: metabolism; Protein families: signaling and cellular processes	ko01004(Lipid biosynthesis proteins); ko04147(Exosome)	A0A1D8PU56 (-)	GO:0071704(organic substance metabolic process); GO:0019752(carboxylic acid metabolic process); GO:0006637(acyl-CoA metabolic process); GO:0034641(cellular nitrogen compound metabolic process); GO:0044539(long-chain fatty acid import into cell); GO:0035336(long-chain fatty-acyl-CoA metabolic process); GO:0008150(biological_process); GO:0006139(nucleobase-containing compound metabolic process); GO…	GO:0043231(intracellular membrane-bounded organelle); GO:0005576(extracellular region); GO:0043227(membrane-bounded organelle); GO:0005575(cellular_component); GO:0005811(lipid droplet); GO:0043230(extracellular organelle); GO:0031982(vesicle); GO:0110165(cellular anatomical entity); GO:0005783(endoplasmic reticulum); GO:0065010(extracellular membrane-bounded organelle); GO:0005886(plasma membran…	GO:0003824(catalytic activity); GO:0004467(long-chain fatty acid-CoA ligase activity); GO:0016405(CoA-ligase activity); GO:0015645(fatty acid ligase activity); GO:0003674(molecular_function); GO:0016878(acid-thiol ligase activity); GO:0016874(ligase activity); GO:0016877(ligase activity, forming carbon-sulfur bonds); GO:0140657(ATP-dependent activity)	5476.C4YN36	479EK (AMP-binding enzyme)	I	-	-
CAALFM_C110360CA	-2.20643	3.34e-11	1e-09	94.15	145.81	113.19	338	359.03	355.15	CAALFM_C110360CA	XP_723589.2 (uncharacterized protein CAALFM_C110360CA [Candida albicans SC5314])	-	-	-	-	-	-	A0A1D8PEV1 (-)	-	GO:0005575(cellular_component); GO:0110165(cellular anatomical entity); GO:0016021(membrane)	-	5476.C4YD09	47BH0 (Domain of unknown function (DUF2427))	S	-	-
CAALFM_C200580CA	2.21657	3.4e-11	1.01e-09	266.8	267.2	254.15	43.07	34.14	35.74	CAALFM_C200580CA	KAG8203733.1 (hypothetical protein GWM34_00878, partial [Candida africana])	cal:CAALFM_C200580CA (K12346;metal iron transporter)	-	-	-	Protein families: signaling and cellular processes	ko02000(Transporters)	Q5ACZ8 (-)	GO:0006873(intracellular monoatomic ion homeostasis); GO:0008150(biological_process); GO:0006812(monoatomic cation transport); GO:0030003(intracellular monoatomic cation homeostasis); GO:0055082(intracellular chemical homeostasis); GO:0030001(metal ion transport); GO:0030026(intracellular manganese ion homeostasis); GO:0042592(homeostatic process); GO:0048878(chemical homeostasis); GO:0006811(mon…	GO:0043231(intracellular membrane-bounded organelle); GO:0000322(storage vacuole); GO:0043227(membrane-bounded organelle); GO:0005773(vacuole); GO:0005575(cellular_component); GO:0000324(fungal-type vacuole); GO:0005774(vacuolar membrane); GO:0000323(lytic vacuole); GO:0110165(cellular anatomical entity); GO:0016021(membrane); GO:0098852(lytic vacuole membrane); GO:0005886(plasma membrane); GO:00…	GO:0015318(inorganic molecular entity transmembrane transporter activity); GO:0003674(molecular_function); GO:0015086(cadmium ion transmembrane transporter activity); GO:0046873(metal ion transmembrane transporter activity); GO:0022890(inorganic cation transmembrane transporter activity); GO:0022857(transmembrane transporter activity); GO:0046915(transition metal ion transmembrane transporter act…	5476.C4YJ26	4797S (Natural resistance-associated macrophage protein)	P	-	-
CAALFM_C209880CA	-3.96718	3.68e-11	1.09e-09	40.09	89.94	26.05	445.46	457.89	423.83	CAALFM_C209880CA	XP_714537.2 (uncharacterized protein CAALFM_C209880CA [Candida albicans SC5314])	psq:PUNSTDRAFT_98696 (K11314;transcriptional adapter 2-alpha)	-	-	-	Protein families: genetic information processing	ko03021(Transcription machinery); ko03036(Chromosome and associated proteins)	A0A1D8PII2 (SWIRM domain-containing protein)	GO:0071840(cellular component organization or biogenesis); GO:0018394(peptidyl-lysine acetylation); GO:0044271(cellular nitrogen compound biosynthetic process); GO:0034641(cellular nitrogen compound metabolic process); GO:0006351(DNA-templated transcription); GO:0018205(peptidyl-lysine modification); GO:0031056(regulation of histone modification); GO:0006325(chromatin organization); GO:0019222(re…	GO:0043231(intracellular membrane-bounded organelle); GO:0032991(protein-containing complex); GO:0043227(membrane-bounded organelle); GO:0031248(protein acetyltransferase complex); GO:0005575(cellular_component); GO:0005634(nucleus); GO:0005694(chromosome); GO:0110165(cellular anatomical entity); GO:0000785(chromatin); GO:1902493(acetyltransferase complex); GO:1990234(transferase complex); GO:004…	GO:0044877(protein-containing complex binding); GO:0003713(transcription coactivator activity); GO:0003712(transcription coregulator activity); GO:0003674(molecular_function); GO:0005488(binding); GO:0003682(chromatin binding); GO:0140110(transcription regulator activity)	5476.C4YKQ4	47B03 (SWIRM domain)	S	-	-
CAALFM_C601180CA	4.76562	3.92e-11	1.16e-09	183.02	157.78	269.21	4.48	7.1	4.18	CAALFM_C601180CA	XP_714331.2 (Ebp1p [Candida albicans SC5314])	cal:CAALFM_C601180CA (K00354;NADPH2 dehydrogenase [EC:1.6.99.1])	-	-	-	-	-	A0A1D8PPK1 (-)	GO:0044238(primary metabolic process); GO:0071704(organic substance metabolic process); GO:0048878(chemical homeostasis); GO:0006629(lipid metabolic process); GO:0006882(intracellular zinc ion homeostasis); GO:0006873(intracellular monoatomic ion homeostasis); GO:1901360(organic cyclic compound metabolic process); GO:0008202(steroid metabolic process); GO:0098771(inorganic ion homeostasis); GO:00…	GO:0005622(intracellular anatomical structure); GO:0110165(cellular anatomical entity); GO:0000323(lytic vacuole); GO:0043231(intracellular membrane-bounded organelle); GO:0005737(cytoplasm); GO:0030446(hyphal cell wall); GO:0009986(cell surface); GO:0000322(storage vacuole); GO:0043227(membrane-bounded organelle); GO:0005773(vacuole); GO:0030312(external encapsulating structure); GO:0009277(fung…	GO:0003824(catalytic activity); GO:0003674(molecular_function); GO:0043167(ion binding); GO:0016651(oxidoreductase activity, acting on NAD(P)H); GO:0032553(ribonucleotide binding); GO:0003959(NADPH dehydrogenase activity); GO:0000166(nucleotide binding); GO:0038023(signaling receptor activity); GO:0036094(small molecule binding); GO:0016491(oxidoreductase activity); GO:0043168(anion binding); GO:…	42374.XP_002420909.1	479XT (to uniprot Q03558 Saccharomyces cerevisiae YHR179w OYE2 NADPH dehydrogenase or uniprot P41816 Saccharomyces cerevisiae YPL171c OYE3)	C	-	-
CAALFM_CR09340WA	-1.64734	4.06e-11	1.19e-09	697.63	697.63	706.6	1460.57	1308.72	1464.25	CAALFM_CR09340WA	XP_716463.1 (E2 ubiquitin-conjugating protein [Candida albicans SC5314])	cal:CAALFM_CR09340WA (K04555;ubiquitin-conjugating enzyme E2 G2 [EC:2.3.2.23])	Human Diseases; Genetic Information Processing	Folding, sorting and degradation; Neurodegenerative disease	ko04120(Ubiquitin mediated proteolysis); ko05012(Parkinson disease); ko05022(Pathways of neurodegeneration - multiple diseases); ko04141(Protein processing in endoplasmic reticulum)	Protein families: genetic information processing	ko04121(Ubiquitin system)	A0A1D8PTY7 (-)	GO:0071704(organic substance metabolic process); GO:0051603(proteolysis involved in protein catabolic process); GO:0034976(response to endoplasmic reticulum stress); GO:0010243(response to organonitrogen compound); GO:0030163(protein catabolic process); GO:0009056(catabolic process); GO:0043412(macromolecule modification); GO:0036211(protein modification process); GO:0008150(biological_process); …	GO:0005622(intracellular anatomical structure); GO:0005737(cytoplasm); GO:0110165(cellular anatomical entity); GO:0043231(intracellular membrane-bounded organelle); GO:0043227(membrane-bounded organelle); GO:0005783(endoplasmic reticulum); GO:0005575(cellular_component); GO:0043226(organelle); GO:0043229(intracellular organelle); GO:0005829(cytosol); GO:0012505(endomembrane system)	GO:0140096(catalytic activity, acting on a protein); GO:0003824(catalytic activity); GO:0003674(molecular_function); GO:0016740(transferase activity); GO:0043167(ion binding); GO:0032553(ribonucleotide binding); GO:0000166(nucleotide binding); GO:0019787(ubiquitin-like protein transferase activity); GO:0061631(ubiquitin conjugating enzyme activity); GO:0036094(small molecule binding); GO:0030554(…	5476.C4YMW7	47A3I (Belongs to the ubiquitin-conjugating enzyme family)	O	-	-
CAALFM_C406780CA	2.25031	4.54e-11	1.33e-09	283.05	285.87	344.07	42.97	45.01	39.75	CAALFM_C406780CA	XP_715440.2 (Oye32p [Candida albicans SC5314])	pic:PICST_35725 (K05894;12-oxophytodienoic acid reductase [EC:1.3.1.42])	Metabolism	Lipid metabolism	ko00592(alpha-Linolenic acid metabolism)	-	-	A0A1D8PMP0 (-)	GO:0045454(cell redox homeostasis); GO:0008150(biological_process); GO:0019725(cellular homeostasis); GO:0042592(homeostatic process)	-	GO:0003824(catalytic activity); GO:0003674(molecular_function); GO:0043167(ion binding); GO:0016651(oxidoreductase activity, acting on NAD(P)H); GO:0032553(ribonucleotide binding); GO:0003959(NADPH dehydrogenase activity); GO:0000166(nucleotide binding); GO:0036094(small molecule binding); GO:0016491(oxidoreductase activity); GO:0030554(adenyl nucleotide binding); GO:0043168(anion binding); GO:00…	5476.C4YGH4	479PM (flavin oxidoreductase)	C	-	-
CAALFM_CR01330WA	3.7326	4.97e-11	1.44e-09	61.65	41.18	44.42	2.57	2.96	2.32	CAALFM_CR01330WA	XP_717912.1 (carbamoyl-phosphate synthase (glutamine-hydrolyzing) [Candida albicans SC5314])	cal:CAALFM_CR01330WA (K01955;carbamoyl-phosphate synthase large subunit [EC:6.3.5.5])	Metabolism	Nucleotide metabolism; Amino acid metabolism	ko00250(Alanine, aspartate and glutamate metabolism); ko00240(Pyrimidine metabolism)	-	-	Q5A8A6 (-)	GO:0071704(organic substance metabolic process); GO:0009201(ribonucleoside triphosphate biosynthetic process); GO:0019752(carboxylic acid metabolic process); GO:0044271(cellular nitrogen compound biosynthetic process); GO:0034641(cellular nitrogen compound metabolic process); GO:1901137(carbohydrate derivative biosynthetic process); GO:0009058(biosynthetic process); GO:0008150(biological_process)…	GO:0005622(intracellular anatomical structure); GO:0005737(cytoplasm); GO:0110165(cellular anatomical entity); GO:0005575(cellular_component); GO:0005829(cytosol)	GO:0003824(catalytic activity); GO:0043169(cation binding); GO:0003674(molecular_function); GO:0043167(ion binding); GO:0016874(ligase activity); GO:0016810(hydrolase activity, acting on carbon-nitrogen (but not peptide) bonds); GO:0016740(transferase activity); GO:0032553(ribonucleotide binding); GO:0004070(aspartate carbamoyltransferase activity); GO:0000166(nucleotide binding); GO:0046872(meta…	5476.C4YNM2	479D1 (Carbamoyl-phosphate synthetase large chain, oligomerisation domain)	F	-	-
CAALFM_C500730WA	-1.46228	5.61e-11	1.62e-09	106.54	100.92	120.12	195.68	201.06	207.87	CAALFM_C500730WA	XP_714203.1 (Hyr3p [Candida albicans SC5314])	pic:PICST_3529 (K01186;sialidase-1 [EC:3.2.1.18])	Metabolism; Cellular Processes	Glycan biosynthesis and metabolism; Lipid metabolism; Transport and catabolism	ko04142(Lysosome); ko00600(Sphingolipid metabolism); ko00511(Other glycan degradation)	-	-	Q59XA7 (Hyphally regulated cell wall protein 3)	-	GO:0110165(cellular anatomical entity); GO:0005576(extracellular region); GO:0009986(cell surface); GO:0009277(fungal-type cell wall); GO:0030312(external encapsulating structure); GO:0005575(cellular_component); GO:0005618(cell wall); GO:0071944(cell periphery)	-	5476.C4YQW9	47EGB (Hyphally regulated cell wall protein N-terminal)	S	-	-
CAALFM_C602560WA	-2.0013	5.67e-11	1.63e-09	210.53	248.43	290.15	657.75	631.43	675	CAALFM_C602560WA	KAG8202479.1 (hypothetical protein GWM34_02636, partial [Candida africana])	mgr:MGG_08115 (K00118;glucose-fructose oxidoreductase [EC:1.1.99.28])	-	-	-	-	-	A0A1D8PPX6 (-)	GO:0071704(organic substance metabolic process); GO:0006740(NADPH regeneration); GO:0072524(pyridine-containing compound metabolic process); GO:0034641(cellular nitrogen compound metabolic process); GO:0008150(biological_process); GO:0006139(nucleobase-containing compound metabolic process); GO:0044237(cellular metabolic process); GO:0072521(purine-containing compound metabolic process); GO:00196…	GO:0005575(cellular_component); GO:0005622(intracellular anatomical structure); GO:0005737(cytoplasm); GO:0110165(cellular anatomical entity)	GO:0003824(catalytic activity); GO:0003674(molecular_function); GO:0097159(organic cyclic compound binding); GO:0036094(small molecule binding); GO:0005488(binding); GO:1901265(nucleoside phosphate binding); GO:1901363(heterocyclic compound binding); GO:0000166(nucleotide binding); GO:0016491(oxidoreductase activity)	5476.C4YSP4	47BNM (Oxidoreductase family, C-terminal alpha/beta domain)	S	-	-
CAALFM_C111850WA	-2.17209	5.75e-11	1.65e-09	133.02	158.4	101.47	377.47	384.75	387.78	CAALFM_C111850WA	XP_716351.2 (uncharacterized protein CAALFM_C111850WA [Candida albicans SC5314])	-	-	-	-	-	-	A0A1D8PFC2 (-)	-	-	-	5476.C4YCM2	47C47 (-)	S	-	-
CAALFM_CR05520WA	2.10358	5.96e-11	1.69e-09	177.92	214.39	181.66	28.03	30.66	31	CAALFM_CR05520WA	KGU21396.1 (nucleolar complex protein 2 [Candida albicans P57055])	cal:CAALFM_CR05520WA (K14833;nucleolar complex protein 2)	-	-	-	Protein families: genetic information processing	ko03009(Ribosome biogenesis)	Q59M49 (-)	GO:0030447(filamentous growth); GO:0071840(cellular component organization or biogenesis); GO:0009410(response to xenobiotic stimulus); GO:0008150(biological_process); GO:0051716(cellular response to stimulus); GO:0042221(response to chemical); GO:0042273(ribosomal large subunit biogenesis); GO:0022613(ribonucleoprotein complex biogenesis); GO:0071496(cellular response to external stimulus); GO:0…	GO:0043233(organelle lumen); GO:0043231(intracellular membrane-bounded organelle); GO:0032991(protein-containing complex); GO:0070013(intracellular organelle lumen); GO:0043227(membrane-bounded organelle); GO:0030687(preribosome, large subunit precursor); GO:1990904(ribonucleoprotein complex); GO:0031981(nuclear lumen); GO:0030691(Noc2p-Noc3p complex); GO:0005575(cellular_component); GO:0005634(n…	-	5476.C4YM00	47C3J (nucleolar complex protein)	J	-	-
CAALFM_CR02820WA	-1.30445	5.96e-11	1.69e-09	440.13	453.86	469.1	823.32	813.49	735.42	CAALFM_CR02820WA	XP_715772.2 (phosphoglucomutase [Candida albicans SC5314])	cal:CAALFM_CR02820WA (K01835;phosphoglucomutase [EC:5.4.2.2])	Metabolism	Biosynthesis of other secondary metabolites; Carbohydrate metabolism; Nucleotide metabolism	ko00030(Pentose phosphate pathway); ko00010(Glycolysis / Gluconeogenesis); ko00230(Purine metabolism); ko00520(Amino sugar and nucleotide sugar metabolism); ko00052(Galactose metabolism); ko00521(Streptomycin biosynthesis); ko00500(Starch and sucrose metabolism)	-	-	A0A1D8PSA9 (-)	GO:0044238(primary metabolic process); GO:0071704(organic substance metabolic process); GO:0005975(carbohydrate metabolic process); GO:0008150(biological_process); GO:0008152(metabolic process)	GO:0005622(intracellular anatomical structure); GO:0005737(cytoplasm); GO:0110165(cellular anatomical entity); GO:0005575(cellular_component); GO:0005829(cytosol)	GO:0016866(intramolecular transferase activity); GO:0003824(catalytic activity); GO:0016853(isomerase activity); GO:0016868(intramolecular transferase activity, phosphotransferases); GO:0046872(metal ion binding); GO:0043169(cation binding); GO:0004614(phosphoglucomutase activity); GO:0003674(molecular_function); GO:0043167(ion binding); GO:0005488(binding); GO:0000287(magnesium ion binding)	5476.C4YLA3	47AFF (Belongs to the phosphohexose mutase family)	G	-	-
CAALFM_C205180WA	-1.41563	6.11e-11	1.72e-09	8153.76	8863.13	8134.06	13816.3	14444.5	14787.8	CAALFM_C205180WA	XP_002418447.1 (white colony protein, putative [Candida dubliniensis CD36])	clus:A9F13_10g01771 (K00560;thymidylate synthase [EC:2.1.1.45])	Metabolism; Human Diseases	Metabolism of cofactors and vitamins; Nucleotide metabolism; Drug resistance: antineoplastic	ko00240(Pyrimidine metabolism); ko01523(Antifolate resistance); ko00670(One carbon pool by folate)	-	-	P43074 (White colony protein WHS11)	-	-	-	-	-	-	-	-
CAALFM_C104260WA	-1.99179	6.13e-11	1.72e-09	850.87	708.98	1050.41	2259.71	2050.33	2008.97	CAALFM_C104260WA	XP_002417071.1 (histone H3, putative [Candida dubliniensis CD36])	cal:CAALFM_C104260WA (K11253;histone H3)	Human Diseases; Organismal Systems	Immune disease; Infectious disease: bacterial; Immune system; Cancer: overview; Substance dependence	ko05034(Alcoholism); ko05322(Systemic lupus erythematosus); ko05131(Shigellosis); ko04613(Neutrophil extracellular trap formation); ko05202(Transcriptional misregulation in cancer)	Protein families: signaling and cellular processes; Protein families: genetic information processing	ko04147(Exosome); ko03036(Chromosome and associated proteins)	Q59VN2 (Histone H3.1/H3.2)	GO:0071704(organic substance metabolic process); GO:0009303(rRNA transcription); GO:0044271(cellular nitrogen compound biosynthetic process); GO:0097659(nucleic acid-templated transcription); GO:0034660(ncRNA metabolic process); GO:0034641(cellular nitrogen compound metabolic process); GO:0006351(DNA-templated transcription); GO:0009058(biosynthetic process); GO:0008150(biological_process); GO:00…	GO:0043232(intracellular non-membrane-bounded organelle); GO:0005622(intracellular anatomical structure); GO:0110165(cellular anatomical entity); GO:0000786(nucleosome); GO:0043231(intracellular membrane-bounded organelle); GO:0005694(chromosome); GO:0032991(protein-containing complex); GO:0043227(membrane-bounded organelle); GO:0000785(chromatin); GO:0005575(cellular_component); GO:0043226(organ…	GO:0046983(protein dimerization activity); GO:0003674(molecular_function); GO:0097159(organic cyclic compound binding); GO:0003676(nucleic acid binding); GO:0005488(binding); GO:1901363(heterocyclic compound binding); GO:0046982(protein heterodimerization activity); GO:0003677(DNA binding); GO:0005515(protein binding)	42374.XP_002417071.1	COG2036 (protein heterodimerization activity)	B	-	-
CAALFM_C405460CA	1.82143	6.23e-11	1.74e-09	444.29	426.59	386.51	73.7	88.95	84.21	CAALFM_C405460CA	XP_711450.1 (oxidative DNA demethylase [Candida albicans SC5314])	-	-	-	-	-	-	A0A1D8PMB7 (-)	GO:0071704(organic substance metabolic process); GO:0071840(cellular component organization or biogenesis); GO:0080090(regulation of primary metabolic process); GO:0044271(cellular nitrogen compound biosynthetic process); GO:0031323(regulation of cellular metabolic process); GO:0010468(regulation of gene expression); GO:0034641(cellular nitrogen compound metabolic process); GO:0043412(macromolecu…	GO:0005575(cellular_component); GO:0005622(intracellular anatomical structure); GO:0005737(cytoplasm); GO:0110165(cellular anatomical entity)	GO:0140096(catalytic activity, acting on a protein); GO:0003824(catalytic activity); GO:0043169(cation binding); GO:0003674(molecular_function); GO:0031418(L-ascorbic acid binding); GO:0043167(ion binding); GO:0016740(transferase activity); GO:0051213(dioxygenase activity); GO:0046914(transition metal ion binding); GO:0046872(metal ion binding); GO:0048029(monosaccharide binding); GO:0036094(smal…	5476.C4YGT8	479GS (2OG-Fe(II) oxygenase superfamily)	B	-	-
CAALFM_C204950CA	-1.69054	6.44e-11	1.79e-09	253.86	217.7	223.91	501.03	476.6	473.88	CAALFM_C204950CA	XP_714886.1 (ubiquinol--cytochrome-c reductase catalytic subunit [Candida albicans SC5314])	cal:CAALFM_C204950CA (K00413;ubiquinol-cytochrome c reductase cytochrome c1 subunit)	Environmental Information Processing; Metabolism; Human Diseases; Organismal Systems	Circulatory system; Cardiovascular disease; Endocrine and metabolic disease; Neurodegenerative disease; Signal transduction; Cancer: overview; Energy metabolism; Environmental adaptation	ko02020(Two-component system); ko05208(Chemical carcinogenesis - reactive oxygen species); ko05010(Alzheimer disease); ko05415(Diabetic cardiomyopathy); ko04714(Thermogenesis); ko05020(Prion disease); ko05012(Parkinson disease); ko05014(Amyotrophic lateral sclerosis); ko05016(Huntington disease); ko04260(Cardiac muscle contraction); ko05022(Pathways of neurodegeneration - multiple diseases); ko00…	-	-	A0A1D8PHA3 (-)	GO:0006122(mitochondrial electron transport, ubiquinol to cytochrome c); GO:0042773(ATP synthesis coupled electron transport); GO:0019646(aerobic electron transport chain); GO:0045333(cellular respiration); GO:0009060(aerobic respiration); GO:0006091(generation of precursor metabolites and energy); GO:0015980(energy derivation by oxidation of organic compounds); GO:0008150(biological_process); GO…	GO:0098803(respiratory chain complex); GO:0043231(intracellular membrane-bounded organelle); GO:0032991(protein-containing complex); GO:0043227(membrane-bounded organelle); GO:0005743(mitochondrial inner membrane); GO:0098796(membrane protein complex); GO:0045275(respiratory chain complex III); GO:0005575(cellular_component); GO:0031966(mitochondrial membrane); GO:0098798(mitochondrial protein-co…	GO:0009055(electron transfer activity); GO:0046872(metal ion binding); GO:0003824(catalytic activity); GO:0043169(cation binding); GO:0003674(molecular_function); GO:0043167(ion binding); GO:0097159(organic cyclic compound binding); GO:0005488(binding); GO:1901363(heterocyclic compound binding); GO:0020037(heme binding); GO:0046906(tetrapyrrole binding); GO:0016491(oxidoreductase activity)	5476.C4YIH3	47B7I (Cytochrome c1)	C	-	-
CAALFM_CR00330CA	-4.65073	6.69e-11	1.85e-09	2.42	8.17	3.09	60.87	57.63	54.58	CAALFM_CR00330CA	XP_718657.2 (ATP-binding cassette long-chain fatty acid transporter [Candida albicans SC5314])	cal:CAALFM_CR00330CA (K15628;ATP-binding cassette, subfamily D (ALD), peroxisomal long-chain fatty acid import protein)	Environmental Information Processing; Cellular Processes	Membrane transport; Transport and catabolism	ko04146(Peroxisome); ko02010(ABC transporters)	Protein families: signaling and cellular processes	ko02000(Transporters)	A0A1D8PRN3 (-)	GO:0071704(organic substance metabolic process); GO:0046907(intracellular transport); GO:0019752(carboxylic acid metabolic process); GO:0071840(cellular component organization or biogenesis); GO:0042760(very long-chain fatty acid catabolic process); GO:0009056(catabolic process); GO:0019395(fatty acid oxidation); GO:0008150(biological_process); GO:0043436(oxoacid metabolic process); GO:1901575(or…	GO:0005622(intracellular anatomical structure); GO:0110165(cellular anatomical entity); GO:0016020(membrane); GO:0043231(intracellular membrane-bounded organelle); GO:0005737(cytoplasm); GO:0005777(peroxisome); GO:0043227(membrane-bounded organelle); GO:0031903(microbody membrane); GO:0016021(membrane); GO:0005575(cellular_component); GO:0043226(organelle); GO:0098588(bounding membrane of organel…	GO:0003674(molecular_function); GO:0043167(ion binding); GO:0015399(primary active transmembrane transporter activity); GO:0032553(ribonucleotide binding); GO:0000166(nucleotide binding); GO:0042626(ATPase-coupled transmembrane transporter activity); GO:0036094(small molecule binding); GO:0030554(adenyl nucleotide binding); GO:0022857(transmembrane transporter activity); GO:0005524(ATP binding); …	5476.C4YND5	47AV2 (ABC transporter transmembrane region 2)	Q	-	-
CAALFM_C110430WA	-8.52236	6.79e-11	1.87e-09	0	0	0.48	44.43	55.45	46.36	CAALFM_C110430WA	XP_711202.2 (Pho8p [Candida albicans SC5314])	cal:CAALFM_C110430WA (K01077;alkaline phosphatase [EC:3.1.3.1])	Environmental Information Processing; Metabolism	Metabolism of cofactors and vitamins; Signal transduction	ko02020(Two-component system); ko00730(Thiamine metabolism); ko00790(Folate biosynthesis)	Protein families: signaling and cellular processes	ko04147(Exosome); ko00537(Glycosylphosphatidylinositol (GPI)-anchored proteins)	A0A1D8PEV2 (Alkaline phosphatase)	GO:0006793(phosphorus metabolic process); GO:0006796(phosphate-containing compound metabolic process); GO:0009987(cellular process); GO:0008150(biological_process); GO:0044237(cellular metabolic process); GO:0008152(metabolic process); GO:0016311(dephosphorylation)	GO:0005622(intracellular anatomical structure); GO:0110165(cellular anatomical entity); GO:0000323(lytic vacuole); GO:0043231(intracellular membrane-bounded organelle); GO:0016020(membrane); GO:0005737(cytoplasm); GO:0000322(storage vacuole); GO:0043227(membrane-bounded organelle); GO:0005773(vacuole); GO:0098852(lytic vacuole membrane); GO:0043226(organelle); GO:0005575(cellular_component); GO:0…	GO:0003824(catalytic activity); GO:0042578(phosphoric ester hydrolase activity); GO:0003674(molecular_function); GO:0016791(phosphatase activity); GO:0016788(hydrolase activity, acting on ester bonds); GO:0016787(hydrolase activity); GO:0004035(alkaline phosphatase activity)	5476.C4YD03	47E11 (alkaline phosphatase)	G	-	-
CAALFM_C601510WA	4.28648	6.9e-11	1.89e-09	104.81	99.04	141.58	3.24	4.78	4.05	CAALFM_C601510WA	XP_716740.1 (Oye23p [Candida albicans SC5314])	cal:CAALFM_C601510WA (K00354;NADPH2 dehydrogenase [EC:1.6.99.1])	-	-	-	-	-	A0A1D8PPM9 (-)	-	-	GO:0003824(catalytic activity); GO:0097367(carbohydrate derivative binding); GO:0003674(molecular_function); GO:0036094(small molecule binding); GO:0097159(organic cyclic compound binding); GO:0005488(binding); GO:0043167(ion binding); GO:1901265(nucleoside phosphate binding); GO:1901363(heterocyclic compound binding); GO:0016651(oxidoreductase activity, acting on NAD(P)H); GO:0010181(FMN binding…	42374.XP_002420935.1	479XT (to uniprot Q03558 Saccharomyces cerevisiae YHR179w OYE2 NADPH dehydrogenase or uniprot P41816 Saccharomyces cerevisiae YPL171c OYE3)	C	-	-
CAALFM_C500650CA	3.43689	7.29e-11	1.98e-09	216.13	217.36	253.05	17.22	11	15.71	CAALFM_C500650CA	XP_716762.2 (homoserine kinase [Candida albicans SC5314])	cal:CAALFM_C500650CA (K00872;homoserine kinase [EC:2.7.1.39])	Metabolism	Amino acid metabolism	ko00260(Glycine, serine and threonine metabolism)	-	-	Q92209 (Homoserine kinase)	GO:0071704(organic substance metabolic process); GO:0019752(carboxylic acid metabolic process); GO:0009088(threonine biosynthetic process); GO:0009058(biosynthetic process); GO:0008150(biological_process); GO:0043436(oxoacid metabolic process); GO:0044237(cellular metabolic process); GO:0044249(cellular biosynthetic process); GO:0006520(amino acid metabolic process); GO:0044283(small molecule bio…	-	GO:0003824(catalytic activity); GO:0016740(transferase activity); GO:0004413(homoserine kinase activity); GO:0003674(molecular_function); GO:0043167(ion binding); GO:0032553(ribonucleotide binding); GO:0000166(nucleotide binding); GO:0016773(phosphotransferase activity, alcohol group as acceptor); GO:0036094(small molecule binding); GO:0030554(adenyl nucleotide binding); GO:0005524(ATP binding); …	5476.C4YQW2	47AAR (homoserine kinase)	E	-	-
CAALFM_C401300WA	-2.30891	7.3e-11	1.98e-09	94.04	77.65	65.65	274.76	278.36	279.64	CAALFM_C401300WA	XP_722728.2 (Nem1-Spo7 phosphatase catalytic subunit [Candida albicans SC5314])	cal:CAALFM_C401300WA (K17617;CTD nuclear envelope phosphatase 1 [EC:3.1.3.16])	-	-	-	Protein families: metabolism	ko01009(Protein phosphatases and associated proteins)	A0A1D8PL92 (-)	-	GO:0005575(cellular_component); GO:0110165(cellular anatomical entity); GO:0016021(membrane)	GO:0140096(catalytic activity, acting on a protein); GO:0003824(catalytic activity); GO:0042578(phosphoric ester hydrolase activity); GO:0003674(molecular_function); GO:0016791(phosphatase activity); GO:0004721(phosphoprotein phosphatase activity); GO:0016787(hydrolase activity); GO:0016788(hydrolase activity, acting on ester bonds)	5476.C4YHV1	47A23 (catalytic domain of ctd-like phosphatases)	K	-	-
CAALFM_C700930WA	-1.15002	7.43e-11	2.01e-09	513.29	505.35	552.78	823.36	810.94	753.34	CAALFM_C700930WA	XP_720315.1 (glycogen phosphorylase [Candida albicans SC5314])	cal:CAALFM_C700930WA (K00688;glycogen phosphorylase [EC:2.4.1.1])	Metabolism; Human Diseases; Cellular Processes; Organismal Systems	Cell growth and death; Cellular community - prokaryotes; Carbohydrate metabolism; Endocrine system; Endocrine and metabolic disease	ko04910(Insulin signaling pathway); ko04922(Glucagon signaling pathway); ko02026(Biofilm formation - Escherichia coli); ko04217(Necroptosis); ko04931(Insulin resistance); ko00500(Starch and sucrose metabolism)	-	-	A0A1D8PQQ3 (Alpha-1,4 glucan phosphorylase)	GO:0071704(organic substance metabolic process); GO:0009056(catabolic process); GO:0008150(biological_process); GO:1901575(organic substance catabolic process); GO:0044237(cellular metabolic process); GO:0009251(glucan catabolic process); GO:0005976(polysaccharide metabolic process); GO:0006091(generation of precursor metabolites and energy); GO:0008152(metabolic process); GO:0043170(macromolecul…	GO:0030446(hyphal cell wall); GO:0110165(cellular anatomical entity); GO:0005737(cytoplasm); GO:0005622(intracellular anatomical structure); GO:0009986(cell surface); GO:0030312(external encapsulating structure); GO:0009277(fungal-type cell wall); GO:0005575(cellular_component); GO:0005618(cell wall); GO:0071944(cell periphery)	GO:0003824(catalytic activity); GO:0016758(hexosyltransferase activity); GO:0102499(SHG alpha-glucan phosphorylase activity); GO:0016740(transferase activity); GO:0003674(molecular_function); GO:0036094(small molecule binding); GO:0016757(glycosyltransferase activity); GO:0030170(pyridoxal phosphate binding); GO:0005488(binding); GO:0097159(organic cyclic compound binding); GO:0043167(ion binding…	5476.C4YTF9	47BJC (Phosphorylase is an important allosteric enzyme in carbohydrate metabolism. Enzymes from different sources differ in their regulatory mechanisms and in their natural substrates. However, all known phosphorylases share catalytic and structural properties)	H	-	-
CAALFM_C105910WA	-2.63634	7.51e-11	2.02e-09	39.38	40.83	58.55	206.65	200.25	199.39	CAALFM_C105910WA	KHC85176.1 (protein SIP5 [Candida albicans P78042])	-	-	-	-	-	-	Q5AA26 (Protein SIP5)	-	GO:0005575(cellular_component); GO:0005622(intracellular anatomical structure); GO:0005737(cytoplasm); GO:0110165(cellular anatomical entity)	-	5476.C4YE63	47B8T (to Saccharomyces cerevisiae SIP5 (YMR140W))	S	-	-
CAALFM_C700020CA	-1.17232	7.61e-11	2.04e-09	836.77	796.45	851.22	1186.63	1137.43	1188.28	CAALFM_C700020CA	XP_720414.2 (amphiphysin-like protein [Candida albicans SC5314])	cal:CAALFM_C700020CA (K20120;bridging integrator 3)	-	-	-	Protein families: genetic information processing	ko04131(Membrane trafficking)	Q5AFE4 (Regulator of cytoskeleton and endocytosis RVS161)	GO:0016192(vesicle-mediated transport); GO:0007009(plasma membrane organization); GO:0071840(cellular component organization or biogenesis); GO:0051641(cellular localization); GO:0006810(transport); GO:0097320(plasma membrane tubulation); GO:0061024(membrane organization); GO:0010256(endomembrane system organization); GO:0008150(biological_process); GO:0009987(cellular process); GO:0051666(actin …	GO:0032991(protein-containing complex); GO:0015629(actin cytoskeleton); GO:0005575(cellular_component); GO:0043332(mating projection tip); GO:0030427(site of polarized growth); GO:0060187(cell pole); GO:0031097(medial cortex); GO:0110165(cellular anatomical entity); GO:0005856(cytoskeleton); GO:0099738(cell cortex region); GO:0043228(non-membrane-bounded organelle); GO:0005937(mating projection);…	-	42374.XP_002421243.1	47C46 (BAR)	U	-	-
CAALFM_C602280WA	2.77553	8.09e-11	2.15e-09	209.62	244.2	187.89	21.4	18.21	21.91	CAALFM_C602280WA	XP_712509.2 (uncharacterized protein CAALFM_C602280WA [Candida albicans SC5314])	-	-	-	-	-	-	A0A1D8PPV3 (-)	-	-	-	5476.C4YSS0	47AXE (-)	S	-	-
CAALFM_C208050CA	-1.06501	8.47e-11	2.25e-09	566.45	603.99	581.01	803.16	801.72	821.39	CAALFM_C208050CA	XP_716020.1 (siderophore transporter [Candida albicans SC5314])	cal:CAALFM_C208050CA (K08197;MFS transporter, SIT family, siderophore-iron:H+ symporter)	-	-	-	Protein families: signaling and cellular processes	ko02000(Transporters)	Q5A2T6 (-)	GO:0009410(response to xenobiotic stimulus); GO:0006873(intracellular monoatomic ion homeostasis); GO:0008150(biological_process); GO:0015833(peptide transport); GO:0006812(monoatomic cation transport); GO:0030003(intracellular monoatomic cation homeostasis); GO:0055082(intracellular chemical homeostasis); GO:0030001(metal ion transport); GO:0051716(cellular response to stimulus); GO:0042592(home…	GO:0043231(intracellular membrane-bounded organelle); GO:0009986(cell surface); GO:0005773(vacuole); GO:0043227(membrane-bounded organelle); GO:0005575(cellular_component); GO:0005774(vacuolar membrane); GO:0031982(vesicle); GO:0110165(cellular anatomical entity); GO:0097708(intracellular vesicle); GO:0005886(plasma membrane); GO:0005768(endosome); GO:0005622(intracellular anatomical structure); …	GO:0003674(molecular_function); GO:0022857(transmembrane transporter activity); GO:0042929(ferrichrome transmembrane transporter activity); GO:0015603(iron chelate transmembrane transporter activity); GO:1904680(peptide transmembrane transporter activity); GO:0015343(siderophore-iron transmembrane transporter activity); GO:0042887(amide transmembrane transporter activity); GO:0005215(transporter …	5476.C4YKA0	479BS (Transporter, member of the ARN family of transporters that specifically recognize siderophore-iron chelates responsible for uptake of iron bound to)	U	-	-
CAALFM_CR06490CA	-1.49873	9e-11	2.37e-09	423.09	405.48	507.93	895.84	867.74	822.65	CAALFM_CR06490CA	XP_713077.1 (chaperone ATPase [Candida albicans SC5314])	cal:CAALFM_CR06490CA (K04077;chaperonin GroEL)	Human Diseases; Genetic Information Processing; Organismal Systems	Cardiovascular disease; Infectious disease: bacterial; Folding, sorting and degradation; Aging; Endocrine and metabolic disease	ko05152(Tuberculosis); ko04940(Type I diabetes mellitus); ko04212(Longevity regulating pathway - worm); ko05134(Legionellosis); ko03018(RNA degradation); ko05417(Lipid and atherosclerosis)	Protein families: signaling and cellular processes; Protein families: genetic information processing	ko03029(Mitochondrial biogenesis); ko03110(Chaperones and folding catalysts); ko04147(Exosome); ko03019(Messenger RNA biogenesis)	O74261 (Heat shock protein 60, mitochondrial)	GO:0046907(intracellular transport); GO:0071840(cellular component organization or biogenesis); GO:0006839(mitochondrial transport); GO:0006626(protein targeting to mitochondrion); GO:0072655(establishment of protein localization to mitochondrion); GO:0042026(protein refolding); GO:0009266(response to temperature stimulus); GO:0034514(mitochondrial unfolded protein response); GO:0070585(protein l…	GO:0043233(organelle lumen); GO:0043231(intracellular membrane-bounded organelle); GO:0070013(intracellular organelle lumen); GO:0043227(membrane-bounded organelle); GO:0005743(mitochondrial inner membrane); GO:0005575(cellular_component); GO:0031966(mitochondrial membrane); GO:0110165(cellular anatomical entity); GO:0031975(envelope); GO:0005622(intracellular anatomical structure); GO:0016020(me…	GO:0003674(molecular_function); GO:0043167(ion binding); GO:0032553(ribonucleotide binding); GO:0000166(nucleotide binding); GO:0036094(small molecule binding); GO:0030554(adenyl nucleotide binding); GO:0005524(ATP binding); GO:0035639(purine ribonucleoside triphosphate binding); GO:0043168(anion binding); GO:0017076(purine nucleotide binding); GO:0005488(binding); GO:1901265(nucleoside phosphate…	5476.C4YM75	47C31 (Belongs to the chaperonin (HSP60) family)	O	-	-
CAALFM_C301560WA	2.86004	9.03e-11	2.37e-09	143.71	168.21	119.15	11.88	15.75	11.73	CAALFM_C301560WA	KAG8203326.1 (hypothetical protein GWM34_01453, partial [Candida africana])	cal:CAALFM_C301560WA (K12820;pre-mRNA-splicing factor ATP-dependent RNA helicase DHX15/PRP43 [EC:3.6.4.13])	Genetic Information Processing	Transcription	ko03040(Spliceosome)	Protein families: genetic information processing	ko03009(Ribosome biogenesis); ko03041(Spliceosome)	Q5AJA5 (RNA helicase)	GO:0071704(organic substance metabolic process); GO:0071840(cellular component organization or biogenesis); GO:0034660(ncRNA metabolic process); GO:0000377(RNA splicing, via transesterification reactions with bulged adenosine as nucleophile); GO:0071826(protein-RNA complex organization); GO:0034641(cellular nitrogen compound metabolic process); GO:0000463(maturation of LSU-rRNA from tricistronic …	GO:0005622(intracellular anatomical structure); GO:0110165(cellular anatomical entity); GO:0043231(intracellular membrane-bounded organelle); GO:0032991(protein-containing complex); GO:0043227(membrane-bounded organelle); GO:0005681(spliceosomal complex); GO:1990904(ribonucleoprotein complex); GO:0043226(organelle); GO:0005575(cellular_component); GO:0043229(intracellular organelle); GO:0005634(n…	GO:0003824(catalytic activity); GO:0003674(molecular_function); GO:0043167(ion binding); GO:0032553(ribonucleotide binding); GO:0000166(nucleotide binding); GO:0008186(ATP-dependent activity, acting on RNA); GO:0036094(small molecule binding); GO:0030554(adenyl nucleotide binding); GO:0005524(ATP binding); GO:0035639(purine ribonucleoside triphosphate binding); GO:0043168(anion binding); GO:00167…	5476.C4YPT6	47AUI (RNA helicase)	A	-	-
CAALFM_C105460WA	-2.09898	9.19e-11	2.4e-09	23.23	28.56	20.03	64.78	67.75	67.67	CAALFM_C105460WA	XP_715853.1 (ubiquitin-binding TORC1 subunit [Candida albicans SC5314])	cal:CAALFM_C105460WA (K07204;regulatory associated protein of mTOR)	Environmental Information Processing; Human Diseases; Cellular Processes; Organismal Systems	Infectious disease: bacterial; Transport and catabolism; Signal transduction; Cancer: overview; Aging; Endocrine system; Environmental adaptation	ko04910(Insulin signaling pathway); ko04714(Thermogenesis); ko04140(Autophagy - animal); ko04136(Autophagy - other); ko05206(MicroRNAs in cancer); ko04151(PI3K-Akt signaling pathway); ko05131(Shigellosis); ko04152(AMPK signaling pathway); ko04138(Autophagy - yeast); ko04211(Longevity regulating pathway); ko04150(mTOR signaling pathway); ko04213(Longevity regulating pathway - multiple species)	Protein families: genetic information processing	ko04131(Membrane trafficking)	Q5A2C3 (-)	GO:0071840(cellular component organization or biogenesis); GO:0010243(response to organonitrogen compound); GO:0009056(catabolic process); GO:0042221(response to chemical); GO:0043085(positive regulation of catalytic activity); GO:0071496(cellular response to external stimulus); GO:0010506(regulation of autophagy); GO:0019222(regulation of metabolic process); GO:0009894(regulation of catabolic pr…	GO:0043231(intracellular membrane-bounded organelle); GO:0032991(protein-containing complex); GO:0000322(storage vacuole); GO:0043227(membrane-bounded organelle); GO:0005773(vacuole); GO:0031931(TORC1 complex); GO:0005575(cellular_component); GO:0000324(fungal-type vacuole); GO:0005774(vacuolar membrane); GO:0000323(lytic vacuole); GO:0110165(cellular anatomical entity); GO:0098852(lytic vacuole …	GO:0060090(molecular adaptor activity); GO:0030674(protein-macromolecule adaptor activity); GO:0003674(molecular_function)	5476.C4YEA1	47AFG (Raptor N-terminal CASPase like domain)	D	-	-
CAALFM_C109710CA	2.31371	9.26e-11	2.41e-09	219.91	166.98	194.13	28.47	24.81	26.23	CAALFM_C109710CA	XP_723521.1 (uncharacterized protein CAALFM_C109710CA [Candida albicans SC5314])	cal:CAALFM_C109710CA (K14768;U3 small nucleolar RNA-associated protein 7)	-	-	-	Protein families: genetic information processing	ko03009(Ribosome biogenesis)	Q5APD0 (BING4CT domain-containing protein)	GO:0071704(organic substance metabolic process); GO:0071840(cellular component organization or biogenesis); GO:0000967(rRNA 5'-end processing); GO:0034660(ncRNA metabolic process); GO:0034641(cellular nitrogen compound metabolic process); GO:0008150(biological_process); GO:0090502(RNA phosphodiester bond hydrolysis, endonucleolytic); GO:0006139(nucleobase-containing compound metabolic process); G…	GO:0043233(organelle lumen); GO:0032040(small-subunit processome); GO:0043231(intracellular membrane-bounded organelle); GO:0070013(intracellular organelle lumen); GO:0032991(protein-containing complex); GO:0043227(membrane-bounded organelle); GO:0031981(nuclear lumen); GO:1990904(ribonucleoprotein complex); GO:0005575(cellular_component); GO:0005634(nucleus); GO:0110165(cellular anatomical entit…	-	5476.C4YD69	479UN (BING4CT (NUC141) domain)	A	-	-
CAALFM_C101490WA	-2.17848	9.32e-11	2.42e-09	265.76	178.08	214.44	662.92	638.24	650.87	CAALFM_C101490WA	KAG8204279.1 (hypothetical protein GWM34_00068, partial [Candida africana])	-	-	-	-	-	-	Q5A8Z9 (-)	GO:0006626(protein targeting to mitochondrion); GO:0006839(mitochondrial transport); GO:0071840(cellular component organization or biogenesis); GO:0046907(intracellular transport); GO:0072655(establishment of protein localization to mitochondrion); GO:0070585(protein localization to mitochondrion); GO:0008150(biological_process); GO:0072594(establishment of protein localization to organelle); GO:…	GO:0110165(cellular anatomical entity); GO:0016020(membrane); GO:0005575(cellular_component); GO:0005886(plasma membrane); GO:0071944(cell periphery)	GO:0005488(binding); GO:0044877(protein-containing complex binding); GO:0003674(molecular_function); GO:1990593(nascent polypeptide-associated complex binding)	42374.XP_002416814.1	47DVG (Family of unknown function (DUF5353))	U	-	-
CAALFM_C101640WA	-1.67999	9.36e-11	2.42e-09	248.87	246.84	263.95	552.42	497.08	519.35	CAALFM_C101640WA	XP_019330612.1 (ribosomal 40S subunit protein S4A [Candida albicans SC5314])	cal:CAALFM_C101640WA (K02987;small subunit ribosomal protein S4e)	Human Diseases; Genetic Information Processing	Translation; Infectious disease: viral	ko05171(Coronavirus disease - COVID-19); ko03010(Ribosome)	Protein families: genetic information processing	ko03011(Ribosome)	A0A1D8PCI6 (40S ribosomal protein S4)	GO:0071704(organic substance metabolic process); GO:0044271(cellular nitrogen compound biosynthetic process); GO:0034641(cellular nitrogen compound metabolic process); GO:0009058(biosynthetic process); GO:0008150(biological_process); GO:0044237(cellular metabolic process); GO:0044249(cellular biosynthetic process); GO:0043604(amide biosynthetic process); GO:0043603(amide metabolic process); GO:00…	GO:0043232(intracellular non-membrane-bounded organelle); GO:0015935(small ribosomal subunit); GO:0005622(intracellular anatomical structure); GO:0110165(cellular anatomical entity); GO:0005737(cytoplasm); GO:0005840(ribosome); GO:0032991(protein-containing complex); GO:1990904(ribonucleoprotein complex); GO:0043226(organelle); GO:0005575(cellular_component); GO:0043229(intracellular organelle); …	GO:0019843(rRNA binding); GO:0003674(molecular_function); GO:0097159(organic cyclic compound binding); GO:0003676(nucleic acid binding); GO:0005488(binding); GO:0003723(RNA binding); GO:1901363(heterocyclic compound binding); GO:0003735(structural constituent of ribosome); GO:0005198(structural molecule activity)	42374.XP_002418946.1	47C86 (Belongs to the eukaryotic ribosomal protein eS4 family)	J	-	-
CAALFM_CR00540CA	-3.59842	9.6e-11	2.47e-09	126.38	83.27	49.3	786.27	729.18	708.37	CAALFM_CR00540CA	XP_718638.1 (malate dehydrogenase [Candida albicans SC5314])	cal:CAALFM_CR00540CA (K00026;malate dehydrogenase [EC:1.1.1.37])	Metabolism	Carbohydrate metabolism; Energy metabolism; Amino acid metabolism	ko00710(Carbon fixation in photosynthetic organisms); ko00630(Glyoxylate and dicarboxylate metabolism); ko00620(Pyruvate metabolism); ko00020(Citrate cycle (TCA cycle)); ko00270(Cysteine and methionine metabolism)	-	-	P83778 (Malate dehydrogenase, cytoplasmic)	GO:0044238(primary metabolic process); GO:0071704(organic substance metabolic process); GO:0019752(carboxylic acid metabolic process); GO:0045333(cellular respiration); GO:0006108(malate metabolic process); GO:0005975(carbohydrate metabolic process); GO:0006099(tricarboxylic acid cycle); GO:0044281(small molecule metabolic process); GO:0009060(aerobic respiration); GO:0006091(generation of precur…	GO:0005622(intracellular anatomical structure); GO:0005737(cytoplasm); GO:0110165(cellular anatomical entity); GO:0043231(intracellular membrane-bounded organelle); GO:0043227(membrane-bounded organelle); GO:0005575(cellular_component); GO:0005739(mitochondrion); GO:0043226(organelle); GO:0043229(intracellular organelle)	GO:0003824(catalytic activity); GO:0003674(molecular_function); GO:0030060(L-malate dehydrogenase activity); GO:0016615(malate dehydrogenase activity); GO:0016616(oxidoreductase activity, acting on the CH-OH group of donors, NAD or NADP as acceptor); GO:0016614(oxidoreductase activity, acting on CH-OH group of donors); GO:0016491(oxidoreductase activity)	5476.C4YNF4	47B0D (Malate dehydrogenase)	C	-	-
CAALFM_C101780CA	-1.80602	9.88e-11	2.53e-09	124.56	147.42	103.46	284.71	277.61	286.35	CAALFM_C101780CA	XP_712971.2 (Hol4p [Candida albicans SC5314])	mgr:MGG_17286 (K01426;amidase [EC:3.5.1.4])	Metabolism	Xenobiotics biodegradation and metabolism; Amino acid metabolism	ko00627(Aminobenzoate degradation); ko00330(Arginine and proline metabolism); ko00360(Phenylalanine metabolism); ko00643(Styrene degradation); ko00380(Tryptophan metabolism)	-	-	A0A1D8PCL5 (-)	GO:0042221(response to chemical); GO:0046618(xenobiotic export from cell); GO:0140115(export across plasma membrane); GO:0042908(xenobiotic transport); GO:0006810(transport); GO:0050896(response to stimulus); GO:0055085(transmembrane transport); GO:0098754(detoxification); GO:0008150(biological_process); GO:1990961(xenobiotic detoxification by transmembrane export across the plasma membrane); GO:…	GO:0005575(cellular_component); GO:0110165(cellular anatomical entity); GO:0016021(membrane)	GO:0042910(xenobiotic transmembrane transporter activity); GO:0022857(transmembrane transporter activity); GO:0003674(molecular_function); GO:0005215(transporter activity)	5476.C4YF90	47BVK (Sugar (and other) transporter)	S	-	-
CAALFM_C107990CA	-2.99518	1.03e-10	2.61e-09	60.23	28.35	41.25	251.98	247.64	290.8	CAALFM_C107990CA	KAG8204626.1 (hypothetical protein GWM34_00430, partial [Candida africana])	-	-	-	-	-	-	A0A1D8PE74 (-)	-	-	-	5476.C4YDM6	47DVS (-)	S	-	-
CAALFM_C208370CA	-0.665925	1.11e-10	2.81e-09	13684.1	13402.1	13603.2	14280.1	13865.5	13939	CAALFM_C208370CA	XP_710148.2 (translation elongation factor EF-1 alpha [Candida albicans SC5314])	cal:CAALFM_C208370CA (K03231;elongation factor 1-alpha)	Human Diseases; Genetic Information Processing	Translation; Infectious disease: bacterial; Infectious disease: parasitic	ko05134(Legionellosis); ko03013(Nucleocytoplasmic transport); ko05140(Leishmaniasis)	Protein families: signaling and cellular processes; Protein families: genetic information processing	ko03012(Translation factors); ko03016(Transfer RNA biogenesis); ko03019(Messenger RNA biogenesis); ko04147(Exosome); ko04131(Membrane trafficking)	P0CY35 (Elongation factor 1-alpha 1)	GO:0071704(organic substance metabolic process); GO:0044403(biological process involved in symbiotic interaction); GO:0044271(cellular nitrogen compound biosynthetic process); GO:0034641(cellular nitrogen compound metabolic process); GO:0009058(biosynthetic process); GO:0008150(biological_process); GO:0051701(biological process involved in interaction with host); GO:0044237(cellular metabolic pro…	GO:0030446(hyphal cell wall); GO:0110165(cellular anatomical entity); GO:0005737(cytoplasm); GO:0005622(intracellular anatomical structure); GO:0009986(cell surface); GO:0030312(external encapsulating structure); GO:0030445(yeast-form cell wall); GO:0005575(cellular_component); GO:0009277(fungal-type cell wall); GO:0005618(cell wall); GO:0071944(cell periphery)	GO:0003824(catalytic activity); GO:0016818(hydrolase activity, acting on acid anhydrides, in phosphorus-containing anhydrides); GO:0016817(hydrolase activity, acting on acid anhydrides); GO:0003674(molecular_function); GO:0043167(ion binding); GO:0032553(ribonucleotide binding); GO:0032561(guanyl ribonucleotide binding); GO:0000166(nucleotide binding); GO:0003746(translation elongation factor act…	5476.C4YDJ3	COG5256 (regulation of response to stimulus)	J	-	-
CAALFM_C200360CA	-1.40073	1.11e-10	2.81e-09	184.54	181.18	199.23	358.26	337.24	316.28	CAALFM_C200360CA	XP_719541.2 (aminopeptidase P [Candida albicans SC5314])	cal:CAALFM_C200360CA (K01262;Xaa-Pro aminopeptidase [EC:3.4.11.9])	-	-	-	Protein families: metabolism	ko01002(Peptidases and inhibitors)	A0A1D8PG26 (-)	-	-	GO:0008235(metalloexopeptidase activity); GO:0140096(catalytic activity, acting on a protein); GO:0004177(aminopeptidase activity); GO:0003824(catalytic activity); GO:0070006(metalloaminopeptidase activity); GO:0008237(metallopeptidase activity); GO:0008238(exopeptidase activity); GO:0008233(peptidase activity); GO:0003674(molecular_function); GO:0016787(hydrolase activity)	5476.C4YJ04	47A3Z (Belongs to the peptidase M24B family)	E	-	-
CAALFM_C205660WA	-1.13941	1.15e-10	2.9e-09	1177.59	1444.13	1261.73	1892.91	2007.19	1872.28	CAALFM_C205660WA	AAY85691.1 (glycoamidase [Candida albicans])	ani:AN5773.2 (K15710;E3 ubiquitin-protein ligase SHPRH [EC:3.6.4.- 2.3.2.27])	-	-	-	Protein families: genetic information processing	ko04121(Ubiquitin system)	A0A1D8PHH2 (-)	GO:0044238(primary metabolic process); GO:0071704(organic substance metabolic process); GO:0009100(glycoprotein metabolic process); GO:0006517(protein deglycosylation); GO:1901564(organonitrogen compound metabolic process); GO:0019538(protein metabolic process); GO:0043412(macromolecule modification); GO:0036211(protein modification process); GO:0006807(nitrogen compound metabolic process); GO:00…	GO:0110165(cellular anatomical entity); GO:0016020(membrane); GO:0016021(membrane); GO:0005575(cellular_component); GO:0005886(plasma membrane); GO:0071944(cell periphery)	GO:0003824(catalytic activity); GO:0016811(hydrolase activity, acting on carbon-nitrogen (but not peptide) bonds, in linear amides); GO:0016810(hydrolase activity, acting on carbon-nitrogen (but not peptide) bonds); GO:0003674(molecular_function); GO:0000224(peptide-N4-(N-acetyl-beta-glucosaminyl)asparagine amidase activity); GO:0016787(hydrolase activity)	42374.XP_002418489.1	arCOG05967 (PFAM Peptide N-acetyl-beta-D-glucosaminyl asparaginase amidase A)	S	-	-
CAALFM_C110030WA	2.11216	1.25e-10	3.12e-09	201.8	234.72	188.08	32.28	31.83	33.3	CAALFM_C110030WA	KGT71456.1 (ATP-dependent RNA helicase DBP3 [Candida albicans 12C])	cal:CAALFM_C110030WA (K14811;ATP-dependent RNA helicase DBP3 [EC:3.6.4.13])	-	-	-	Protein families: genetic information processing	ko03009(Ribosome biogenesis)	Q5APT8 (ATP-dependent RNA helicase DBP3)	GO:0071704(organic substance metabolic process); GO:0071840(cellular component organization or biogenesis); GO:0034660(ncRNA metabolic process); GO:0034641(cellular nitrogen compound metabolic process); GO:0008150(biological_process); GO:0006139(nucleobase-containing compound metabolic process); GO:0044237(cellular metabolic process); GO:0022613(ribonucleoprotein complex biogenesis); GO:1901360(o…	GO:0043232(intracellular non-membrane-bounded organelle); GO:0043233(organelle lumen); GO:0005622(intracellular anatomical structure); GO:0110165(cellular anatomical entity); GO:0043231(intracellular membrane-bounded organelle); GO:0070013(intracellular organelle lumen); GO:0031974(membrane-enclosed lumen); GO:0043227(membrane-bounded organelle); GO:0031981(nuclear lumen); GO:0043226(organelle); …	GO:0003824(catalytic activity); GO:0003674(molecular_function); GO:0043167(ion binding); GO:0032553(ribonucleotide binding); GO:0000166(nucleotide binding); GO:0008186(ATP-dependent activity, acting on RNA); GO:0036094(small molecule binding); GO:0030554(adenyl nucleotide binding); GO:0005524(ATP binding); GO:0043168(anion binding); GO:0035639(purine ribonucleoside triphosphate binding); GO:00043…	5476.C4YD41	47C7B (Belongs to the DEAD box helicase family)	A	-	-
CAALFM_C400170WA	-1.42751	1.27e-10	3.17e-09	1371.1	1250.02	1306.41	2265.63	1972.31	2039.35	CAALFM_C400170WA	XP_713323.1 (uncharacterized protein CAALFM_C400170WA [Candida albicans SC5314])	-	-	-	-	-	-	Q59US8 (Damage-regulated import facilitator 1)	GO:0051641(cellular localization); GO:0034613(protein localization); GO:0051341(regulation of oxidoreductase activity); GO:0051179(localization); GO:1905117(regulation of ribonucleoside-diphosphate reductase activity); GO:0065007(biological regulation); GO:0008150(biological_process); GO:0009987(cellular process); GO:0033036(macromolecule localization); GO:0065009(regulation of molecular function…	GO:0005622(intracellular anatomical structure); GO:0005737(cytoplasm); GO:0110165(cellular anatomical entity); GO:0043231(intracellular membrane-bounded organelle); GO:0043227(membrane-bounded organelle); GO:0005575(cellular_component); GO:0043226(organelle); GO:0043229(intracellular organelle); GO:0005634(nucleus)	GO:0030234(enzyme regulator activity); GO:0003674(molecular_function); GO:0004857(enzyme inhibitor activity); GO:0098772(molecular function regulator activity); GO:1990846(ribonucleoside-diphosphate reductase inhibitor activity)	5476.C4YI57	47DUD (Ribonucleotide reductase inhibitor)	S	-	-
CAALFM_C206880CA	-1.74265	1.32e-10	3.27e-09	157.86	210.31	154.62	380.89	373.97	374.22	CAALFM_C206880CA	KGQ95690.1 (cerevisin [Candida albicans P37005])	cal:CAALFM_C206880CA (K01336;cerevisin [EC:3.4.21.48])	Cellular Processes	Transport and catabolism	ko04138(Autophagy - yeast)	Protein families: metabolism; Protein families: genetic information processing	ko03110(Chaperones and folding catalysts); ko01002(Peptidases and inhibitors)	Q59Z57 (-)	GO:0044238(primary metabolic process); GO:0071704(organic substance metabolic process); GO:0007039(protein catabolic process in the vacuole); GO:0009057(macromolecule catabolic process); GO:1901564(organonitrogen compound metabolic process); GO:0030163(protein catabolic process); GO:0019538(protein metabolic process); GO:0006508(proteolysis); GO:0009056(catabolic process); GO:1901565(organonitrog…	GO:0005622(intracellular anatomical structure); GO:0110165(cellular anatomical entity); GO:0000323(lytic vacuole); GO:0043231(intracellular membrane-bounded organelle); GO:0005576(extracellular region); GO:0005737(cytoplasm); GO:0000322(storage vacuole); GO:0043227(membrane-bounded organelle); GO:0005773(vacuole); GO:0005575(cellular_component); GO:0043226(organelle); GO:0043229(intracellular org…	GO:0140096(catalytic activity, acting on a protein); GO:0004252(serine-type endopeptidase activity); GO:0003824(catalytic activity); GO:0004175(endopeptidase activity); GO:0008233(peptidase activity); GO:0003674(molecular_function); GO:0008236(serine-type peptidase activity); GO:0016787(hydrolase activity); GO:0017171(serine hydrolase activity)	5476.C4YJZ5	479QR (Belongs to the peptidase S8 family)	O	-	-
CAALFM_C303760WA	-2.42622	1.34e-10	3.29e-09	36.91	29.59	27.51	119.05	116.67	113.19	CAALFM_C303760WA	XP_712742.1 (diacylglycerol O-acyltransferase [Candida albicans SC5314])	lel:LELG_02307 (K14458;2-acylglycerol O-acyltransferase 1 [EC:2.3.1.22])	Metabolism	Lipid metabolism	ko00561(Glycerolipid metabolism)	-	-	Q59SS8 (Diacylglycerol O-acyltransferase)	GO:0071704(organic substance metabolic process); GO:0045017(glycerolipid biosynthetic process); GO:0009058(biosynthetic process); GO:0008150(biological_process); GO:0044237(cellular metabolic process); GO:0044249(cellular biosynthetic process); GO:0046460(neutral lipid biosynthetic process); GO:0008152(metabolic process); GO:0006638(neutral lipid metabolic process); GO:0008610(lipid biosynthetic …	GO:0005789(endoplasmic reticulum membrane); GO:0005622(intracellular anatomical structure); GO:0110165(cellular anatomical entity); GO:0098827(endoplasmic reticulum subcompartment); GO:0043231(intracellular membrane-bounded organelle); GO:0016020(membrane); GO:0005737(cytoplasm); GO:0043227(membrane-bounded organelle); GO:0005783(endoplasmic reticulum); GO:0042175(nuclear outer membrane-endoplasm…	GO:0003824(catalytic activity); GO:0016411(acylglycerol O-acyltransferase activity); GO:0016747(acyltransferase activity, transferring groups other than amino-acyl groups); GO:0016746(acyltransferase activity); GO:0008374(O-acyltransferase activity); GO:0016740(transferase activity); GO:0003674(molecular_function); GO:0004144(diacylglycerol O-acyltransferase activity)	5476.C4YQD6	47B72 (Diacylglycerol acyltransferase)	I	-	-
CAALFM_C503900WA	-1.3169	1.35e-10	3.29e-09	7972.56	6443.02	6865.75	10741	10081.6	11812.4	CAALFM_C503900WA	XP_019330973.1 (Pga56p [Candida albicans SC5314])	-	-	-	-	-	-	A0A1D8PNU1 (-)	-	GO:0005622(intracellular anatomical structure); GO:0110165(cellular anatomical entity); GO:0043231(intracellular membrane-bounded organelle); GO:0043227(membrane-bounded organelle); GO:0005575(cellular_component); GO:0043226(organelle); GO:0043229(intracellular organelle); GO:0005634(nucleus)	-	-	-	-	-	-
CAALFM_CR02710WA	3.021	1.35e-10	3.29e-09	142.61	107.59	108.99	10.68	11.25	9.81	CAALFM_CR02710WA	XP_715761.1 (Rrp9p [Candida albicans SC5314])	cal:CAALFM_CR02710WA (K14793;ribosomal RNA-processing protein 9)	-	-	-	Protein families: genetic information processing	ko03009(Ribosome biogenesis)	Q5A213 (-)	GO:0071704(organic substance metabolic process); GO:0071840(cellular component organization or biogenesis); GO:0000967(rRNA 5'-end processing); GO:0034660(ncRNA metabolic process); GO:0009410(response to xenobiotic stimulus); GO:0000462(maturation of SSU-rRNA from tricistronic rRNA transcript (SSU-rRNA, 5.8S rRNA, LSU-rRNA)); GO:0034641(cellular nitrogen compound metabolic process); GO:0008150(bi…	GO:0043233(organelle lumen); GO:0032040(small-subunit processome); GO:0043231(intracellular membrane-bounded organelle); GO:0032991(protein-containing complex); GO:0070013(intracellular organelle lumen); GO:0043227(membrane-bounded organelle); GO:1990904(ribonucleoprotein complex); GO:0031981(nuclear lumen); GO:0005575(cellular_component); GO:0031428(box C/D RNP complex); GO:0005634(nucleus); GO:…	GO:0034511(U3 snoRNA binding); GO:0003674(molecular_function); GO:0003676(nucleic acid binding); GO:0097159(organic cyclic compound binding); GO:0005488(binding); GO:0003723(RNA binding); GO:1901363(heterocyclic compound binding); GO:0030515(snoRNA binding)	5476.C4YL93	479W6 (WD domain, G-beta repeat)	A	-	-
CAALFM_C104140WA	2.04999	1.35e-10	3.29e-09	383.76	350.96	383.51	66.88	57.51	59.2	CAALFM_C104140WA	XP_713652.2 (Ifd6p [Candida albicans SC5314])	aor:AO090120000002 (K17647;versiconal hemiacetal acetate reductase [EC:1.1.1.353])	Metabolism	Biosynthesis of other secondary metabolites	ko00254(Aflatoxin biosynthesis)	-	-	A0A1D8PD78 (-)	GO:0098630(aggregation of unicellular organisms); GO:0042710(biofilm formation); GO:0044010(single-species biofilm formation); GO:0090609(single-species submerged biofilm formation); GO:0051703(biological process involved in intraspecies interaction between organisms); GO:0098743(cell aggregation); GO:0044011(single-species biofilm formation on inanimate substrate); GO:0090605(submerged biofilm f…	-	GO:0003824(catalytic activity); GO:0003674(molecular_function); GO:0016616(oxidoreductase activity, acting on the CH-OH group of donors, NAD or NADP as acceptor); GO:0018456(aryl-alcohol dehydrogenase (NAD+) activity); GO:0047834(D-threo-aldose 1-dehydrogenase activity); GO:0016614(oxidoreductase activity, acting on CH-OH group of donors); GO:0016491(oxidoreductase activity)	5476.C4YEM2	47E3K (cell surface hydrophobicity-associated protein)	C	-	-
CAALFM_C405670WA	-1.37935	1.38e-10	3.34e-09	391.2	338.75	413.05	705.06	701.23	623.58	CAALFM_C405670WA	XP_716560.2 (i-AAA protease [Candida albicans SC5314])	cal:CAALFM_C405670WA (K08955;ATP-dependent metalloprotease [EC:3.4.24.-])	Cellular Processes	Transport and catabolism	ko04139(Mitophagy - yeast)	Protein families: metabolism	ko01002(Peptidases and inhibitors)	A0A1D8PME0 (-)	GO:0071704(organic substance metabolic process); GO:0051603(proteolysis involved in protein catabolic process); GO:0071840(cellular component organization or biogenesis); GO:0030163(protein catabolic process); GO:0009056(catabolic process); GO:0008150(biological_process); GO:1901575(organic substance catabolic process); GO:0008152(metabolic process); GO:0043170(macromolecule metabolic process); G…	GO:0005740(mitochondrial envelope); GO:0019866(organelle inner membrane); GO:0005622(intracellular anatomical structure); GO:0110165(cellular anatomical entity); GO:0016020(membrane); GO:0043231(intracellular membrane-bounded organelle); GO:0005737(cytoplasm); GO:0031967(organelle envelope); GO:0043227(membrane-bounded organelle); GO:0005743(mitochondrial inner membrane); GO:0043226(organelle); G…	GO:0140096(catalytic activity, acting on a protein); GO:0003824(catalytic activity); GO:0003674(molecular_function); GO:0043167(ion binding); GO:0032553(ribonucleotide binding); GO:0000166(nucleotide binding); GO:0004175(endopeptidase activity); GO:0036094(small molecule binding); GO:0030554(adenyl nucleotide binding); GO:0004222(metalloendopeptidase activity); GO:0005524(ATP binding); GO:0035639…	5476.C4YGS3	47AGS (Belongs to the AAA ATPase family)	O	-	-
CAALFM_C104300CA	1.53432	1.41e-10	3.4e-09	349.58	380.3	424.32	89.38	88.16	89.13	CAALFM_C104300CA	XP_713669.2 (Hsp70 family chaperone [Candida albicans SC5314])	cal:CAALFM_C104300CA (K03283;heat shock 70kDa protein 1/2/6/8)	Environmental Information Processing; Human Diseases; Genetic Information Processing; Organismal Systems; Cellular Processes	Cardiovascular disease; Infectious disease: viral; Infectious disease: bacterial; Immune system; Transport and catabolism; Neurodegenerative disease; Transcription; Signal transduction; Folding, sorting and degradation; Aging; Infectious disease: parasitic; Endocrine system	ko05145(Toxoplasmosis); ko04144(Endocytosis); ko04915(Estrogen signaling pathway); ko05162(Measles); ko05417(Lipid and atherosclerosis); ko04141(Protein processing in endoplasmic reticulum); ko04010(MAPK signaling pathway); ko05020(Prion disease); ko04612(Antigen processing and presentation); ko03040(Spliceosome); ko05134(Legionellosis); ko04213(Longevity regulating pathway - multiple species)	Protein families: metabolism; Protein families: signaling and cellular processes; Protein families: genetic information processing	ko01009(Protein phosphatases and associated proteins); ko03009(Ribosome biogenesis); ko03041(Spliceosome); ko03029(Mitochondrial biogenesis); ko03051(Proteasome); ko03110(Chaperones and folding catalysts); ko04147(Exosome); ko04131(Membrane trafficking)	P46587 (Heat shock protein SSA2)	GO:0046907(intracellular transport); GO:0072657(protein localization to membrane); GO:0006458('de novo' protein folding); GO:0051085(chaperone cofactor-dependent protein refolding); GO:0042026(protein refolding); GO:0008150(biological_process); GO:0015833(peptide transport); GO:0072594(establishment of protein localization to organelle); GO:0051716(cellular response to stimulus); GO:0006616(SRP-d…	GO:0030446(hyphal cell wall); GO:0043231(intracellular membrane-bounded organelle); GO:0005576(extracellular region); GO:0009986(cell surface); GO:0043227(membrane-bounded organelle); GO:0005575(cellular_component); GO:0005618(cell wall); GO:0005634(nucleus); GO:0005829(cytosol); GO:0110165(cellular anatomical entity); GO:0062039(biofilm matrix); GO:0030312(external encapsulating structure); GO:0…	GO:0003674(molecular_function); GO:0043167(ion binding); GO:0051787(misfolded protein binding); GO:0032553(ribonucleotide binding); GO:0044183(protein folding chaperone); GO:0000166(nucleotide binding); GO:0051082(unfolded protein binding); GO:0036094(small molecule binding); GO:0042277(peptide binding); GO:0030554(adenyl nucleotide binding); GO:0043168(anion binding); GO:0005524(ATP binding); GO…	5476.C4YEK6	47BJQ (Heat Shock Protein)	O	-	-
CAALFM_C101130WA	-1.65614	1.42e-10	3.43e-09	90.31	111.34	105.69	216.07	224.17	208.43	CAALFM_C101130WA	XP_718124.1 (ubiquitin-binding SDF ubiquitin ligase complex subunit [Candida albicans SC5314])	cal:CAALFM_C101130WA (K10259;F-box and WD-40 domain protein MET30)	Genetic Information Processing; Cellular Processes	Folding, sorting and degradation; Cell growth and death	ko04120(Ubiquitin mediated proteolysis); ko04111(Cell cycle - yeast)	Protein families: genetic information processing	ko04121(Ubiquitin system)	Q5A933 (-)	GO:0044238(primary metabolic process); GO:0071704(organic substance metabolic process); GO:0070647(protein modification by small protein conjugation or removal); GO:1901564(organonitrogen compound metabolic process); GO:0019538(protein metabolic process); GO:0043412(macromolecule modification); GO:0036211(protein modification process); GO:0006807(nitrogen compound metabolic process); GO:0008150(b…	GO:0031461(cullin-RING ubiquitin ligase complex); GO:0005622(intracellular anatomical structure); GO:0110165(cellular anatomical entity); GO:0043231(intracellular membrane-bounded organelle); GO:0032991(protein-containing complex); GO:1902494(catalytic complex); GO:0043227(membrane-bounded organelle); GO:0000152(nuclear ubiquitin ligase complex); GO:0019005(SCF ubiquitin ligase complex); GO:00432…	GO:0003824(catalytic activity); GO:0003674(molecular_function); GO:0016874(ligase activity); GO:0005488(binding); GO:0032182(ubiquitin-like protein binding); GO:0043130(ubiquitin binding); GO:0005515(protein binding)	42374.XP_002416783.1	47BR8 (SCF complex F-box protein MET30)	S	-	-
CAALFM_C203230CA	2.58579	1.43e-10	3.43e-09	347.67	364.69	371.5	35.63	41.77	45.49	CAALFM_C203230CA	XP_721027.1 (fatty acid elongase [Candida albicans SC5314])	cdu:CD36_11970 (K10245;fatty acid elongase 2 [EC:2.3.1.199])	Metabolism	Lipid metabolism	ko00062(Fatty acid elongation); ko01040(Biosynthesis of unsaturated fatty acids)	Protein families: metabolism	ko01004(Lipid biosynthesis proteins)	A0A1D8PGU2 (Elongation of fatty acids protein)	GO:0071704(organic substance metabolic process); GO:0006633(fatty acid biosynthetic process); GO:0019752(carboxylic acid metabolic process); GO:0034625(fatty acid elongation, monounsaturated fatty acid); GO:0009058(biosynthetic process); GO:0008150(biological_process); GO:0034626(fatty acid elongation, polyunsaturated fatty acid); GO:0043436(oxoacid metabolic process); GO:0044237(cellular metabol…	-	GO:0102338(3-oxo-lignoceronyl-CoA synthase activity); GO:0009922(fatty acid elongase activity); GO:0003824(catalytic activity); GO:0016747(acyltransferase activity, transferring groups other than amino-acyl groups); GO:0016746(acyltransferase activity); GO:0102337(3-oxo-cerotoyl-CoA synthase activity); GO:0016740(transferase activity); GO:0003674(molecular_function); GO:0004312(fatty acid synthas…	5476.C4YJS1	47AWM (Very-long-chain 3-oxoacyl-CoA synthase)	I	-	-
CAALFM_C201110CA	-1.47868	1.44e-10	3.44e-09	190.11	186.56	202.24	362.18	375.51	343.73	CAALFM_C201110CA	XP_719464.2 (cAMP-dependent protein kinase regulatory subunit [Candida albicans SC5314])	cal:CAALFM_C201110CA (K04739;cAMP-dependent protein kinase regulator)	Organismal Systems	Endocrine system	ko04910(Insulin signaling pathway)	-	-	Q9HEW1 (cAMP-dependent protein kinase regulatory subunit)	GO:0071704(organic substance metabolic process); GO:0019932(second-messenger-mediated signaling); GO:0030447(filamentous growth); GO:0080090(regulation of primary metabolic process); GO:0031323(regulation of cellular metabolic process); GO:0009266(response to temperature stimulus); GO:0043412(macromolecule modification); GO:0036211(protein modification process); GO:0010738(regulation of protein k…	GO:0005622(intracellular anatomical structure); GO:0110165(cellular anatomical entity); GO:0043231(intracellular membrane-bounded organelle); GO:0032991(protein-containing complex); GO:1902494(catalytic complex); GO:0005634(nucleus); GO:0043227(membrane-bounded organelle); GO:1902554(serine/threonine protein kinase complex); GO:0005575(cellular_component); GO:0061695(transferase complex, transfer…	GO:0003674(molecular_function); GO:0043167(ion binding); GO:0032553(ribonucleotide binding); GO:0030552(cAMP binding); GO:0000166(nucleotide binding); GO:0036094(small molecule binding); GO:0030554(adenyl nucleotide binding); GO:0043168(anion binding); GO:0008603(cAMP-dependent protein kinase regulator activity); GO:0030551(cyclic nucleotide binding); GO:0017076(purine nucleotide binding); GO:000…	5476.C4YJ73	479IP (cAMP-dependent protein kinase regulatory subunit)	T	-	-
CAALFM_CR05750WA	-2.3855	1.48e-10	3.52e-09	84.43	119.11	128.6	365.74	376.07	353.68	CAALFM_CR05750WA	XP_711703.1 (uncharacterized protein CAALFM_CR05750WA [Candida albicans SC5314])	-	-	-	-	-	-	Q59PS7 (-)	-	-	-	5476.C4YM21	47CE0 (beta-1,4-mannooligosaccharide phosphorylase)	G	-	-
CAALFM_C504110WA	-1.43049	1.49e-10	3.52e-09	235.5	208.2	218.47	385.47	422.92	387.53	CAALFM_C504110WA	XP_721805.2 (putative glucan endo-1\3-beta-D-glucosidase [Candida albicans SC5314])	pic:PICST_57025 (K01210;glucan 1,3-beta-glucosidase [EC:3.2.1.58])	Metabolism	Carbohydrate metabolism	ko00500(Starch and sucrose metabolism)	-	-	A0A1D8PNW1 (-)	GO:0044238(primary metabolic process); GO:0071704(organic substance metabolic process); GO:0071840(cellular component organization or biogenesis); GO:0005975(carbohydrate metabolic process); GO:0071554(cell wall organization or biogenesis); GO:0008150(biological_process); GO:0009987(cellular process); GO:0016043(cellular component organization); GO:0008152(metabolic process); GO:0045229(external …	GO:0110165(cellular anatomical entity); GO:0005576(extracellular region); GO:0009986(cell surface); GO:0009277(fungal-type cell wall); GO:0030312(external encapsulating structure); GO:0005575(cellular_component); GO:0005618(cell wall); GO:0071944(cell periphery)	GO:0003824(catalytic activity); GO:0042124(1,3-beta-glucanosyltransferase activity); GO:0008422(beta-glucosidase activity); GO:0042123(glucanosyltransferase activity); GO:0015926(glucosidase activity); GO:0042973(glucan endo-1,3-beta-D-glucosidase activity); GO:0003674(molecular_function); GO:0016740(transferase activity); GO:0004553(hydrolase activity, hydrolyzing O-glycosyl compounds); GO:00167…	5476.C4YRS7	47CHG (cell wall protein)	O	-	-
CAALFM_C304550CA	-1.3762	1.54e-10	3.61e-09	420.93	340.8	388.88	661.9	677.51	679.91	CAALFM_C304550CA	KAG8203491.1 (IPL1, partial [Candida africana])	cdu:CD36_84510 (K08794;calcium/calmodulin-dependent protein kinase I [EC:2.7.11.17])	Environmental Information Processing; Human Diseases; Organismal Systems	Cancer: specific types; Endocrine system; Signal transduction	ko04921(Oxytocin signaling pathway); ko05214(Glioma); ko04020(Calcium signaling pathway); ko04925(Aldosterone synthesis and secretion)	Protein families: metabolism	ko01001(Protein kinases)	Q5ANJ0 (-)	GO:0062197(cellular response to chemical stress); GO:0042221(response to chemical); GO:0071840(cellular component organization or biogenesis); GO:0006950(response to stress); GO:0050896(response to stimulus); GO:0031505(fungal-type cell wall organization); GO:0070887(cellular response to chemical stimulus); GO:0034599(cellular response to oxidative stress); GO:0008150(biological_process); GO:0009…	-	GO:0140096(catalytic activity, acting on a protein); GO:0003824(catalytic activity); GO:0004674(protein serine/threonine kinase activity); GO:0003674(molecular_function); GO:0043167(ion binding); GO:0016740(transferase activity); GO:0032553(ribonucleotide binding); GO:0000166(nucleotide binding); GO:0004672(protein kinase activity); GO:0005516(calmodulin binding); GO:0016773(phosphotransferase ac…	5476.C4YQK9	479FX (Belongs to the protein kinase superfamily)	T	-	-
CAALFM_C112850WA	-2.60127	1.54e-10	3.61e-09	1278.22	649.74	939.1	4421.26	3711.1	4115.41	CAALFM_C112850WA	XP_019330715.1 (Blp1p [Candida albicans SC5314])	-	-	-	-	-	-	P0CT51 (Blood-induced peptide 1)	-	-	-	340170.XP_007375813.1	47EBB (-)	S	-	-
CAALFM_C302640CA	-2.13195	1.55e-10	3.61e-09	34.96	41.52	31.03	112.48	102.22	99.61	CAALFM_C302640CA	XP_719954.2 (Zcf1p [Candida albicans SC5314])	-	-	-	-	-	-	A0A1D8PJJ7 (-)	GO:0044403(biological process involved in symbiotic interaction); GO:0008150(biological_process); GO:0044419(biological process involved in interspecies interaction between organisms); GO:0051701(biological process involved in interaction with host)	-	GO:0003700(DNA-binding transcription factor activity); GO:0046872(metal ion binding); GO:0046914(transition metal ion binding); GO:0043169(cation binding); GO:0003674(molecular_function); GO:0043167(ion binding); GO:0000981(DNA-binding transcription factor activity, RNA polymerase II-specific); GO:0005488(binding); GO:0008270(zinc ion binding); GO:0140110(transcription regulator activity)	5476.C4YQ33	47EEZ (Fungal Zn(2)-Cys(6) binuclear cluster domain)	K	-	-
CAALFM_C303890WA	-2.06814	1.55e-10	3.61e-09	26.08	18.42	27.34	72.51	75.05	67.51	CAALFM_C303890WA	KAG8203450.1 (CDC25, partial [Candida africana])	cal:CAALFM_C303890WA (K03099;son of sevenless)	Environmental Information Processing; Human Diseases; Cellular Processes; Organismal Systems	Infectious disease: viral; Immune system; Cancer: specific types; Cell motility; Cellular community - eukaryotes; Drug resistance: antineoplastic; Signal transduction; Cancer: overview; Nervous system; Development and regeneration; Endocrine system; Environmental adaptation; Substance dependence	ko05215(Prostate cancer); ko05034(Alcoholism); ko04151(PI3K-Akt signaling pathway); ko05161(Hepatitis B); ko05225(Hepatocellular carcinoma); ko04510(Focal adhesion); ko04068(FoxO signaling pathway); ko01521(EGFR tyrosine kinase inhibitor resistance); ko04910(Insulin signaling pathway); ko04915(Estrogen signaling pathway); ko04662(B cell receptor signaling pathway); ko04810(Regulation of actin cyt…	-	-	P43069 (Cell division control protein 25)	GO:0019932(second-messenger-mediated signaling); GO:0030447(filamentous growth); GO:0071331(cellular response to hexose stimulus); GO:0071333(cellular response to glucose stimulus); GO:0008150(biological_process); GO:0007264(small GTPase mediated signal transduction); GO:0055082(intracellular chemical homeostasis); GO:0051716(cellular response to stimulus); GO:0071310(cellular response to organic…	-	GO:0003674(molecular_function); GO:0030695(GTPase regulator activity); GO:0005085(guanyl-nucleotide exchange factor activity); GO:0098772(molecular function regulator activity); GO:0030234(enzyme regulator activity); GO:0060589(nucleoside-triphosphatase regulator activity)	42374.XP_002419308.1	47AV3 (Cell division control protein 25)	T	-	-
CAALFM_C113070CA	4.13623	1.56e-10	3.61e-09	172.3	180.84	118.53	3.93	7.41	6.16	CAALFM_C113070CA	XP_722144.2 (Fad3p [Candida albicans SC5314])	cal:CAALFM_C113070CA (K23006;omega-3 fatty acid desaturase (Delta-15 desaturase) [EC:1.14.19.-])	Metabolism	Lipid metabolism	ko01040(Biosynthesis of unsaturated fatty acids)	-	-	A0A1D8PFL5 (-)	GO:0071704(organic substance metabolic process); GO:0019752(carboxylic acid metabolic process); GO:0006633(fatty acid biosynthetic process); GO:0009058(biosynthetic process); GO:0008150(biological_process); GO:0043436(oxoacid metabolic process); GO:0044237(cellular metabolic process); GO:0044249(cellular biosynthetic process); GO:0006636(unsaturated fatty acid biosynthetic process); GO:0072330(mo…	GO:0005575(cellular_component); GO:0110165(cellular anatomical entity); GO:0016021(membrane)	GO:0003824(catalytic activity); GO:0003674(molecular_function); GO:0016717(oxidoreductase activity, acting on paired donors, with oxidation of a pair of donors resulting in the reduction of molecular oxygen to two molecules of water); GO:0016705(oxidoreductase activity, acting on paired donors, with incorporation or reduction of molecular oxygen); GO:0042389(omega-3 fatty acid desaturase activity…	5476.C4YG25	47ARH (fatty acid desaturase)	I	-	-
CAALFM_C111400CA	3.09668	1.58e-10	3.64e-09	33.77	27.2	28.99	2.73	2.27	2.34	CAALFM_C111400CA	XP_713796.1 (protein kinase [Candida albicans SC5314])	cal:CAALFM_C111400CA (K06668;serine/threonine-protein kinase GIN4 [EC:2.7.11.-])	Cellular Processes	Cell growth and death	ko04111(Cell cycle - yeast)	Protein families: metabolism; Protein families: signaling and cellular processes	ko04812(Cytoskeleton proteins); ko01001(Protein kinases)	Q59W62 (Serine/threonine-protein kinase GIN4)	GO:0065003(protein-containing complex assembly); GO:0071704(organic substance metabolic process); GO:0016049(cell growth); GO:0030447(filamentous growth); GO:0071840(cellular component organization or biogenesis); GO:0009410(response to xenobiotic stimulus); GO:0031106(septin ring organization); GO:0043412(macromolecule modification); GO:0036211(protein modification process); GO:0044770(cell cycl…	GO:0043233(organelle lumen); GO:0043231(intracellular membrane-bounded organelle); GO:0070013(intracellular organelle lumen); GO:0032991(protein-containing complex); GO:0000131(incipient cellular bud site); GO:0043227(membrane-bounded organelle); GO:0005940(septin ring); GO:0031981(nuclear lumen); GO:0005575(cellular_component); GO:0030427(site of polarized growth); GO:0005634(nucleus); GO:000593…	GO:0140096(catalytic activity, acting on a protein); GO:0003824(catalytic activity); GO:0004674(protein serine/threonine kinase activity); GO:0016740(transferase activity); GO:0003674(molecular_function); GO:0043167(ion binding); GO:0032553(ribonucleotide binding); GO:0000166(nucleotide binding); GO:0004672(protein kinase activity); GO:0016773(phosphotransferase activity, alcohol group as accepto…	5476.C4YCR2	47CI3 (Fungal kinase associated-1 domain)	D	-	-
CAALFM_C108320WA	-1.08508	1.6e-10	3.68e-09	551.63	502.56	484.81	709.82	716.33	727.54	CAALFM_C108320WA	XP_717648.1 (transketolase [Candida albicans SC5314])	cal:CAALFM_C108320WA (K00615;transketolase [EC:2.2.1.1])	Metabolism	Metabolism of terpenoids and polyketides; Carbohydrate metabolism; Energy metabolism	ko00710(Carbon fixation in photosynthetic organisms); ko00030(Pentose phosphate pathway); ko01051(Biosynthesis of ansamycins)	-	-	Q5A750 (Transketolase)	GO:0071704(organic substance metabolic process); GO:0006740(NADPH regeneration); GO:0072524(pyridine-containing compound metabolic process); GO:0034641(cellular nitrogen compound metabolic process); GO:0008150(biological_process); GO:0006139(nucleobase-containing compound metabolic process); GO:0044237(cellular metabolic process); GO:0019637(organophosphate metabolic process); GO:0072521(purine-c…	GO:0043231(intracellular membrane-bounded organelle); GO:0009986(cell surface); GO:0043227(membrane-bounded organelle); GO:0005575(cellular_component); GO:0005618(cell wall); GO:0005634(nucleus); GO:0005829(cytosol); GO:0110165(cellular anatomical entity); GO:0062039(biofilm matrix); GO:0030312(external encapsulating structure); GO:0031012(extracellular matrix); GO:0005886(plasma membrane); GO:00…	GO:0046872(metal ion binding); GO:0003824(catalytic activity); GO:0043169(cation binding); GO:0003674(molecular_function); GO:0043167(ion binding); GO:0016740(transferase activity); GO:0005488(binding); GO:0016744(transketolase or transaldolase activity); GO:0004802(transketolase activity)	5476.C4YDJ8	47CBS (Catalyzes the transfer of a two-carbon ketol group from a ketose donor to an aldose acceptor, via a covalent intermediate with the cofactor thiamine pyrophosphate)	G	-	-
CAALFM_CR02810WA	-2.4007	1.61e-10	3.69e-09	73.81	41.83	79.09	263.98	264.23	230.76	CAALFM_CR02810WA	XP_715770.2 (Cirt4bp [Candida albicans SC5314])	ssl:SS1G_10405 (K06125;4-hydroxybenzoate polyprenyltransferase [EC:2.5.1.39])	Metabolism	Metabolism of cofactors and vitamins	ko00130(Ubiquinone and other terpenoid-quinone biosynthesis)	Protein families: metabolism	ko01006(Prenyltransferases)	A0A1D8PSB5 (-)	-	GO:0005622(intracellular anatomical structure); GO:0110165(cellular anatomical entity); GO:0043231(intracellular membrane-bounded organelle); GO:0043227(membrane-bounded organelle); GO:0005575(cellular_component); GO:0043226(organelle); GO:0043229(intracellular organelle); GO:0005634(nucleus)	GO:0003674(molecular_function); GO:0097159(organic cyclic compound binding); GO:0003676(nucleic acid binding); GO:0005488(binding); GO:1901363(heterocyclic compound binding); GO:0003677(DNA binding)	5476.C4YLA2	3RVUK (helix-turn-helix, Psq domain)	S	-	-
CAALFM_C203790CA	-2.64614	1.65e-10	3.76e-09	371.69	668.85	425.83	1698.69	1544.76	1583.99	CAALFM_C203790CA	XP_720966.2 (Asr3p [Candida albicans SC5314])	-	-	-	-	-	-	A0A1D8PH00 (-)	-	-	-	5476.C4YJW9	47DYQ (-)	S	-	-
CAALFM_C202590WA	2.46039	1.69e-10	3.85e-09	190.73	208.15	178.1	23.83	23.37	20.97	CAALFM_C202590WA	XP_722627.2 (low-affinity Zn(2+) transporter [Candida albicans SC5314])	cal:CAALFM_C202590WA (K14709;solute carrier family 39 (zinc transporter), member 1/2/3)	Human Diseases	Neurodegenerative disease	ko05012(Parkinson disease); ko05010(Alzheimer disease)	Protein families: signaling and cellular processes	ko02000(Transporters)	A0A1D8PGN5 (-)	GO:0008150(biological_process); GO:0006812(monoatomic cation transport); GO:0099587(inorganic ion import across plasma membrane); GO:0030001(metal ion transport); GO:0098659(inorganic cation import across plasma membrane); GO:0006811(monoatomic ion transport); GO:0071577(zinc ion transmembrane transport); GO:0098657(import into cell); GO:0006810(transport); GO:0006829(zinc ion transport); GO:0000…	GO:0110165(cellular anatomical entity); GO:0016020(membrane); GO:0016021(membrane); GO:0005575(cellular_component); GO:0005886(plasma membrane); GO:0071944(cell periphery)	GO:0015318(inorganic molecular entity transmembrane transporter activity); GO:1901702(salt transmembrane transporter activity); GO:0003674(molecular_function); GO:0000007(low-affinity zinc ion transmembrane transporter activity); GO:0046873(metal ion transmembrane transporter activity); GO:0022890(inorganic cation transmembrane transporter activity); GO:0022857(transmembrane transporter activity)…	5476.C4YJL1	47BEN (ZIP Zinc transporter)	P	-	-
CAALFM_C113190WA	-1.39492	1.72e-10	3.91e-09	978.92	1069.09	1016.08	1771.42	2006.81	1819	CAALFM_C113190WA	XP_722158.1 (uncharacterized protein CAALFM_C113190WA [Candida albicans SC5314])	-	-	-	-	-	-	A0A1D8PFM0 (DUF4149 domain-containing protein)	-	GO:0110165(cellular anatomical entity); GO:0016020(membrane); GO:0016021(membrane); GO:0005575(cellular_component); GO:0005886(plasma membrane); GO:0071944(cell periphery)	-	5476.C4YG15	47CZT (Domain of unknown function (DUF4149))	S	-	-
CAALFM_CR08710WA	-2.31648	1.9e-10	4.28e-09	60.04	31.1	61.53	183.33	189.09	183.3	CAALFM_CR08710WA	XP_716285.1 (uncharacterized protein CAALFM_CR08710WA [Candida albicans SC5314])	-	-	-	-	-	-	Q5A315 (-)	-	-	-	42374.XP_002422363.1	47BJE (-)	S	-	-
CAALFM_CR10110WA	-2.01828	1.91e-10	4.28e-09	153.22	221.74	161.08	420.42	447.07	519.28	CAALFM_CR10110WA	XP_719348.1 (Cht3p [Candida albicans SC5314])	cal:CAALFM_CR10110WA (K01183;chitinase [EC:3.2.1.14])	Metabolism	Carbohydrate metabolism	ko00520(Amino sugar and nucleotide sugar metabolism)	-	-	P40954 (Chitinase 3)	GO:0071704(organic substance metabolic process); GO:0000910(cytokinesis); GO:0046348(amino sugar catabolic process); GO:0009056(catabolic process); GO:0000281(mitotic cytokinesis); GO:0008150(biological_process); GO:0030010(establishment of cell polarity); GO:1901575(organic substance catabolic process); GO:0005976(polysaccharide metabolic process); GO:0051301(cell division); GO:1901072(glucosami…	GO:0005575(cellular_component); GO:0009986(cell surface); GO:0110165(cellular anatomical entity); GO:0005576(extracellular region)	GO:0004568(chitinase activity); GO:0003824(catalytic activity); GO:0097367(carbohydrate derivative binding); GO:0008061(chitin binding); GO:0003674(molecular_function); GO:0005488(binding); GO:0004553(hydrolase activity, hydrolyzing O-glycosyl compounds); GO:0016787(hydrolase activity); GO:0016798(hydrolase activity, acting on glycosyl bonds)	5476.C4YN32	479CN (Belongs to the glycosyl hydrolase 18 family)	G	-	-
CAALFM_C401290WA	-2.1832	1.91e-10	4.28e-09	33.37	38.46	40.88	118.46	117.67	128.46	CAALFM_C401290WA	XP_722729.2 (uncharacterized protein CAALFM_C401290WA [Candida albicans SC5314])	cthr:CTHT_0002480 (K19619;tyrosyl-DNA phosphodiesterase 2 [EC:3.1.4.-])	-	-	-	Protein families: genetic information processing	ko03400(DNA repair and recombination proteins)	A0A1D8PLA6 (-)	GO:0071704(organic substance metabolic process); GO:0051603(proteolysis involved in protein catabolic process); GO:0030163(protein catabolic process); GO:0043412(macromolecule modification); GO:0009056(catabolic process); GO:0036211(protein modification process); GO:0008150(biological_process); GO:0019941(modification-dependent protein catabolic process); GO:1901575(organic substance catabolic pr…	GO:0005622(intracellular anatomical structure); GO:0110165(cellular anatomical entity); GO:0043231(intracellular membrane-bounded organelle); GO:0043227(membrane-bounded organelle); GO:0005575(cellular_component); GO:0043226(organelle); GO:0043229(intracellular organelle); GO:0005634(nucleus)	GO:0140096(catalytic activity, acting on a protein); GO:0046872(metal ion binding); GO:0046914(transition metal ion binding); GO:0003824(catalytic activity); GO:0043169(cation binding); GO:0016746(acyltransferase activity); GO:0003674(molecular_function); GO:0043167(ion binding); GO:0016740(transferase activity); GO:0005488(binding); GO:0016755(aminoacyltransferase activity); GO:0004842(ubiquitin…	5476.C4YHV2	479CI (Zinc-ribbon)	O	-	-
CAALFM_C114300CA	-2.08151	1.96e-10	4.35e-09	23.1	19.51	28.48	73.08	68.46	70.26	CAALFM_C114300CA	XP_715042.1 (sphingolipid transporter [Candida albicans SC5314])	cal:CAALFM_C114300CA (K12385;Niemann-Pick C1 protein)	Cellular Processes; Organismal Systems	Digestive system; Transport and catabolism	ko04142(Lysosome); ko04979(Cholesterol metabolism)	Protein families: signaling and cellular processes	ko02000(Transporters)	A0A1D8PFW9 (-)	-	GO:0005575(cellular_component); GO:0110165(cellular anatomical entity); GO:0016021(membrane)	-	5476.C4YFP8	47C6T (Niemann-Pick C1 N terminus)	I	-	-
CAALFM_CR10360CA	-1.44455	1.96e-10	4.35e-09	244.93	223.61	198.39	427.62	428.62	396.71	CAALFM_CR10360CA	XP_719373.1 (cytochrome c lysine N-methyltransferase [Candida albicans SC5314])	cal:CAALFM_CR10360CA (K18804;[cytochrome c]-lysine N-methyltransferase [EC:2.1.1.59])	Metabolism	Amino acid metabolism	ko00310(Lysine degradation)	-	-	A0A1D8PU71 (-)	GO:0071704(organic substance metabolic process); GO:0043412(macromolecule modification); GO:0036211(protein modification process); GO:0018205(peptidyl-lysine modification); GO:0008150(biological_process); GO:0018026(peptidyl-lysine monomethylation); GO:0018193(peptidyl-amino acid modification); GO:0006479(protein methylation); GO:0018023(peptidyl-lysine trimethylation); GO:0032259(methylation); G…	-	GO:0140096(catalytic activity, acting on a protein); GO:0016278(lysine N-methyltransferase activity); GO:0003824(catalytic activity); GO:0016740(transferase activity); GO:0003674(molecular_function); GO:0016279(protein-lysine N-methyltransferase activity); GO:0008170(N-methyltransferase activity); GO:0008168(methyltransferase activity); GO:0008276(protein methyltransferase activity); GO:0008757(S…	5476.C4YN55	47C6S (cytochrome c lysine)	J	-	-
CAALFM_C304830CA	-1.3698	1.96e-10	4.35e-09	176.74	227.98	217.74	372.38	342.7	360.15	CAALFM_C304830CA	XP_723161.2 (trifunctional fatty acid synthase subunit [Candida albicans SC5314])	cal:CAALFM_C304830CA (K00667;fatty acid synthase subunit alpha, fungi type [EC:2.3.1.86])	Metabolism	Lipid metabolism	ko00061(Fatty acid biosynthesis)	Protein families: metabolism	ko01004(Lipid biosynthesis proteins)	A0A1D8PK65 (Fatty acid synthase subunit alpha)	GO:0071704(organic substance metabolic process); GO:0019752(carboxylic acid metabolic process); GO:0006633(fatty acid biosynthetic process); GO:0042759(long-chain fatty acid biosynthetic process); GO:0009058(biosynthetic process); GO:0008150(biological_process); GO:0043436(oxoacid metabolic process); GO:0044237(cellular metabolic process); GO:0044249(cellular biosynthetic process); GO:0072330(mon…	GO:0032991(protein-containing complex); GO:1902494(catalytic complex); GO:0005835(fatty acid synthase complex); GO:0005575(cellular_component); GO:0140535(intracellular protein-containing complex)	GO:0003824(catalytic activity); GO:0043169(cation binding); GO:0016740(transferase activity); GO:0003674(molecular_function); GO:0004312(fatty acid synthase activity); GO:0043167(ion binding); GO:0046872(metal ion binding); GO:0016747(acyltransferase activity, transferring groups other than amino-acyl groups); GO:0016780(phosphotransferase activity, for other substituted phosphate groups); GO:001…	5476.C4YQN7	47A3H (fatty acid synthase)	Q	-	-
CAALFM_C603390WA	2.86802	2.01e-10	4.43e-09	177.24	182.53	176.14	17.05	16.03	16.09	CAALFM_C603390WA	KAG8202517.1 (DIC1 [Candida africana])	cal:CAALFM_C603390WA (K13577;solute carrier family 25 (mitochondrial dicarboxylate transporter), member 10)	Organismal Systems	Excretory system	ko04964(Proximal tubule bicarbonate reclamation)	Protein families: signaling and cellular processes	ko02000(Transporters)	A0A1D8PQ62 (-)	GO:0006817(phosphate ion transport); GO:0008272(sulfate transport); GO:0008150(biological_process); GO:0035435(phosphate ion transmembrane transport); GO:0071422(succinate transmembrane transport); GO:0015709(thiosulfate transport); GO:0015698(inorganic anion transport); GO:0071423(malate transmembrane transport); GO:0015744(succinate transport); GO:0046942(carboxylic acid transport); GO:0071702(…	GO:0043231(intracellular membrane-bounded organelle); GO:0043227(membrane-bounded organelle); GO:0005743(mitochondrial inner membrane); GO:0005575(cellular_component); GO:0031966(mitochondrial membrane); GO:0110165(cellular anatomical entity); GO:0016021(membrane); GO:0005886(plasma membrane); GO:0031975(envelope); GO:0005622(intracellular anatomical structure); GO:0016020(membrane); GO:0043229(i…	GO:0015556(C4-dicarboxylate transmembrane transporter activity); GO:1901682(sulfur compound transmembrane transporter activity); GO:0015140(malate transmembrane transporter activity); GO:0003674(molecular_function); GO:0015141(succinate transmembrane transporter activity); GO:0015116(sulfate transmembrane transporter activity); GO:0015318(inorganic molecular entity transmembrane transporter activ…	5476.C4YSG5	479N8 (Belongs to the mitochondrial carrier (TC 2.A.29) family)	C	-	-
CAALFM_C306870WA	-0.642579	2.02e-10	4.43e-09	47517.9	44714.5	48580.5	47362	47252.8	46636.4	CAALFM_C306870WA	7U4S_A (Chain A, Glyceraldehyde-3-phosphate dehydrogenase [Candida albicans WO-1])	cal:CAALFM_C306870WA (K00134;glyceraldehyde 3-phosphate dehydrogenase [EC:1.2.1.12])	Environmental Information Processing; Metabolism; Human Diseases	Cardiovascular disease; Neurodegenerative disease; Carbohydrate metabolism; Signal transduction; Infectious disease: bacterial; Energy metabolism	ko00710(Carbon fixation in photosynthetic organisms); ko05415(Diabetic cardiomyopathy); ko04066(HIF-1 signaling pathway); ko00010(Glycolysis / Gluconeogenesis); ko05132(Salmonella infection); ko05130(Pathogenic Escherichia coli infection); ko05010(Alzheimer disease)	Protein families: signaling and cellular processes; Protein families: genetic information processing	ko04147(Exosome); ko04131(Membrane trafficking)	Q92211 (Glyceraldehyde-3-phosphate dehydrogenase)	GO:0071704(organic substance metabolic process); GO:0019752(carboxylic acid metabolic process); GO:0019318(hexose metabolic process); GO:0071840(cellular component organization or biogenesis); GO:0006090(pyruvate metabolic process); GO:0009056(catabolic process); GO:0008150(biological_process); GO:0043436(oxoacid metabolic process); GO:1901575(organic substance catabolic process); GO:0044237(cell…	GO:0005737(cytoplasm); GO:0110165(cellular anatomical entity); GO:0005622(intracellular anatomical structure); GO:0005576(extracellular region); GO:0030312(external encapsulating structure); GO:0005575(cellular_component); GO:0005618(cell wall); GO:0071944(cell periphery)	GO:0017076(purine nucleotide binding); GO:0003824(catalytic activity); GO:0004365(glyceraldehyde-3-phosphate dehydrogenase (NAD+) (phosphorylating) activity); GO:0003674(molecular_function); GO:0036094(small molecule binding); GO:0097159(organic cyclic compound binding); GO:0005488(binding); GO:0030554(adenyl nucleotide binding); GO:1901265(nucleoside phosphate binding); GO:1901363(heterocyclic c…	5476.Q92211	47BTK (Glyceraldehyde-3-phosphate dehydrogenase)	G	-	-
CAALFM_C402000CA	-1.95665	2.07e-10	4.53e-09	57.84	38.32	43.27	129.12	126.3	127.45	CAALFM_C402000CA	KAG8203003.1 (hypothetical protein GWM34_01946, partial [Candida africana])	cal:CAALFM_C402000CA (K19839;Rho-type GTPase-activating protein 1/2)	Environmental Information Processing	Signal transduction	ko04011(MAPK signaling pathway - yeast)	-	-	Q5AMQ3 (-)	GO:0030447(filamentous growth); GO:0051336(regulation of hydrolase activity); GO:0008150(biological_process); GO:0007264(small GTPase mediated signal transduction); GO:0051716(cellular response to stimulus); GO:0030448(hyphal growth); GO:0050789(regulation of biological process); GO:0007165(signal transduction); GO:0065007(biological regulation); GO:0065009(regulation of molecular function); GO:0…	GO:0015629(actin cytoskeleton); GO:0005575(cellular_component); GO:0030427(site of polarized growth); GO:0005933(cellular bud); GO:0005935(cellular bud neck); GO:0000142(cellular bud neck contractile ring); GO:0110165(cellular anatomical entity); GO:0005856(cytoskeleton); GO:0043228(non-membrane-bounded organelle); GO:0070938(contractile ring); GO:0005622(intracellular anatomical structure); GO:0…	GO:0046872(metal ion binding); GO:0043169(cation binding); GO:0030234(enzyme regulator activity); GO:0003674(molecular_function); GO:0043167(ion binding); GO:0005488(binding); GO:0008047(enzyme activator activity); GO:0030695(GTPase regulator activity); GO:0098772(molecular function regulator activity); GO:0005096(GTPase activator activity); GO:0060589(nucleoside-triphosphatase regulator activity)	5476.C4YHP5	479FH (GTPase-activator protein for Rho-like GTPases)	TZ	-	-
CAALFM_C307270CA	-0.966779	2.11e-10	4.59e-09	4023.4	3934.71	3659.41	4836.32	4646.79	5033.31	CAALFM_C307270CA	XP_036665523.1 (uncharacterized protein CPAR2_809000 [Candida parapsilosis])	cal:CAALFM_C307270CA (K08770;ubiquitin C)	Human Diseases; Genetic Information Processing; Cellular Processes; Organismal Systems	Infectious disease: viral; Transport and catabolism; Neurodegenerative disease; Folding, sorting and degradation; Infectious disease: bacterial; Endocrine system	ko05167(Kaposi sarcoma-associated herpesvirus infection); ko04120(Ubiquitin mediated proteolysis); ko05131(Shigellosis); ko04137(Mitophagy - animal); ko05012(Parkinson disease); ko03320(PPAR signaling pathway); ko05022(Pathways of neurodegeneration - multiple diseases)	Protein families: genetic information processing	ko04121(Ubiquitin system)	Q5ADS0 (-)	GO:0071704(organic substance metabolic process); GO:0051603(proteolysis involved in protein catabolic process); GO:0030447(filamentous growth); GO:0030163(protein catabolic process); GO:0009266(response to temperature stimulus); GO:0009056(catabolic process); GO:0043412(macromolecule modification); GO:0036211(protein modification process); GO:0019941(modification-dependent protein catabolic proce…	GO:0005737(cytoplasm); GO:0110165(cellular anatomical entity); GO:0016020(membrane); GO:0005622(intracellular anatomical structure); GO:0043231(intracellular membrane-bounded organelle); GO:0043227(membrane-bounded organelle); GO:0005575(cellular_component); GO:0043226(organelle); GO:0043229(intracellular organelle); GO:0005886(plasma membrane); GO:0005634(nucleus); GO:0071944(cell periphery)	GO:0031386(protein tag); GO:0031625(ubiquitin protein ligase binding); GO:0003674(molecular_function); GO:0019899(enzyme binding); GO:0005488(binding); GO:0044389(ubiquitin-like protein ligase binding); GO:0005515(protein binding)	5476.C4YP88	47A24 (ubiquitin)	O	-	-
CAALFM_CR07560WA	-1.66899	2.13e-10	4.61e-09	51	49.65	57.08	110.72	116.32	111.11	CAALFM_CR07560WA	XP_710399.2 (Rgd3p [Candida albicans SC5314])	ncs:NCAS_0B07320 (K20643;Rho GTPase-activating protein RGD1)	-	-	-	Protein families: genetic information processing	ko04131(Membrane trafficking)	A0A1D8PTI9 (-)	GO:0050789(regulation of biological process); GO:0071840(cellular component organization or biogenesis); GO:0006996(organelle organization); GO:0050794(regulation of cellular process); GO:0007165(signal transduction); GO:0007010(cytoskeleton organization); GO:0050896(response to stimulus); GO:0065007(biological regulation); GO:0007264(small GTPase mediated signal transduction); GO:0009987(cellula…	GO:0005737(cytoplasm); GO:0110165(cellular anatomical entity); GO:0005622(intracellular anatomical structure); GO:0016020(membrane); GO:0005575(cellular_component); GO:0032153(cell division site); GO:0000935(division septum); GO:0005886(plasma membrane); GO:0071944(cell periphery); GO:0030428(cell septum)	GO:0003674(molecular_function); GO:0008047(enzyme activator activity); GO:0030695(GTPase regulator activity); GO:0098772(molecular function regulator activity); GO:0030234(enzyme regulator activity); GO:0005096(GTPase activator activity); GO:0060589(nucleoside-triphosphatase regulator activity)	5476.C4YMD8	47A6J (Domain found in Dishevelled, Egl-10, and Pleckstrin (DEP))	A	-	-
CAALFM_C113480WA	-1.12018	2.13e-10	4.61e-09	1729.51	1581.45	1887.75	2713.1	2455.37	2486.23	CAALFM_C113480WA	XP_722186.1 (Hsp70 family chaperone [Candida albicans SC5314])	cal:CAALFM_C113480WA (K03283;heat shock 70kDa protein 1/2/6/8)	Environmental Information Processing; Human Diseases; Genetic Information Processing; Organismal Systems; Cellular Processes	Cardiovascular disease; Infectious disease: viral; Infectious disease: bacterial; Immune system; Transport and catabolism; Neurodegenerative disease; Transcription; Signal transduction; Folding, sorting and degradation; Aging; Infectious disease: parasitic; Endocrine system	ko05145(Toxoplasmosis); ko04144(Endocytosis); ko04915(Estrogen signaling pathway); ko05162(Measles); ko05417(Lipid and atherosclerosis); ko04141(Protein processing in endoplasmic reticulum); ko04010(MAPK signaling pathway); ko05020(Prion disease); ko04612(Antigen processing and presentation); ko03040(Spliceosome); ko05134(Legionellosis); ko04213(Longevity regulating pathway - multiple species)	Protein families: metabolism; Protein families: signaling and cellular processes; Protein families: genetic information processing	ko01009(Protein phosphatases and associated proteins); ko03009(Ribosome biogenesis); ko03041(Spliceosome); ko03029(Mitochondrial biogenesis); ko03051(Proteasome); ko03110(Chaperones and folding catalysts); ko04147(Exosome); ko04131(Membrane trafficking)	P41797 (Heat shock protein SSA1)	GO:0051085(chaperone cofactor-dependent protein refolding); GO:0048583(regulation of response to stimulus); GO:0048584(positive regulation of response to stimulus); GO:0042221(response to chemical); GO:0033365(protein localization to organelle); GO:0072599(establishment of protein localization to endoplasmic reticulum); GO:0006886(intracellular protein transport); GO:0031347(regulation of defense…	GO:0030446(hyphal cell wall); GO:0043231(intracellular membrane-bounded organelle); GO:0005576(extracellular region); GO:0009986(cell surface); GO:0043227(membrane-bounded organelle); GO:0005575(cellular_component); GO:0005618(cell wall); GO:0005634(nucleus); GO:0005829(cytosol); GO:0110165(cellular anatomical entity); GO:0062039(biofilm matrix); GO:0030312(external encapsulating structure); GO:0…	GO:0003674(molecular_function); GO:0043167(ion binding); GO:0051787(misfolded protein binding); GO:0032553(ribonucleotide binding); GO:0044183(protein folding chaperone); GO:0000166(nucleotide binding); GO:0051082(unfolded protein binding); GO:0036094(small molecule binding); GO:0042277(peptide binding); GO:0030554(adenyl nucleotide binding); GO:0043168(anion binding); GO:0005524(ATP binding); GO…	42374.XP_002417888.1	47BSX (heat shock protein 70)	O	-	-
CAALFM_C700690WA	3.33376	2.14e-10	4.61e-09	366.08	245.21	375.16	20.24	27.95	22	CAALFM_C700690WA	XP_720342.1 (rRNA-binding ribosome biosynthesis protein [Candida albicans SC5314])	cal:CAALFM_C700690WA (K14838;nucleolar protein 15)	-	-	-	Protein families: genetic information processing	ko03009(Ribosome biogenesis)	A0A1D8PQN7 (-)	GO:0071704(organic substance metabolic process); GO:0071840(cellular component organization or biogenesis); GO:0034660(ncRNA metabolic process); GO:0034641(cellular nitrogen compound metabolic process); GO:0000463(maturation of LSU-rRNA from tricistronic rRNA transcript (SSU-rRNA, 5.8S rRNA, LSU-rRNA)); GO:0008150(biological_process); GO:0006139(nucleobase-containing compound metabolic process); …	GO:0043232(intracellular non-membrane-bounded organelle); GO:0043233(organelle lumen); GO:0005622(intracellular anatomical structure); GO:0110165(cellular anatomical entity); GO:0043231(intracellular membrane-bounded organelle); GO:0070013(intracellular organelle lumen); GO:0031974(membrane-enclosed lumen); GO:0043227(membrane-bounded organelle); GO:0031981(nuclear lumen); GO:0043226(organelle); …	GO:0003674(molecular_function); GO:0097159(organic cyclic compound binding); GO:0003676(nucleic acid binding); GO:0005488(binding); GO:0003723(RNA binding); GO:1901363(heterocyclic compound binding)	5476.C4YTD6	47AD6 (RNA recognition motif. (a.k.a. RRM, RBD, or RNP domain))	A	-	-
CAALFM_C109190CA	0.99441	2.17e-10	4.65e-09	1932.35	1783.65	1828.19	624.97	653.19	621.85	CAALFM_C109190CA	XP_723463.1 (dihydroxyacetone kinase [Candida albicans SC5314])	cal:CAALFM_C109190CA (K00863;triose/dihydroxyacetone kinase / FAD-AMP lyase (cyclizing) [EC:2.7.1.28 2.7.1.29 4.6.1.15])	Metabolism; Organismal Systems	Carbohydrate metabolism; Lipid metabolism; Energy metabolism; Immune system	ko00051(Fructose and mannose metabolism); ko04622(RIG-I-like receptor signaling pathway); ko00561(Glycerolipid metabolism); ko00680(Methane metabolism)	-	-	A0A1D8PEI2 (-)	GO:0071704(organic substance metabolic process); GO:0019588(anaerobic glycerol catabolic process); GO:0009056(catabolic process); GO:0019662(non-glycolytic fermentation); GO:0019400(alditol metabolic process); GO:0008150(biological_process); GO:0006071(glycerol metabolic process); GO:1901575(organic substance catabolic process); GO:0044237(cellular metabolic process); GO:0019405(alditol catabolic…	GO:0005622(intracellular anatomical structure); GO:0005737(cytoplasm); GO:0110165(cellular anatomical entity); GO:0005575(cellular_component); GO:0005829(cytosol)	GO:0003824(catalytic activity); GO:0016740(transferase activity); GO:0003674(molecular_function); GO:0043167(ion binding); GO:0032553(ribonucleotide binding); GO:0000166(nucleotide binding); GO:0016773(phosphotransferase activity, alcohol group as acceptor); GO:0036094(small molecule binding); GO:0030554(adenyl nucleotide binding); GO:0005524(ATP binding); GO:0035639(purine ribonucleoside triphos…	5476.C4YDB9	4798G (dihydroxyacetone kinase)	G	-	-
CAALFM_C502080CA	-1.11803	2.21e-10	4.72e-09	4957.81	4124.18	4987.14	6107.57	5859.78	6022.53	CAALFM_C502080CA	KAF6060519.1 (Heat shock protein 9/12 family protein [Candida albicans])	cten:CANTEDRAFT_133667 (K00560;thymidylate synthase [EC:2.1.1.45])	Metabolism; Human Diseases	Metabolism of cofactors and vitamins; Nucleotide metabolism; Drug resistance: antineoplastic	ko00240(Pyrimidine metabolism); ko01523(Antifolate resistance); ko00670(One carbon pool by folate)	-	-	A0A1D8PNC7 (-)	-	GO:0005622(intracellular anatomical structure); GO:0005737(cytoplasm); GO:0110165(cellular anatomical entity); GO:0030446(hyphal cell wall); GO:0016020(membrane); GO:0030445(yeast-form cell wall); GO:0030312(external encapsulating structure); GO:0005575(cellular_component); GO:0009277(fungal-type cell wall); GO:0005618(cell wall); GO:0071944(cell periphery); GO:0005886(plasma membrane); GO:000582…	GO:0008289(lipid binding); GO:0003674(molecular_function); GO:0005488(binding)	5476.C4YR94	47DIB (Heat shock protein 9/12)	S	-	-
CAALFM_C600250WA	-1.8865	2.29e-10	4.89e-09	54	63.43	58.33	147.26	135.2	136.16	CAALFM_C600250WA	XP_712301.1 (uncharacterized protein CAALFM_C600250WA [Candida albicans SC5314])	-	-	-	-	-	-	A0A1D8PPA2 (AB hydrolase-1 domain-containing protein)	GO:0050789(regulation of biological process); GO:0051179(localization); GO:0051235(maintenance of location); GO:0065007(biological regulation); GO:0008150(biological_process); GO:0019915(lipid storage); GO:0010883(regulation of lipid storage); GO:0032879(regulation of localization); GO:0010876(lipid localization); GO:0033036(macromolecule localization)	GO:0005737(cytoplasm); GO:0110165(cellular anatomical entity); GO:0005622(intracellular anatomical structure); GO:0043231(intracellular membrane-bounded organelle); GO:0043227(membrane-bounded organelle); GO:0005783(endoplasmic reticulum); GO:0016021(membrane); GO:0005575(cellular_component); GO:0043226(organelle); GO:0043229(intracellular organelle); GO:0012505(endomembrane system)	-	42374.XP_002420822.1	479NY (Region of unknown function (DUF2417))	S	-	-
CAALFM_C110380CA	1.94771	2.31e-10	4.91e-09	136.59	127.34	150.07	25.48	24.68	23.2	CAALFM_C110380CA	XP_723591.2 (serine/threonine protein kinase [Candida albicans SC5314])	cal:CAALFM_C110380CA (K08286;protein-serine/threonine kinase [EC:2.7.11.-])	-	-	-	-	-	Q5AP53 (Serine/threonine-protein kinase CBK1)	GO:0071840(cellular component organization or biogenesis); GO:1900741(regulation of filamentous growth of a population of unicellular organisms in response to pH); GO:0044271(cellular nitrogen compound biosynthetic process); GO:0030447(filamentous growth); GO:0034641(cellular nitrogen compound metabolic process); GO:0006351(DNA-templated transcription); GO:0048583(regulation of response to stimul…	GO:0005622(intracellular anatomical structure); GO:0110165(cellular anatomical entity); GO:0005737(cytoplasm); GO:0005575(cellular_component); GO:0030427(site of polarized growth); GO:0060187(cell pole); GO:0051286(cell tip); GO:0001411(hyphal tip); GO:0005938(cell cortex); GO:0005933(cellular bud); GO:0071944(cell periphery); GO:0005935(cellular bud neck); GO:0030428(cell septum)	GO:0140096(catalytic activity, acting on a protein); GO:0003824(catalytic activity); GO:0004674(protein serine/threonine kinase activity); GO:0016740(transferase activity); GO:0003674(molecular_function); GO:0043167(ion binding); GO:0032553(ribonucleotide binding); GO:0000166(nucleotide binding); GO:0004672(protein kinase activity); GO:0016773(phosphotransferase activity, alcohol group as accepto…	5476.C4YD08	479CK (Serine threonine-protein kinase CBK1)	T	-	-
CAALFM_C305170WA	3.18437	2.34e-10	4.95e-09	82	75.77	82.91	5.31	6.29	5.98	CAALFM_C305170WA	XP_723202.1 (Wor2p [Candida albicans SC5314])	cal:CAALFM_C305170WA (K21632;white-opaque regulator 2)	-	-	-	Protein families: genetic information processing	ko03000(Transcription factors)	Q5ANB1 (White-opaque regulator 2)	GO:0030447(filamentous growth); GO:0008150(biological_process); GO:1900428(regulation of filamentous growth of a population of unicellular organisms); GO:0048518(positive regulation of biological process); GO:0048519(negative regulation of biological process); GO:0060258(negative regulation of filamentous growth); GO:0045926(negative regulation of growth); GO:0070783(growth of unicellular organis…	GO:0005622(intracellular anatomical structure); GO:0110165(cellular anatomical entity); GO:0043231(intracellular membrane-bounded organelle); GO:0043227(membrane-bounded organelle); GO:0005575(cellular_component); GO:0043226(organelle); GO:0043229(intracellular organelle); GO:0005634(nucleus)	GO:0003700(DNA-binding transcription factor activity); GO:0046914(transition metal ion binding); GO:0046872(metal ion binding); GO:0043169(cation binding); GO:0003674(molecular_function); GO:0000981(DNA-binding transcription factor activity, RNA polymerase II-specific); GO:0003676(nucleic acid binding); GO:0005488(binding); GO:0097159(organic cyclic compound binding); GO:0043167(ion binding); GO:…	42374.XP_002419423.1	47DPA (Fungal Zn(2)-Cys(6) binuclear cluster domain)	S	-	-
CAALFM_CR07190WA	-1.43556	2.43e-10	5.11e-09	85.11	96.26	85.19	154.61	164.65	153.18	CAALFM_CR07190WA	XP_713089.2 (uncharacterized protein CAALFM_CR07190WA [Candida albicans SC5314])	ncs:NCAS_0B07320 (K20643;Rho GTPase-activating protein RGD1)	-	-	-	Protein families: genetic information processing	ko04131(Membrane trafficking)	A0A1D8PTF4 (-)	GO:0050789(regulation of biological process); GO:0071840(cellular component organization or biogenesis); GO:0006996(organelle organization); GO:0050794(regulation of cellular process); GO:0007165(signal transduction); GO:0007010(cytoskeleton organization); GO:0050896(response to stimulus); GO:0065007(biological regulation); GO:0007264(small GTPase mediated signal transduction); GO:0009987(cellula…	GO:0005737(cytoplasm); GO:0110165(cellular anatomical entity); GO:0005622(intracellular anatomical structure); GO:0016020(membrane); GO:0005575(cellular_component); GO:0032153(cell division site); GO:0000935(division septum); GO:0005886(plasma membrane); GO:0071944(cell periphery); GO:0030428(cell septum)	GO:0003674(molecular_function); GO:0008047(enzyme activator activity); GO:0030695(GTPase regulator activity); GO:0098772(molecular function regulator activity); GO:0030234(enzyme regulator activity); GO:0005096(GTPase activator activity); GO:0060589(nucleoside-triphosphatase regulator activity)	5476.C4YMH2	47A6J (Domain found in Dishevelled, Egl-10, and Pleckstrin (DEP))	A	-	-
CAALFM_C704230WA	-1.12661	2.43e-10	5.11e-09	1271.56	1175.18	1161.01	1605.14	1642.33	1790.46	CAALFM_C704230WA	XP_715199.1 (Nrg1p [Candida albicans SC5314])	abv:AGABI2DRAFT122840 (K09467;zinc-finger protein CreA/MIG)	-	-	-	Protein families: genetic information processing	ko03000(Transcription factors)	Q5A0E5 (Transcriptional regulator NRG1)	GO:0030447(filamentous growth); GO:0044271(cellular nitrogen compound biosynthetic process); GO:0034641(cellular nitrogen compound metabolic process); GO:0006351(DNA-templated transcription); GO:0036244(cellular response to neutral pH); GO:0048856(anatomical structure development); GO:0042221(response to chemical); GO:0071496(cellular response to external stimulus); GO:0019222(regulation of metab…	GO:0005667(transcription regulator complex); GO:0005622(intracellular anatomical structure); GO:0110165(cellular anatomical entity); GO:0043231(intracellular membrane-bounded organelle); GO:0032991(protein-containing complex); GO:0031519(PcG protein complex); GO:0043227(membrane-bounded organelle); GO:0005575(cellular_component); GO:0043226(organelle); GO:0043229(intracellular organelle); GO:0005…	GO:0003700(DNA-binding transcription factor activity); GO:0043169(cation binding); GO:0003674(molecular_function); GO:0043167(ion binding); GO:0046872(metal ion binding); GO:0001067(transcription regulatory region nucleic acid binding); GO:0000977(RNA polymerase II transcription regulatory region sequence-specific DNA binding); GO:0003677(DNA binding); GO:0043565(sequence-specific DNA binding); G…	5476.C4YT53	47DBV (zinc finger)	S	-	-
CAALFM_C505300WA	-1.92886	2.47e-10	5.17e-09	165.75	196.23	169.76	441.1	401.31	403.49	CAALFM_C505300WA	XP_721932.2 (riboflavin synthase [Candida albicans SC5314])	cal:CAALFM_C505300WA (K00793;riboflavin synthase [EC:2.5.1.9])	Metabolism	Metabolism of cofactors and vitamins	ko00740(Riboflavin metabolism)	-	-	A0A1D8PP67 (-)	GO:0071704(organic substance metabolic process); GO:0044271(cellular nitrogen compound biosynthetic process); GO:0042726(flavin-containing compound metabolic process); GO:0034641(cellular nitrogen compound metabolic process); GO:0009058(biosynthetic process); GO:0008150(biological_process); GO:0044237(cellular metabolic process); GO:0044249(cellular biosynthetic process); GO:0042364(water-soluble…	-	GO:0003824(catalytic activity); GO:0003674(molecular_function); GO:0016765(transferase activity, transferring alkyl or aryl (other than methyl) groups); GO:0016740(transferase activity); GO:0004746(riboflavin synthase activity)	5476.C4YS38	47AXB (Riboflavin synthase)	H	-	-
CAALFM_C604570WA	-1.4918	2.5e-10	5.2e-09	126.73	167.78	143.65	267.87	260.07	256.03	CAALFM_C604570WA	XP_712426.1 (dynamin-like GTPase [Candida albicans SC5314])	cal:CAALFM_C604570WA (K22698;protein SEY1 [EC:3.6.5.-])	-	-	-	Protein families: genetic information processing	ko04131(Membrane trafficking)	Q9C0L9 (Protein SEY1)	GO:0008643(carbohydrate transport); GO:0071840(cellular component organization or biogenesis); GO:0007029(endoplasmic reticulum organization); GO:0009410(response to xenobiotic stimulus); GO:0008645(hexose transmembrane transport); GO:0008150(biological_process); GO:0051716(cellular response to stimulus); GO:0042221(response to chemical); GO:0071702(organic substance transport); GO:0061025(membra…	GO:0005789(endoplasmic reticulum membrane); GO:0005622(intracellular anatomical structure); GO:0110165(cellular anatomical entity); GO:0098827(endoplasmic reticulum subcompartment); GO:0043231(intracellular membrane-bounded organelle); GO:0016020(membrane); GO:0005737(cytoplasm); GO:0043227(membrane-bounded organelle); GO:0005783(endoplasmic reticulum); GO:0042175(nuclear outer membrane-endoplasm…	GO:0003824(catalytic activity); GO:0016818(hydrolase activity, acting on acid anhydrides, in phosphorus-containing anhydrides); GO:0016817(hydrolase activity, acting on acid anhydrides); GO:0003674(molecular_function); GO:0043167(ion binding); GO:0032553(ribonucleotide binding); GO:0032561(guanyl ribonucleotide binding); GO:0000166(nucleotide binding); GO:0016462(pyrophosphatase activity); GO:000…	5476.C4YS65	479FK (Cooperates with the reticulon proteins and tubule- shaping DP1 family proteins to generate and maintain the structure of the tubular endoplasmic reticulum network. Has GTPase activity, which is required for its function in ER organization)	S	-	-
CAALFM_C403890WA	-2.74732	2.57e-10	5.33e-09	23.71	48.49	30.01	141.77	142.87	148.07	CAALFM_C403890WA	KGR08305.1 (hypothetical protein MG5_03637 [Candida albicans P57072])	cal:CAALFM_C403890WA (K19806;tyrosine-protein phosphatase 2/3 [EC:3.1.3.48])	Environmental Information Processing	Signal transduction	ko04011(MAPK signaling pathway - yeast)	Protein families: metabolism	ko01009(Protein phosphatases and associated proteins)	C4YH79 (-)	-	-	GO:0140096(catalytic activity, acting on a protein); GO:0003824(catalytic activity); GO:0042578(phosphoric ester hydrolase activity); GO:0003674(molecular_function); GO:0016791(phosphatase activity); GO:0004721(phosphoprotein phosphatase activity); GO:0016787(hydrolase activity); GO:0016788(hydrolase activity, acting on ester bonds); GO:0004725(protein tyrosine phosphatase activity)	5476.C4YH79	47ERV (Protein tyrosine phosphatase, catalytic domain)	T	-	-
CAALFM_C501830CA	-2.4706	2.59e-10	5.36e-09	19.04	16.31	27.84	84.79	82.93	83.12	CAALFM_C501830CA	XP_714607.1 (Hal9p [Candida albicans SC5314])	-	-	-	-	-	-	A0A1D8PNC6 (-)	GO:0030447(filamentous growth); GO:0008150(biological_process); GO:1900428(regulation of filamentous growth of a population of unicellular organisms); GO:0048519(negative regulation of biological process); GO:0060258(negative regulation of filamentous growth); GO:0045926(negative regulation of growth); GO:0070783(growth of unicellular organism as a thread of attached cells); GO:1900429(negative r…	GO:0005575(cellular_component); GO:0110165(cellular anatomical entity); GO:0016021(membrane)	GO:0003700(DNA-binding transcription factor activity); GO:0046914(transition metal ion binding); GO:0046872(metal ion binding); GO:0043169(cation binding); GO:0003674(molecular_function); GO:0000981(DNA-binding transcription factor activity, RNA polymerase II-specific); GO:0043167(ion binding); GO:0005488(binding); GO:0008270(zinc ion binding); GO:0140110(transcription regulator activity)	5476.C4YR69	47BPK (GAL4-like Zn(II)2Cys6 (or C6 zinc) binuclear cluster DNA-binding domain)	K	-	-
CAALFM_C113940WA	1.16552	2.63e-10	5.42e-09	1535.78	1465.1	1728.46	459.1	444.33	464.39	CAALFM_C113940WA	XP_722234.1 (SUN family protein [Candida albicans SC5314])	cal:CAALFM_C113940WA (K01238;SUN family beta-glucosidase [EC:3.2.1.-])	-	-	-	-	-	Q5AKU5 (Secreted beta-glucosidase SIM1)	GO:0071704(organic substance metabolic process); GO:0006259(DNA metabolic process); GO:0080090(regulation of primary metabolic process); GO:0031323(regulation of cellular metabolic process); GO:0071840(cellular component organization or biogenesis); GO:0034641(cellular nitrogen compound metabolic process); GO:0009056(catabolic process); GO:0008150(biological_process); GO:0006139(nucleobase-contai…	GO:0110165(cellular anatomical entity); GO:0005576(extracellular region); GO:0009986(cell surface); GO:0009277(fungal-type cell wall); GO:0030312(external encapsulating structure); GO:0005575(cellular_component); GO:0005618(cell wall); GO:0071944(cell periphery)	GO:0003674(molecular_function); GO:0003824(catalytic activity); GO:0016787(hydrolase activity); GO:0016798(hydrolase activity, acting on glycosyl bonds)	5476.C4YFT3	47B75 (Beta-glucosidase (SUN family))	S	-	-
CAALFM_C110160WA	-1.31923	2.68e-10	5.5e-09	421.37	383.56	388.51	630.83	641.21	665.33	CAALFM_C110160WA	XP_723568.1 (Mir1p [Candida albicans SC5314])	cal:CAALFM_C110160WA (K15102;solute carrier family 25 (mitochondrial phosphate transporter), member 3)	-	-	-	Protein families: signaling and cellular processes	ko02000(Transporters); ko04147(Exosome)	Q5AP79 (-)	GO:0006817(phosphate ion transport); GO:0098661(inorganic anion transmembrane transport); GO:0098660(inorganic ion transmembrane transport); GO:0006810(transport); GO:0055085(transmembrane transport); GO:0008150(biological_process); GO:0009987(cellular process); GO:0035435(phosphate ion transmembrane transport); GO:1990547(mitochondrial phosphate ion transmembrane transport); GO:0051179(localizat…	GO:0043230(extracellular organelle); GO:0031982(vesicle); GO:0110165(cellular anatomical entity); GO:0016020(membrane); GO:0043231(intracellular membrane-bounded organelle); GO:0005576(extracellular region); GO:0005737(cytoplasm); GO:0005622(intracellular anatomical structure); GO:0043227(membrane-bounded organelle); GO:0005575(cellular_component); GO:0043226(organelle); GO:0005739(mitochondrion)…	GO:0015114(phosphate ion transmembrane transporter activity); GO:0015318(inorganic molecular entity transmembrane transporter activity); GO:0003674(molecular_function); GO:0022857(transmembrane transporter activity); GO:0015291(secondary active transmembrane transporter activity); GO:0022804(active transmembrane transporter activity); GO:0005315(inorganic phosphate transmembrane transporter activ…	5476.C4YD29	47A81 (Belongs to the mitochondrial carrier (TC 2.A.29) family)	C	-	-
CAALFM_C114180WA	-3.93838	2.7e-10	5.53e-09	14.78	11.45	4.86	108.14	104.46	115.78	CAALFM_C114180WA	XP_715026.1 (uncharacterized protein CAALFM_C114180WA [Candida albicans SC5314])	-	-	-	-	-	-	A0A1D8PFU9 (-)	-	-	-	5476.C4YFR0	47DF6 (-)	S	-	-
CAALFM_CR10770WA	-2.59836	2.82e-10	5.76e-09	20.13	18.55	22.2	76.93	83.69	88.02	CAALFM_CR10770WA	XP_719425.1 (uncharacterized protein CAALFM_CR10770WA [Candida albicans SC5314])	mgr:MGG_02319 (K03448;MFS transporter, ACS family, pantothenate transporter)	-	-	-	Protein families: signaling and cellular processes	ko02000(Transporters)	A0A1D8PUA5 (-)	-	GO:0005575(cellular_component); GO:0110165(cellular anatomical entity); GO:0016021(membrane)	GO:0022857(transmembrane transporter activity); GO:0003674(molecular_function); GO:0005215(transporter activity)	5476.C4YN94	47AK9 (Major Facilitator Superfamily)	G	-	-
CAALFM_C106100CA	1.11927	2.94e-10	5.97e-09	708.69	713.85	706.17	231.3	238.64	211.46	CAALFM_C106100CA	XP_718458.1 (adenyl-nucleotide exchange factor [Candida albicans SC5314])	cal:CAALFM_C106100CA (K09485;heat shock protein 110kDa)	Genetic Information Processing	Folding, sorting and degradation	ko04141(Protein processing in endoplasmic reticulum)	Protein families: genetic information processing	ko03110(Chaperones and folding catalysts)	Q96VB9 (Heat shock protein homolog SSE1)	GO:0042221(response to chemical); GO:0009410(response to xenobiotic stimulus); GO:0050896(response to stimulus); GO:0070887(cellular response to chemical stimulus); GO:0008150(biological_process); GO:0009987(cellular process); GO:0035690(cellular response to xenobiotic stimulus); GO:0051716(cellular response to stimulus)	GO:0005622(intracellular anatomical structure); GO:0005737(cytoplasm); GO:0110165(cellular anatomical entity); GO:0043231(intracellular membrane-bounded organelle); GO:0043227(membrane-bounded organelle); GO:0005575(cellular_component); GO:0043226(organelle); GO:0043229(intracellular organelle); GO:0005634(nucleus); GO:0005829(cytosol)	GO:0017076(purine nucleotide binding); GO:0097367(carbohydrate derivative binding); GO:0003674(molecular_function); GO:0043167(ion binding); GO:0036094(small molecule binding); GO:0005488(binding); GO:0030554(adenyl nucleotide binding); GO:0032555(purine ribonucleotide binding); GO:1901363(heterocyclic compound binding); GO:1901265(nucleoside phosphate binding); GO:0032559(adenyl ribonucleotide b…	5476.C4YE44	479KA (Belongs to the heat shock protein 70 family)	O	-	-
CAALFM_C703220CA	-1.42708	3e-10	6.06e-09	65.53	59.3	62.65	114.4	116.6	116.29	CAALFM_C703220CA	XP_716956.2 (Zcf29p [Candida albicans SC5314])	ago:AGOS_AFR117C (K09247;heme activator protein 1)	-	-	-	Protein families: genetic information processing	ko03000(Transcription factors)	A0A1D8PRB7 (-)	GO:1900443(regulation of filamentous growth of a population of unicellular organisms in response to biotic stimulus); GO:0030447(filamentous growth); GO:0044271(cellular nitrogen compound biosynthetic process); GO:0034641(cellular nitrogen compound metabolic process); GO:0006351(DNA-templated transcription); GO:0048583(regulation of response to stimulus); GO:0048584(positive regulation of respons…	GO:0005622(intracellular anatomical structure); GO:0110165(cellular anatomical entity); GO:0043231(intracellular membrane-bounded organelle); GO:0043227(membrane-bounded organelle); GO:0005575(cellular_component); GO:0043226(organelle); GO:0043229(intracellular organelle); GO:0005634(nucleus)	GO:0003700(DNA-binding transcription factor activity); GO:0046914(transition metal ion binding); GO:0046872(metal ion binding); GO:0043169(cation binding); GO:0003674(molecular_function); GO:0000981(DNA-binding transcription factor activity, RNA polymerase II-specific); GO:0003676(nucleic acid binding); GO:0005488(binding); GO:0097159(organic cyclic compound binding); GO:0043167(ion binding); GO:…	5476.C4YSW0	479SY (GAL4-like Zn(II)2Cys6 (or C6 zinc) binuclear cluster DNA-binding domain)	K	-	-
CAALFM_C109430WA	2.84458	3e-10	6.06e-09	67.46	73.86	59.9	7.61	5.35	5.82	CAALFM_C109430WA	XP_723491.2 (uncharacterized protein CAALFM_C109430WA [Candida albicans SC5314])	cal:CAALFM_C109430WA (K21989;calcium permeable stress-gated cation channel)	-	-	-	Protein families: signaling and cellular processes	ko02000(Transporters)	A0A1D8PEK8 (-)	-	GO:0110165(cellular anatomical entity); GO:0016020(membrane); GO:0016021(membrane); GO:0005575(cellular_component); GO:0005886(plasma membrane); GO:0071944(cell periphery)	GO:0015267(channel activity); GO:0022836(gated channel activity); GO:0003674(molecular_function); GO:0005216(monoatomic ion channel activity); GO:0022839(monoatomic ion gated channel activity); GO:0005227(calcium activated cation channel activity); GO:0022857(transmembrane transporter activity); GO:0022803(passive transmembrane transporter activity); GO:0015075(monoatomic ion transmembrane transp…	5476.C4YD96	4797G (Extracellular tail, of 10TM putative phosphate transporter)	S	-	-
CAALFM_C505360CA	-1.78411	3.1e-10	6.24e-09	33.19	32.99	36.9	81.76	76.2	78.62	CAALFM_C505360CA	KAG8202884.1 (hypothetical protein GWM34_02516, partial [Candida africana])	ela:UCREL1_7555 (K16261;yeast amino acid transporter)	-	-	-	Protein families: signaling and cellular processes	ko02000(Transporters)	Q5AJY9 (-)	GO:0071704(organic substance metabolic process); GO:1901658(glycosyl compound catabolic process); GO:0009056(catabolic process); GO:1904462(ergosteryl 3-beta-D-glucoside catabolic process); GO:0008150(biological_process); GO:1901805(beta-glucoside catabolic process); GO:0016137(glycoside metabolic process); GO:1901575(organic substance catabolic process); GO:1901804(beta-glucoside metabolic proce…	GO:0005622(intracellular anatomical structure); GO:0005737(cytoplasm); GO:0110165(cellular anatomical entity); GO:0005575(cellular_component); GO:0005829(cytosol)	GO:0003824(catalytic activity); GO:0008422(beta-glucosidase activity); GO:0015926(glucosidase activity); GO:0003674(molecular_function); GO:0004553(hydrolase activity, hydrolyzing O-glycosyl compounds); GO:0016787(hydrolase activity); GO:0016798(hydrolase activity, acting on glycosyl bonds)	5476.C4YS44	47C5W (Cellulase (glycosyl hydrolase family 5))	G	-	-
CAALFM_C300490WA	-2.09719	3.11e-10	6.24e-09	61.81	98.22	76.48	214.24	199.72	217.99	CAALFM_C300490WA	KGU30890.1 (histone acetyltransferase ESA1 [Candida albicans P75063])	cal:CAALFM_C300490WA (K11304;histone acetyltransferase HTATIP [EC:2.3.1.48])	Human Diseases	Neurodegenerative disease; Infectious disease: viral	ko05166(Human T-cell leukemia virus 1 infection); ko05017(Spinocerebellar ataxia)	Protein families: genetic information processing	ko03000(Transcription factors); ko03036(Chromosome and associated proteins)	Q5A7Q2 (Histone acetyltransferase ESA1)	GO:0030447(filamentous growth); GO:0018394(peptidyl-lysine acetylation); GO:0044271(cellular nitrogen compound biosynthetic process); GO:0034641(cellular nitrogen compound metabolic process); GO:0006351(DNA-templated transcription); GO:0018205(peptidyl-lysine modification); GO:0009891(positive regulation of biosynthetic process); GO:0010557(positive regulation of macromolecule biosynthetic proces…	GO:0032991(protein-containing complex); GO:0031248(protein acetyltransferase complex); GO:0005575(cellular_component); GO:0005694(chromosome); GO:0110165(cellular anatomical entity); GO:0000785(chromatin); GO:1902493(acetyltransferase complex); GO:0043189(H4/H2A histone acetyltransferase complex); GO:1990234(transferase complex); GO:0043228(non-membrane-bounded organelle); GO:1902562(H4 histone a…	GO:0140096(catalytic activity, acting on a protein); GO:0003824(catalytic activity); GO:0016740(transferase activity); GO:0003674(molecular_function); GO:0061733(peptide-lysine-N-acetyltransferase activity); GO:0016407(acetyltransferase activity); GO:0008080(N-acetyltransferase activity); GO:0016747(acyltransferase activity, transferring groups other than amino-acyl groups); GO:0034212(peptide N-…	5476.C4YPI3	479R2 (Belongs to the MYST (SAS MOZ) family)	B	-	-
CAALFM_C200930CA	-2.72666	3.13e-10	6.26e-09	66.75	99.26	86.16	372.98	323.55	325.33	CAALFM_C200930CA	KAG8203744.1 (hypothetical protein GWM34_00889 [Candida africana])	cal:CAALFM_C200930CA (K12193;charged multivesicular body protein 3)	Cellular Processes	Cell growth and death; Transport and catabolism	ko04144(Endocytosis); ko04217(Necroptosis)	Protein families: signaling and cellular processes; Protein families: genetic information processing	ko04147(Exosome); ko04131(Membrane trafficking)	A0A1D8PG90 (-)	GO:0046907(intracellular transport); GO:0008150(biological_process); GO:0072594(establishment of protein localization to organelle); GO:0071985(multivesicular body sorting pathway); GO:0033365(protein localization to organelle); GO:0051649(establishment of localization in cell); GO:0051641(cellular localization); GO:0070727(cellular macromolecule localization); GO:0006886(intracellular protein tr…	GO:0043231(intracellular membrane-bounded organelle); GO:0010008(endosome membrane); GO:0032991(protein-containing complex); GO:0043227(membrane-bounded organelle); GO:0098796(membrane protein complex); GO:0005575(cellular_component); GO:0030659(cytoplasmic vesicle membrane); GO:0000815(ESCRT III complex); GO:0031982(vesicle); GO:0110165(cellular anatomical entity); GO:0097708(intracellular vesic…	-	42374.XP_002418067.1	47AZC (Belongs to the SNF7 family)	U	-	-
CAALFM_CR08210CA	-1.31209	3.3e-10	6.56e-09	307.66	271.84	267.94	430.8	445.27	506.33	CAALFM_CR08210CA	XP_716225.1 (aconitate hydratase [Candida albicans SC5314])	cal:CAALFM_CR08210CA (K01681;aconitate hydratase [EC:4.2.1.3])	Metabolism	Carbohydrate metabolism; Energy metabolism	ko00720(Carbon fixation pathways in prokaryotes); ko00630(Glyoxylate and dicarboxylate metabolism); ko00020(Citrate cycle (TCA cycle))	-	-	P82611 (Aconitate hydratase, mitochondrial)	GO:0044403(biological process involved in symbiotic interaction); GO:0031349(positive regulation of defense response); GO:0052200(response to host defenses); GO:0008150(biological_process); GO:0051701(biological process involved in interaction with host); GO:0048583(regulation of response to stimulus); GO:0048584(positive regulation of response to stimulus); GO:0044237(cellular metabolic process)…	GO:0005622(intracellular anatomical structure); GO:0005737(cytoplasm); GO:0110165(cellular anatomical entity); GO:0043231(intracellular membrane-bounded organelle); GO:0062039(biofilm matrix); GO:0043227(membrane-bounded organelle); GO:0030312(external encapsulating structure); GO:0031012(extracellular matrix); GO:0005575(cellular_component); GO:0005739(mitochondrion); GO:0043226(organelle); GO:0…	GO:0003994(aconitate hydratase activity); GO:0046872(metal ion binding); GO:0016835(carbon-oxygen lyase activity); GO:0003824(catalytic activity); GO:0043169(cation binding); GO:0016829(lyase activity); GO:0003674(molecular_function); GO:0043167(ion binding); GO:0005488(binding); GO:0051540(metal cluster binding); GO:0016836(hydro-lyase activity); GO:0051539(4 iron, 4 sulfur cluster binding); GO:…	5476.C4YMM9	47CDD (Belongs to the aconitase IPM isomerase family)	CE	-	-
CAALFM_C108290CA	2.3888	3.37e-10	6.69e-09	110.59	109.47	89.11	14.94	14.26	11.04	CAALFM_C108290CA	KAG8204650.1 (TUP1, partial [Candida africana])	cal:CAALFM_C108290CA (K14556;U3 small nucleolar RNA-associated protein 12)	Genetic Information Processing	Translation	ko03008(Ribosome biogenesis in eukaryotes)	Protein families: genetic information processing	ko03009(Ribosome biogenesis)	Q5A756 (-)	GO:0071704(organic substance metabolic process); GO:0030447(filamentous growth); GO:0071840(cellular component organization or biogenesis); GO:0034660(ncRNA metabolic process); GO:0009410(response to xenobiotic stimulus); GO:0034641(cellular nitrogen compound metabolic process); GO:0008150(biological_process); GO:0006139(nucleobase-containing compound metabolic process); GO:0042274(ribosomal smal…	GO:0043233(organelle lumen); GO:0032040(small-subunit processome); GO:0043231(intracellular membrane-bounded organelle); GO:0032991(protein-containing complex); GO:0070013(intracellular organelle lumen); GO:0043227(membrane-bounded organelle); GO:1990904(ribonucleoprotein complex); GO:0031981(nuclear lumen); GO:0005575(cellular_component); GO:0005634(nucleus); GO:0110165(cellular anatomical entit…	GO:0003674(molecular_function); GO:0003676(nucleic acid binding); GO:0097159(organic cyclic compound binding); GO:0005488(binding); GO:0003723(RNA binding); GO:1901363(heterocyclic compound binding); GO:0030515(snoRNA binding)	5476.C4YDK1	47ADV (Dip2/Utp12 Family)	A	-	-
CAALFM_C108500CA	-0.647944	3.49e-10	6.9e-09	23315.1	21585.7	23490.2	23340.9	22857.2	23239	CAALFM_C108500CA	XP_711883.1 (phosphopyruvate hydratase [Candida albicans SC5314])	cal:CAALFM_C108500CA (K01689;enolase [EC:4.2.1.11])	Environmental Information Processing; Metabolism; Genetic Information Processing	Folding, sorting and degradation; Carbohydrate metabolism; Energy metabolism; Signal transduction	ko04066(HIF-1 signaling pathway); ko03018(RNA degradation); ko00010(Glycolysis / Gluconeogenesis); ko00680(Methane metabolism)	Protein families: signaling and cellular processes; Protein families: genetic information processing	ko04147(Exosome); ko03019(Messenger RNA biogenesis)	P30575 (Enolase 1)	GO:0019752(carboxylic acid metabolic process); GO:0071840(cellular component organization or biogenesis); GO:0030447(filamentous growth); GO:0048585(negative regulation of response to stimulus); GO:0006090(pyruvate metabolic process); GO:0009056(catabolic process); GO:0048583(regulation of response to stimulus); GO:0048584(positive regulation of response to stimulus); GO:1900047(negative regulati…	GO:0030446(hyphal cell wall); GO:0043231(intracellular membrane-bounded organelle); GO:0005576(extracellular region); GO:0032991(protein-containing complex); GO:0009986(cell surface); GO:0043227(membrane-bounded organelle); GO:0005575(cellular_component); GO:0005618(cell wall); GO:0005634(nucleus); GO:0005829(cytosol); GO:0098552(side of membrane); GO:0043230(extracellular organelle); GO:0031982(…	GO:0140096(catalytic activity, acting on a protein); GO:0003824(catalytic activity); GO:0043169(cation binding); GO:0030984(kininogen binding); GO:0030985(high molecular weight kininogen binding); GO:0003674(molecular_function); GO:0004634(phosphopyruvate hydratase activity); GO:0043167(ion binding); GO:0016740(transferase activity); GO:0046872(metal ion binding); GO:0016829(lyase activity); GO:0…	5476.C4YDI1	47BEZ (enolase (1))	G	-	-
CAALFM_CR03830CA	3.28457	3.58e-10	7.06e-09	44.49	53.03	36.2	3.03	3.36	2.73	CAALFM_CR03830CA	XP_715131.1 (MCM DNA helicase complex subunit [Candida albicans SC5314])	cal:CAALFM_CR03830CA (K02540;DNA replication licensing factor MCM2 [EC:3.6.4.12])	Genetic Information Processing; Cellular Processes	Replication and repair; Cell growth and death	ko04110(Cell cycle); ko04113(Meiosis - yeast); ko03030(DNA replication); ko04111(Cell cycle - yeast)	Protein families: genetic information processing	ko03036(Chromosome and associated proteins); ko03032(DNA replication proteins)	Q5A034 (DNA replication licensing factor MCM2)	GO:0071840(cellular component organization or biogenesis); GO:0071103(DNA conformation change); GO:0034641(cellular nitrogen compound metabolic process); GO:1905774(regulation of DNA helicase activity); GO:0022607(cellular component assembly); GO:0033043(regulation of organelle organization); GO:0006325(chromatin organization); GO:0033554(cellular response to stress); GO:1902299(pre-replicative c…	GO:0043232(intracellular non-membrane-bounded organelle); GO:0005622(intracellular anatomical structure); GO:0110165(cellular anatomical entity); GO:0005694(chromosome); GO:0043231(intracellular membrane-bounded organelle); GO:0032991(protein-containing complex); GO:0000775(chromosome, centromeric region); GO:0043227(membrane-bounded organelle); GO:0098687(chromosomal region); GO:0000793(condense…	GO:0003824(catalytic activity); GO:0043169(cation binding); GO:0003674(molecular_function); GO:0043167(ion binding); GO:0032553(ribonucleotide binding); GO:0000166(nucleotide binding); GO:0003697(single-stranded DNA binding); GO:0046872(metal ion binding); GO:0008094(ATP-dependent activity, acting on DNA); GO:0036094(small molecule binding); GO:0003688(DNA replication origin binding); GO:0003678(…	5476.C4YLK1	47A5F (Belongs to the MCM family)	L	-	-
CAALFM_C205690CA	-1.88022	3.63e-10	7.14e-09	356.05	296.75	265.88	761.78	707.63	733.88	CAALFM_C205690CA	KAG8203970.1 (YTH1, partial [Candida africana])	cal:CAALFM_C205690CA (K14404;cleavage and polyadenylation specificity factor subunit 4)	Human Diseases; Genetic Information Processing	Translation; Infectious disease: viral	ko03015(mRNA surveillance pathway); ko05164(Influenza A)	Protein families: genetic information processing	ko03021(Transcription machinery); ko03019(Messenger RNA biogenesis)	Q59T36 (mRNA 3'-end-processing protein YTH1)	GO:0071704(organic substance metabolic process); GO:0034641(cellular nitrogen compound metabolic process); GO:0008150(biological_process); GO:0006139(nucleobase-containing compound metabolic process); GO:0044237(cellular metabolic process); GO:0042493(response to xenobiotic stimulus); GO:0031123(RNA 3'-end processing); GO:0042221(response to chemical); GO:0006379(mRNA cleavage); GO:1901360(organi…	GO:0005622(intracellular anatomical structure); GO:0110165(cellular anatomical entity); GO:0043231(intracellular membrane-bounded organelle); GO:0043227(membrane-bounded organelle); GO:0005575(cellular_component); GO:0043226(organelle); GO:0043229(intracellular organelle); GO:0005634(nucleus)	GO:0046872(metal ion binding); GO:0043169(cation binding); GO:0003674(molecular_function); GO:0097159(organic cyclic compound binding); GO:0003676(nucleic acid binding); GO:0005488(binding); GO:0003723(RNA binding); GO:0043167(ion binding); GO:1901363(heterocyclic compound binding)	5476.C4YIN9	47BBY (mRNA processing)	A	-	-
CAALFM_CR03890WA	-3.05696	3.74e-10	7.32e-09	16.4	32.18	19.27	104.54	94.53	126.06	CAALFM_CR03890WA	KGQ82989.1 (hypothetical protein MEU_05739 [Candida albicans P37005])	-	-	-	-	-	-	Q5A6T8 (White-opaque regulator 3)	-	GO:0005622(intracellular anatomical structure); GO:0110165(cellular anatomical entity); GO:0043231(intracellular membrane-bounded organelle); GO:0043227(membrane-bounded organelle); GO:0005575(cellular_component); GO:0043226(organelle); GO:0043229(intracellular organelle); GO:0005634(nucleus)	GO:0046872(metal ion binding); GO:0043169(cation binding); GO:0003674(molecular_function); GO:0043167(ion binding); GO:0005488(binding)	5476.C4YLK7	47APU (-)	K	-	-
CAALFM_C406570CA	0.702832	3.84e-10	7.49e-09	23428	22300	24459.8	9668.58	9606.9	9474.7	CAALFM_C406570CA	XP_715533.1 (indolepyruvate decarboxylase 1 [Candida albicans SC5314])	cal:CAALFM_C406570CA (K01568;pyruvate decarboxylase [EC:4.1.1.1])	Metabolism	Carbohydrate metabolism	ko00010(Glycolysis / Gluconeogenesis)	-	-	P83779 (Pyruvate decarboxylase)	-	GO:0005622(intracellular anatomical structure); GO:0005737(cytoplasm); GO:0110165(cellular anatomical entity); GO:0030446(hyphal cell wall); GO:0016020(membrane); GO:0009986(cell surface); GO:0062039(biofilm matrix); GO:0030445(yeast-form cell wall); GO:0030312(external encapsulating structure); GO:0005575(cellular_component); GO:0009277(fungal-type cell wall); GO:0031012(extracellular matrix); G…	GO:0003824(catalytic activity); GO:0043169(cation binding); GO:0016830(carbon-carbon lyase activity); GO:0004737(pyruvate decarboxylase activity); GO:0003674(molecular_function); GO:0043167(ion binding); GO:0046872(metal ion binding); GO:0036094(small molecule binding); GO:0030976(thiamine pyrophosphate binding); GO:0043168(anion binding); GO:0016829(lyase activity); GO:0005488(binding); GO:00168…	5476.C4YGJ3	47CIK (Belongs to the TPP enzyme family)	EH	-	-
CAALFM_C206250CA	3.06523	4.26e-10	8.29e-09	55.01	42.69	48.89	3.57	4.1	4.4	CAALFM_C206250CA	XP_711479.1 (MCM DNA helicase complex subunit [Candida albicans SC5314])	cal:CAALFM_C206250CA (K02209;DNA replication licensing factor MCM5 [EC:3.6.4.12])	Genetic Information Processing; Cellular Processes	Replication and repair; Cell growth and death	ko04110(Cell cycle); ko04113(Meiosis - yeast); ko03030(DNA replication); ko04111(Cell cycle - yeast)	Protein families: genetic information processing	ko03036(Chromosome and associated proteins); ko03032(DNA replication proteins)	Q59P49 (DNA replication licensing factor MCM5)	GO:0071840(cellular component organization or biogenesis); GO:0034641(cellular nitrogen compound metabolic process); GO:0031507(heterochromatin formation); GO:0022607(cellular component assembly); GO:0090329(regulation of DNA-templated DNA replication); GO:0006325(chromatin organization); GO:0019222(regulation of metabolic process); GO:0033554(cellular response to stress); GO:1902299(pre-replicat…	GO:0043233(organelle lumen); GO:0043231(intracellular membrane-bounded organelle); GO:0032991(protein-containing complex); GO:0070013(intracellular organelle lumen); GO:0043227(membrane-bounded organelle); GO:0031981(nuclear lumen); GO:0005575(cellular_component); GO:0005634(nucleus); GO:0042555(MCM complex); GO:0000228(nuclear chromosome); GO:0000781(chromosome, telomeric region); GO:0005694(chr…	GO:0003824(catalytic activity); GO:0003674(molecular_function); GO:0043167(ion binding); GO:0032553(ribonucleotide binding); GO:0017116(single-stranded DNA helicase activity); GO:0000166(nucleotide binding); GO:0003697(single-stranded DNA binding); GO:0008094(ATP-dependent activity, acting on DNA); GO:0044877(protein-containing complex binding); GO:0036094(small molecule binding); GO:0003688(DNA …	5476.C4YIU0	47A58 (Belongs to the MCM family)	L	-	-
CAALFM_C103560CA	-1.12264	4.34e-10	8.41e-09	478.21	489.65	495.92	698.52	706.84	663.8	CAALFM_C103560CA	XP_721557.1 (transcription factor TFIIB [Candida albicans SC5314])	cal:CAALFM_C103560CA (K03124;transcription initiation factor TFIIB)	Human Diseases; Genetic Information Processing	Cancer: overview; Neurodegenerative disease; Transcription	ko03022(Basal transcription factors); ko05017(Spinocerebellar ataxia); ko05203(Viral carcinogenesis)	Protein families: genetic information processing	ko03021(Transcription machinery)	Q5AHZ3 (-)	GO:0065003(protein-containing complex assembly); GO:0071704(organic substance metabolic process); GO:0006367(transcription initiation at RNA polymerase II promoter); GO:0071840(cellular component organization or biogenesis); GO:0044271(cellular nitrogen compound biosynthetic process); GO:0097659(nucleic acid-templated transcription); GO:0034641(cellular nitrogen compound metabolic process); GO:00…	GO:0005622(intracellular anatomical structure); GO:0110165(cellular anatomical entity); GO:0043231(intracellular membrane-bounded organelle); GO:0032991(protein-containing complex); GO:0043227(membrane-bounded organelle); GO:0097550(transcription preinitiation complex); GO:0005575(cellular_component); GO:0043226(organelle); GO:0032993(protein-DNA complex); GO:0043229(intracellular organelle); GO:…	GO:0046872(metal ion binding); GO:0043169(cation binding); GO:0140223(general transcription initiation factor activity); GO:0016251(RNA polymerase II general transcription initiation factor activity); GO:0003674(molecular_function); GO:0043167(ion binding); GO:0140296(general transcription initiation factor binding); GO:0005488(binding); GO:0008134(transcription factor binding); GO:0017025(TBP-cl…	5476.C4YES1	47AQ8 (Transcription factor)	K	-	-
CAALFM_C105720WA	-0.968749	4.35e-10	8.41e-09	2153.24	1992.89	1969.53	2624.01	2444.15	2593.6	CAALFM_C105720WA	XP_019330654.1 (ribosomal 60S subunit protein L7A [Candida albicans SC5314])	cal:CAALFM_C105720WA (K02937;large subunit ribosomal protein L7e)	Human Diseases; Genetic Information Processing	Translation; Infectious disease: viral	ko05171(Coronavirus disease - COVID-19); ko03010(Ribosome)	Protein families: genetic information processing	ko03011(Ribosome)	A0A1D8PDL6 (-)	GO:0071704(organic substance metabolic process); GO:0071840(cellular component organization or biogenesis); GO:0034660(ncRNA metabolic process); GO:0034641(cellular nitrogen compound metabolic process); GO:0000463(maturation of LSU-rRNA from tricistronic rRNA transcript (SSU-rRNA, 5.8S rRNA, LSU-rRNA)); GO:0008150(biological_process); GO:0006139(nucleobase-containing compound metabolic process); …	GO:0043232(intracellular non-membrane-bounded organelle); GO:0005622(intracellular anatomical structure); GO:0110165(cellular anatomical entity); GO:0005737(cytoplasm); GO:0005840(ribosome); GO:0032991(protein-containing complex); GO:0009986(cell surface); GO:1990904(ribonucleoprotein complex); GO:0022625(cytosolic large ribosomal subunit); GO:0043226(organelle); GO:0005575(cellular_component); G…	GO:0003674(molecular_function); GO:0097159(organic cyclic compound binding); GO:0003676(nucleic acid binding); GO:0005488(binding); GO:0003723(RNA binding); GO:1901363(heterocyclic compound binding); GO:0003735(structural constituent of ribosome); GO:0005198(structural molecule activity)	42374.XP_002417206.1	47B7G (60S ribosomal protein L7)	J	-	-
CAALFM_C404660CA	-1.74789	4.41e-10	8.49e-09	39.92	44.95	36.5	85.3	88.96	93.17	CAALFM_C404660CA	XP_717220.1 (ubiquitin-specific protease [Candida albicans SC5314])	cal:CAALFM_C404660CA (K11871;ubiquitin carboxyl-terminal hydrolase 7/11 [EC:3.4.19.12])	-	-	-	Protein families: metabolism; Protein families: genetic information processing	ko04121(Ubiquitin system); ko01002(Peptidases and inhibitors)	Q5A675 (Ubiquitin carboxyl-terminal hydrolase)	GO:0071704(organic substance metabolic process); GO:0051603(proteolysis involved in protein catabolic process); GO:0030163(protein catabolic process); GO:0043412(macromolecule modification); GO:0016579(protein deubiquitination); GO:0036211(protein modification process); GO:0009056(catabolic process); GO:0008150(biological_process); GO:0019941(modification-dependent protein catabolic process); GO:…	GO:0005622(intracellular anatomical structure); GO:0005737(cytoplasm); GO:0110165(cellular anatomical entity); GO:0043231(intracellular membrane-bounded organelle); GO:0043227(membrane-bounded organelle); GO:0005575(cellular_component); GO:0043226(organelle); GO:0043229(intracellular organelle); GO:0005634(nucleus); GO:0005829(cytosol)	GO:0140096(catalytic activity, acting on a protein); GO:0003824(catalytic activity); GO:0004175(endopeptidase activity); GO:0008234(cysteine-type peptidase activity); GO:0101005(deubiquitinase activity); GO:0008233(peptidase activity); GO:0003674(molecular_function); GO:0004843(cysteine-type deubiquitinase activity); GO:0019783(ubiquitin-like protein peptidase activity); GO:0004197(cysteine-type …	5476.C4YH06	479RC (Belongs to the peptidase C19 family)	O	-	-
CAALFM_CR07400CA	-1.23455	4.54e-10	8.71e-09	560.93	448.55	570.83	836.37	819.67	834.16	CAALFM_CR07400CA	XP_712334.1 (dihydrolipoyl dehydrogenase [Candida albicans SC5314])	cal:CAALFM_CR07400CA (K00382;dihydrolipoamide dehydrogenase [EC:1.8.1.4])	Metabolism	Carbohydrate metabolism; Amino acid metabolism	ko00640(Propanoate metabolism); ko00310(Lysine degradation); ko00260(Glycine, serine and threonine metabolism); ko00010(Glycolysis / Gluconeogenesis); ko00630(Glyoxylate and dicarboxylate metabolism); ko00620(Pyruvate metabolism); ko00280(Valine, leucine and isoleucine degradation); ko00020(Citrate cycle (TCA cycle)); ko00380(Tryptophan metabolism)	Protein families: signaling and cellular processes	ko04147(Exosome)	Q59RQ6 (Dihydrolipoyl dehydrogenase)	GO:0030447(filamentous growth); GO:0045454(cell redox homeostasis); GO:0050896(response to stimulus); GO:0036180(filamentous growth of a population of unicellular organisms in response to biotic stimulus); GO:0044182(filamentous growth of a population of unicellular organisms); GO:0008150(biological_process); GO:0040007(growth); GO:0019725(cellular homeostasis); GO:0009607(response to biotic stim…	GO:0045239(tricarboxylic acid cycle enzyme complex); GO:0005622(intracellular anatomical structure); GO:0110165(cellular anatomical entity); GO:0005737(cytoplasm); GO:1990204(oxidoreductase complex); GO:0032991(protein-containing complex); GO:1902494(catalytic complex); GO:0045252(oxoglutarate dehydrogenase complex); GO:0005575(cellular_component); GO:0045240(dihydrolipoyl dehydrogenase complex);…	GO:0003824(catalytic activity); GO:0050660(flavin adenine dinucleotide binding); GO:0003674(molecular_function); GO:0036094(small molecule binding); GO:0097159(organic cyclic compound binding); GO:0004148(dihydrolipoyl dehydrogenase activity); GO:0005488(binding); GO:1901265(nucleoside phosphate binding); GO:0043167(ion binding); GO:1901363(heterocyclic compound binding); GO:0016667(oxidoreductas…	5476.C4YMF8	47ACY (dihydrolipoyl dehydrogenase)	C	-	-
CAALFM_CR02200CA	1.94143	4.67e-10	8.92e-09	484.86	456.96	354	74.49	73.96	73.39	CAALFM_CR02200CA	XP_713440.1 (recombinase [Candida albicans SC5314])	cal:CAALFM_CR02200CA (K04482;DNA repair protein RAD51)	Human Diseases; Genetic Information Processing	Cancer: overview; Cancer: specific types; Replication and repair	ko03440(Homologous recombination); ko05200(Pathways in cancer); ko05212(Pancreatic cancer); ko03460(Fanconi anemia pathway)	Protein families: genetic information processing	ko04121(Ubiquitin system); ko04131(Membrane trafficking); ko03400(DNA repair and recombination proteins)	Q59UY8 (DNA repair protein RAD51 homolog)	GO:1990918(double-strand break repair involved in meiotic recombination); GO:0071840(cellular component organization or biogenesis); GO:0030447(filamentous growth); GO:0051321(meiotic cell cycle); GO:0051259(protein complex oligomerization); GO:0034641(cellular nitrogen compound metabolic process); GO:0042148(strand invasion); GO:0022607(cellular component assembly); GO:0045005(DNA-templated DNA …	GO:0043233(organelle lumen); GO:0043231(intracellular membrane-bounded organelle); GO:0070013(intracellular organelle lumen); GO:0043227(membrane-bounded organelle); GO:0000793(condensed chromosome); GO:0031981(nuclear lumen); GO:0005575(cellular_component); GO:0005634(nucleus); GO:0000228(nuclear chromosome); GO:0005694(chromosome); GO:0110165(cellular anatomical entity); GO:0035861(site of doub…	GO:0003824(catalytic activity); GO:0003674(molecular_function); GO:0043167(ion binding); GO:0032553(ribonucleotide binding); GO:0000166(nucleotide binding); GO:0003697(single-stranded DNA binding); GO:0044877(protein-containing complex binding); GO:0008094(ATP-dependent activity, acting on DNA); GO:0036094(small molecule binding); GO:0030554(adenyl nucleotide binding); GO:0005524(ATP binding); GO…	5476.C4YL51	47B2S (Required both for recombination and for the repair of DNA damage caused by X-rays)	L	-	-
CAALFM_C401720CA	-1.08213	4.73e-10	9.02e-09	479.56	446.6	455.44	661.2	638.62	617.32	CAALFM_C401720CA	XP_722694.2 (DNA damage-responsive RNA polymerase-degradation factor, partial [Candida albicans SC5314])	-	-	-	-	-	-	C4YHS3 (RNA polymerase II degradation factor 1)	GO:0071704(organic substance metabolic process); GO:0006259(DNA metabolic process); GO:0034641(cellular nitrogen compound metabolic process); GO:0008150(biological_process); GO:0006139(nucleobase-containing compound metabolic process); GO:0044237(cellular metabolic process); GO:0051716(cellular response to stimulus); GO:1901360(organic cyclic compound metabolic process); GO:0006725(cellular aroma…	GO:0043232(intracellular non-membrane-bounded organelle); GO:0005694(chromosome); GO:0110165(cellular anatomical entity); GO:0005622(intracellular anatomical structure); GO:0043231(intracellular membrane-bounded organelle); GO:0043227(membrane-bounded organelle); GO:0043226(organelle); GO:0005575(cellular_component); GO:0043229(intracellular organelle); GO:0005634(nucleus); GO:0043228(non-membran…	GO:0003674(molecular_function); GO:0097159(organic cyclic compound binding); GO:0003676(nucleic acid binding); GO:0005488(binding); GO:1901363(heterocyclic compound binding); GO:0003677(DNA binding); GO:0032182(ubiquitin-like protein binding); GO:0043130(ubiquitin binding); GO:0005515(protein binding)	5476.C4YHS3	47A5X (RNA polymerase II degradation factor recruits the ubiquitination machinery to the RNA polymerase II for polyubiquitination, removal and degradation, when RAD26 fails to efficiently displace stalled RNA polymerase II. Also involved in telomere length regulation (By similarity))	L	-	-
CAALFM_CR00640WA	-1.1425	4.84e-10	9.19e-09	80.49	74.05	73.28	119.79	116.13	109.35	CAALFM_CR00640WA	XP_718624.1 (acetyl-CoA carboxylase [Candida albicans SC5314])	cal:CAALFM_CR00640WA (K11262;acetyl-CoA carboxylase / biotin carboxylase 1 [EC:6.4.1.2 6.3.4.14 2.1.3.15])	Environmental Information Processing; Metabolism; Human Diseases; Organismal Systems	Biosynthesis of other secondary metabolites; Lipid metabolism; Carbohydrate metabolism; Signal transduction; Endocrine system; Endocrine and metabolic disease	ko04910(Insulin signaling pathway); ko00254(Aflatoxin biosynthesis); ko00640(Propanoate metabolism); ko04936(Alcoholic liver disease); ko04922(Glucagon signaling pathway); ko00620(Pyruvate metabolism); ko04152(AMPK signaling pathway); ko00061(Fatty acid biosynthesis)	-	-	A0A1D8PRR7 (Biotin carboxylase)	GO:0071704(organic substance metabolic process); GO:0006633(fatty acid biosynthetic process); GO:0019752(carboxylic acid metabolic process); GO:0006637(acyl-CoA metabolic process); GO:0044271(cellular nitrogen compound biosynthetic process); GO:0034641(cellular nitrogen compound metabolic process); GO:0009058(biosynthetic process); GO:0033866(nucleoside bisphosphate biosynthetic process); GO:1901…	-	GO:0003824(catalytic activity); GO:0043169(cation binding); GO:0003674(molecular_function); GO:0043167(ion binding); GO:0016874(ligase activity); GO:0016421(CoA carboxylase activity); GO:0032553(ribonucleotide binding); GO:0000166(nucleotide binding); GO:0046872(metal ion binding); GO:0003989(acetyl-CoA carboxylase activity); GO:0036094(small molecule binding); GO:0030554(adenyl nucleotide bindin…	5476.C4YNG3	47B3S (carboxylase)	I	-	-
CAALFM_CR01470WA	-1.70678	4.9e-10	9.28e-09	321.89	263.35	362.5	784.06	745.75	656.87	CAALFM_CR01470WA	XP_718199.1 (Csp37p [Candida albicans SC5314])	-	-	-	-	-	-	Q5A9D4 (-)	-	GO:0030446(hyphal cell wall); GO:0110165(cellular anatomical entity); GO:0016020(membrane); GO:0009986(cell surface); GO:0030312(external encapsulating structure); GO:0009277(fungal-type cell wall); GO:0005575(cellular_component); GO:0005618(cell wall); GO:0005886(plasma membrane); GO:0071944(cell periphery)	-	5476.C4YNN3	47DE8 (37 kDa cell surface protein)	S	-	-
CAALFM_C300940WA	-1.68805	4.96e-10	9.37e-09	105.7	129	91.07	217.21	227.71	219.62	CAALFM_C300940WA	KHC56487.1 (hypothetical protein MGC_02547 [Candida albicans P37039])	uma:UMAG_04048 (K11982;E3 ubiquitin-protein ligase RNF115/126 [EC:2.3.2.27])	-	-	-	Protein families: genetic information processing	ko04121(Ubiquitin system); ko04131(Membrane trafficking)	Q5A9Y7 (-)	-	-	GO:0003824(catalytic activity); GO:0003674(molecular_function); GO:0016874(ligase activity)	5476.C4YPN0	47AMW (Ring finger domain)	O	-	-
CAALFM_C700570WA	1.28512	5.16e-10	9.71e-09	180.94	165.3	175.95	47.21	50.28	48.45	CAALFM_C700570WA	XP_720354.1 (DNA-directed RNA polymerase I core subunit [Candida albicans SC5314])	cal:CAALFM_C700570WA (K03002;DNA-directed RNA polymerase I subunit RPA2 [EC:2.7.7.6])	Genetic Information Processing	Transcription	ko03020(RNA polymerase)	Protein families: genetic information processing	ko03021(Transcription machinery)	A0A1D8PQM4 (DNA-directed RNA polymerase subunit beta)	GO:0071704(organic substance metabolic process); GO:0044271(cellular nitrogen compound biosynthetic process); GO:0097659(nucleic acid-templated transcription); GO:0006351(DNA-templated transcription); GO:0034641(cellular nitrogen compound metabolic process); GO:0009058(biosynthetic process); GO:0008150(biological_process); GO:0006139(nucleobase-containing compound metabolic process); GO:0044237(c…	GO:0043233(organelle lumen); GO:0043231(intracellular membrane-bounded organelle); GO:0070013(intracellular organelle lumen); GO:0032991(protein-containing complex); GO:0043227(membrane-bounded organelle); GO:0031981(nuclear lumen); GO:0005575(cellular_component); GO:0005634(nucleus); GO:0110165(cellular anatomical entity); GO:0061695(transferase complex, transferring phosphorus-containing groups…	GO:0097747(RNA polymerase activity); GO:0003824(catalytic activity); GO:0032549(ribonucleoside binding); GO:0003674(molecular_function); GO:0016740(transferase activity); GO:0036094(small molecule binding); GO:0034062(5'-3' RNA polymerase activity); GO:0003677(DNA binding); GO:0001882(nucleoside binding); GO:0003899(DNA-directed 5'-3' RNA polymerase activity); GO:0016779(nucleotidyltransferase ac…	5476.C4YTC6	47A7P (DNA-dependent RNA polymerase catalyzes the transcription of DNA into RNA using the four ribonucleoside triphosphates as substrates)	K	-	-
CAALFM_C104240CA	-2.07361	5.36e-10	1e-08	768.19	1125.79	731.23	2123.92	1993.09	1983.41	CAALFM_C104240CA	XP_002417070.1 (histone H4, putative [Candida dubliniensis CD36])	cal:CAALFM_C104240CA (K11254;histone H4)	Human Diseases; Organismal Systems	Immune disease; Cancer: overview; Immune system; Substance dependence	ko05034(Alcoholism); ko05322(Systemic lupus erythematosus); ko04613(Neutrophil extracellular trap formation); ko05203(Viral carcinogenesis)	Protein families: genetic information processing	ko03036(Chromosome and associated proteins)	B9W7J9 (Histone H4)	GO:0071704(organic substance metabolic process); GO:0044271(cellular nitrogen compound biosynthetic process); GO:0097659(nucleic acid-templated transcription); GO:0034641(cellular nitrogen compound metabolic process); GO:0006351(DNA-templated transcription); GO:0009058(biosynthetic process); GO:0008150(biological_process); GO:0006139(nucleobase-containing compound metabolic process); GO:0044237(c…	GO:0043232(intracellular non-membrane-bounded organelle); GO:0005622(intracellular anatomical structure); GO:0110165(cellular anatomical entity); GO:0000786(nucleosome); GO:0043231(intracellular membrane-bounded organelle); GO:0005694(chromosome); GO:0032991(protein-containing complex); GO:0043227(membrane-bounded organelle); GO:0000785(chromatin); GO:0005575(cellular_component); GO:0043226(organ…	GO:0046983(protein dimerization activity); GO:0003674(molecular_function); GO:0097159(organic cyclic compound binding); GO:0003676(nucleic acid binding); GO:0005488(binding); GO:1901363(heterocyclic compound binding); GO:0046982(protein heterodimerization activity); GO:0003677(DNA binding); GO:0005515(protein binding)	42374.XP_002417070.1	COG2036 (protein heterodimerization activity)	B	-	-
CAALFM_C504960WA	-3.24699	5.48e-10	1.02e-08	17.56	4.3	11.41	90.67	96.16	94.15	CAALFM_C504960WA	KGU06504.1 (hypothetical protein MEM_04411 [Candida albicans L26])	-	-	-	-	-	-	A0A1D8PP38 (-)	-	-	-	5476.C4YS04	47AUR (Saccharomyces cerevisiae YGR237C)	S	-	-
CAALFM_CR03260WA	-1.99496	5.51e-10	1.03e-08	109.74	92.11	117.14	321.29	310.16	278.78	CAALFM_CR03260WA	XP_019331070.1 (uncharacterized protein CAALFM_CR03260WA [Candida albicans SC5314])	wic:J056_000827 (K19562;bifunctional dethiobiotin synthetase / adenosylmethionine---8-amino-7-oxononanoate aminotransferase [EC:6.3.3.3 2.6.1.62])	Metabolism	Metabolism of cofactors and vitamins	ko00780(Biotin metabolism)	-	-	A0A1D8PSD7 (-)	GO:0030447(filamentous growth); GO:0035592(establishment of protein localization to extracellular region); GO:0071840(cellular component organization or biogenesis); GO:0008150(biological_process); GO:0140352(export from cell); GO:0046903(secretion); GO:0009306(protein secretion); GO:0051641(cellular localization); GO:0071692(protein localization to extracellular region); GO:0071702(organic subst…	GO:0005737(cytoplasm); GO:0110165(cellular anatomical entity); GO:0005622(intracellular anatomical structure); GO:0043231(intracellular membrane-bounded organelle); GO:0043227(membrane-bounded organelle); GO:0005794(Golgi apparatus); GO:0043226(organelle); GO:0005575(cellular_component); GO:0043229(intracellular organelle); GO:0012505(endomembrane system)	-	5476.C4YLE3	47AU4 (Transport and Golgi organisation 2)	S	-	-
CAALFM_CR09960CA	-1.46836	5.72e-10	1.06e-08	109.08	132.41	99.54	213.78	210.65	203.69	CAALFM_CR09960CA	XP_719332.1 (Uga3p [Candida albicans SC5314])	cal:CAALFM_CR09960CA (K09245;transcriptional activator protein UGA3)	-	-	-	Protein families: genetic information processing	ko03000(Transcription factors)	A0A1D8PU36 (-)	GO:0044403(biological process involved in symbiotic interaction); GO:0019740(nitrogen utilization); GO:0050896(response to stimulus); GO:0009991(response to extracellular stimulus); GO:0031667(response to nutrient levels); GO:0008150(biological_process); GO:0051701(biological process involved in interaction with host); GO:0009605(response to external stimulus); GO:0044419(biological process invol…	-	GO:0003700(DNA-binding transcription factor activity); GO:0046872(metal ion binding); GO:0046914(transition metal ion binding); GO:0043169(cation binding); GO:0003674(molecular_function); GO:0043167(ion binding); GO:0000981(DNA-binding transcription factor activity, RNA polymerase II-specific); GO:0005488(binding); GO:0008270(zinc ion binding); GO:0140110(transcription regulator activity)	42374.XP_002422459.1	4798R (Fungal specific transcription factor domain)	K	-	-
CAALFM_CR09180WA	1.40286	6.02e-10	1.11e-08	914.09	885.46	934.24	242.58	205.26	228.34	CAALFM_CR09180WA	XP_716448.1 (Cdg1p [Candida albicans SC5314])	cal:CAALFM_CR09180WA (K00456;cysteine dioxygenase [EC:1.13.11.20])	Metabolism	Metabolism of other amino acids; Amino acid metabolism	ko00270(Cysteine and methionine metabolism); ko00430(Taurine and hypotaurine metabolism)	-	-	Q5A3Z5 (Cysteine dioxygenase CDG1)	GO:0071704(organic substance metabolic process); GO:0019752(carboxylic acid metabolic process); GO:0009093(cysteine catabolic process); GO:0006090(pyruvate metabolic process); GO:0009056(catabolic process); GO:0008150(biological_process); GO:0019448(L-cysteine catabolic process); GO:0009069(serine family amino acid metabolic process); GO:0043436(oxoacid metabolic process); GO:1901575(organic subs…	-	GO:0046914(transition metal ion binding); GO:0003824(catalytic activity); GO:0046872(metal ion binding); GO:0017172(cysteine dioxygenase activity); GO:0043169(cation binding); GO:0003674(molecular_function); GO:0043167(ion binding); GO:0005488(binding); GO:0016702(oxidoreductase activity, acting on single donors with incorporation of molecular oxygen, incorporation of two atoms of oxygen); GO:005…	5476.C4YMV4	47EM1 (Cysteine dioxygenase type I)	E	-	-
[truncated: 5,444 more rows]

## Sheet: WT vs dtssM p<0.05
Gene	log2FC	pvalue	FDR	SC5314.WT1	SC5314.WT2	SC5314.WT3	SC5314.dtssM1	SC5314.dtssM2	SC5314.dtssM3	Locus_tag	NR	KO	PATTHWAY Level1	PATHWAY Level2	PATHWAY	BRITE Level2	BRITE	Uniprot	Biological Process	Cellular Component	Molecular Function	eggNOG_ACs	OG	Category	Unnamed: 16	Unnamed: 17
[truncated: 3,727 more rows]

[truncated: 1 more sheets: WT vs dtssM Heatmap data]
